# Supplementary material for: A comprehensive rat transcriptome built from large scale RNA-seq-based annotation
Source: Nucleic Acids Res. 2020 Aug 4;48(15):8320–31. doi: 10.1093/nar/gkaa638 (PMC7470976; doi:10.1093/nar/gkaa638)
Supplement: gkaa638_Supplemental_Files [file gkaa638_supplemental_files.zip]

Archive with 2 entries (2 files):
- Supplementary Figures and Table     Legends.docx
- Supplementary Tables.xlsx
