# Supplementary material for: A comprehensive rat transcriptome built from large scale RNA-seq-based annotation
Source: Nucleic Acids Res. 2020 Aug 4;48(15):8320–31. doi: 10.1093/nar/gkaa638 (PMC7470976; doi:10.1093/nar/gkaa638)
Supplement: gkaa638_Supplemental_Files [file gkaa638_supplemental_files.zip › Supplementary Tables.xlsx]

## Sheet: Table S1
Accession Number	SRP041131	SRP045237	SRP028932	SRP056012	SRP059429
Organ	kidney	adrenal	liver	brain	uterus
Precision of Transcripts*	0.986	0.992	0.985	0.97	0.993
Undetected Transcript Number*	4648	4680	4644	4606	4688
All these 5 datasets were acquired from Sequence Read Archive (SRA) (https://www.ncbi.nlm.nih.gov/sra).
* Precision of transcripts means the ratio of predicted transcripts in a sample not in the rat BodyMap RNA-Seq data that matched the transcripts from the corresponding tissue in RTR.
* Undetected transcripts number means the number of the intersection of the transcripts longer than 200bp in known databases (Ensembl, RefSeq, RGD) but not recalled in the 320 samples in the SEQC consortium.

## Sheet: Table S2
Srek1
Rbm5
Khsrp
Ythdc1
Hnrnpu
Wbp11
Hnrnpl
Hnrnpm
Tial1
Ptbp2
Ptbp1
Hnrnpc
Tra2b
Srsf10
Srsf11
Srsf12
Nova2
Hnrnpa0
Hnrnpa1
Sf1
Sfpq
Rbm39
Tardbp
Elavl4
Elavl1
Elavl2
Elavl3
Sf3b5
Sf3b1
Sf3b3
Sfswap
Hnrnpa3
Mbnl1
U2af1l4
Ybx1
U2af2
U2af4
Tia1
Rbm25
Sf3a1
Sf3a3
Rbm17
Srsf5
Srsf4
Srsf7
Srsf6
Srsf1
Srsf3
Srsf2
Pnisr
Srsf9
Esrp2
Esrp1
Phf5a
Akap17a
Akap17b
Hnrnpdl
Rbfox1
Zranb2
Khdrbs1
Khdrbs3
Khdrbs2
Srrm1
Hnrnpf
Clasrp
Hnrnpa2b1
Sfr15
Dazap1
Scaf1
Fmr1
Sugp2
Hnrnpll
Prpf8
Sugp1
Syncrip
Scaf11
Celf2
Celf1
Sf1
Hnrnph1
Srsf10
Hnrnph3
Hnrnph2
Nova1

## Sheet: Table S3
Transcript ID	Protein symbol of the best hit by BLASTx	The species that the protein symbol of the best hit by BLASTx belonging to
RTRG.13767.4	Nvl	MOUSE
RTRG.13767.5	Nvl	MOUSE
RTRG.13767.1	Nvl	MOUSE
RTRG.13767.2	Nvl	MOUSE
RTRG.13767.3	Nvl	MOUSE
RTRG.8330.1	Nme1	RAT
RTRG.38313.2	Epb41	MOUSE
RTRG.13544.1	PTMA	HUMAN
RTRG.31159.2	Arl14ep	RAT
RTRG.23751.1	Ca5a	RAT
RTRG.32346.2	Tox2	RAT
RTRG.1369.2	Zfp28	MOUSE
RTRG.1369.3	Zfp28	MOUSE
RTRG.1369.1	Zfp28	MOUSE
RTRG.1369.4	Zfp28	MOUSE
RTRG.1369.5	Zfp28	MOUSE
RTRG.42704.8	Mgat4c	MOUSE
RTRG.48283.8	Tmem131	MOUSE
RTRG.9285.1	Npb	RAT
RTRG.48283.6	Tmem131	MOUSE
RTRG.51027.4	Pdha1	RAT
RTRG.48283.3	Tmem131	MOUSE
RTRG.48283.1	Tmem131	MOUSE
RTRG.9284.1	Npb	RAT
RTRG.52627.1	Lage3	MOUSE
RTRG.32428.8	Znf335	RAT
RTRG.49451.4	Txndc2	RAT
RTRG.49451.6	Txndc2	RAT
RTRG.49451.3	Txndc2	RAT
RTRG.49451.2	Txndc2	RAT
RTRG.49451.1	Txndc2	RAT
RTRG.20822.3	Akr1c6	MOUSE
RTRG.14849.2	Klf3	MOUSE
RTRG.46011.2	Pkm	RAT
RTRG.13216.10	RALGPS2	HUMAN
RTRG.6686.12	Mapk8ip3	MOUSE
RTRG.6686.11	Mapk8ip3	MOUSE
RTRG.6686.9	Mapk8ip3	MOUSE
RTRG.46042.9	Paqr5	MOUSE
RTRG.43113.9	R3hdm2	MOUSE
RTRG.43113.8	R3HDM2	HUMAN
RTRG.43113.7	R3hdm2	MOUSE
RTRG.43113.5	R3hdm2	MOUSE
RTRG.43113.4	R3hdm2	MOUSE
RTRG.43113.3	R3hdm2	MOUSE
RTRG.43113.1	R3hdm2	MOUSE
RTRG.43113.2	R3hdm2	MOUSE
RTRG.43790.30	Plec	RAT
RTRG.43790.31	Plec	RAT
RTRG.15315.4	Rgs12	RAT
RTRG.39910.2	LRRC72	HUMAN
RTRG.6675.1	Msrb1	RAT
RTRG.15315.2	Rgs12	RAT
RTRG.45834.9	Rdx	MOUSE
RTRG.46848.9	Iqcf3	RAT
RTRG.37750.12	Osbpl9	MOUSE
RTRG.46848.1	IQCF2	HUMAN
RTRG.46848.2	Iqcf3	RAT
RTRG.16264.6	Samd4a	MOUSE
RTRG.3177.5	Zscan2	MOUSE
RTRG.3177.4	Zscan2	MOUSE
RTRG.51372.1	Maged1	RAT
RTRG.16264.7	Samd4a	MOUSE
RTRG.3177.1	Zscan2	MOUSE
RTRG.34974.23	Itpr1	RAT
RTRG.3177.2	Zscan2	MOUSE
RTRG.38370.1	Sfn	MOUSE
RTRG.38370.4	Zdhhc18	RAT
RTRG.38370.5	Zdhhc18	RAT
RTRG.38370.6	Zdhhc18	RAT
RTRG.20820.2	Akr1e2	RAT
RTRG.38778.1	Lzic	RAT
RTRG.23401.2	Zdhhc1	MOUSE
RTRG.23401.1	Zdhhc1	MOUSE
RTRG.28279.19	HA12	RAT
RTRG.23401.5	Zdhhc1	MOUSE
RTRG.23401.3	Zdhhc1	MOUSE
RTRG.30000.8	Dennd1a	MOUSE
RTRG.30000.1	Dennd1a	MOUSE
RTRG.30000.4	Dennd1a	MOUSE
RTRG.30000.3	Dennd1a	MOUSE
RTRG.30000.7	Dennd1a	MOUSE
RTRG.2339.5	Kcnc3	RAT
RTRG.2339.4	Kcnc3	RAT
RTRG.4854.1	Cttn	RAT
RTRG.4854.3	Cttn	RAT
RTRG.4854.4	Cttn	MOUSE
RTRG.46326.3	Onecut1	MOUSE
RTRG.46326.1	Onecut1	MOUSE
RTRG.46326.2	Onecut1	MOUSE
RTRG.46177.2	Lactb	MOUSE
RTRG.49636.2	Slfn14	MOUSE
RTRG.22981.1	CS057	MOUSE
RTRG.22981.2	CS057	MOUSE
RTRG.22981.3	CS057	MOUSE
RTRG.22981.5	CS057	MOUSE
RTRG.22981.4	CS057	MOUSE
RTRG.22981.6	CS057	MOUSE
RTRG.34701.7	Aplf	MOUSE
RTRG.8864.1	ICAM5	HUMAN
RTRG.28926.2	Cdh23	RAT
RTRG.2358.11	Irf3	MOUSE
RTRG.2358.7	Irf3	MOUSE
RTRG.2358.5	Irf3	MOUSE
RTRG.2358.6	Irf3	MOUSE
RTRG.2358.4	Irf3	MOUSE
RTRG.2358.3	Irf3	MOUSE
RTRG.2358.2	Irf3	MOUSE
RTRG.2358.18	Irf3	MOUSE
RTRG.2358.1	Irf3	MOUSE
RTRG.48615.2	Ppil3	RAT
RTRG.7246.1	Fat2	RAT
RTRG.44322.3	Twf1	RAT
RTRG.15150.1	NCAPG	HUMAN
RTRG.37311.5	Zdhhc21	MOUSE
RTRG.12995.5	Crb1	MOUSE
RTRG.12995.3	Crb1	MOUSE
RTRG.12995.4	Crb1	MOUSE
RTRG.12995.2	Crb1	MOUSE
RTRG.4753.2	Tmem80	MOUSE
RTRG.23733.1	Gins2	MOUSE
RTRG.12152.2	Nos1	RAT
RTRG.18406.2	KLHL2	HUMAN
RTRG.49262.3	Septin2	RAT
RTRG.12152.4	Nos1	RAT
RTRG.44069.4	Cyp2d1	RAT
RTRG.44069.3	Cyp2d10	RAT
RTRG.431.1	TBPL1	PONAB
RTRG.30115.1	Kif5c	MOUSE
RTRG.431.2	TBPL1	PONAB
RTRG.431.3	TBPL1	PONAB
RTRG.25353.2	Gyg1	RAT
RTRG.25353.3	Gyg1	RAT
RTRG.25353.5	Gyg1	RAT
RTRG.25353.1	Gyg1	RAT
RTRG.25353.4	Gyg1	RAT
RTRG.30501.1	Plekha3	MOUSE
RTRG.23770.5	Piezo1	RAT
RTRG.23770.1	Piezo1	RAT
RTRG.19839.4	Omd	RAT
RTRG.23770.3	Piezo1	RAT
RTRG.19839.2	Ogn	MOUSE
RTRG.19839.1	Ogn	MOUSE
RTRG.42672.2	Cep290	MOUSE
RTRG.17703.31	Dock9	MOUSE
RTRG.17703.32	Dock9	MOUSE
RTRG.17703.33	Dock9	MOUSE
RTRG.17703.34	Dock9	MOUSE
RTRG.17703.35	Dock9	MOUSE
RTRG.17703.36	Dock9	MOUSE
RTRG.17703.39	DOCK9	HUMAN
RTRG.51027.1	Pdha1	RAT
RTRG.13806.1	Disp1	MOUSE
RTRG.13806.2	Disp1	MOUSE
RTRG.13806.3	Disp1	MOUSE
RTRG.25891.1	RPS24	PONAB
RTRG.6024.1	Cnnm2	RAT
RTRG.38778.5	Lzic	RAT
RTRG.45786.3	C11orf57	HUMAN
RTRG.45786.1	C11orf57	HUMAN
RTRG.8182.1	Tbx2	MOUSE
RTRG.49545.3	Tgif1	MOUSE
RTRG.19513.10	Zcchc6	MOUSE
RTRG.18763.1	Triml1	MOUSE
RTRG.18763.2	Triml1	MOUSE
RTRG.27792.2	Prkacb	RAT
RTRG.27792.3	Prkacb	RAT
RTRG.27792.1	Prkacb	RAT
RTRG.25908.1	Pfn2	RAT
RTRG.15604.1	SPIN2	BOVIN
RTRG.5410.8	Vps13a	MOUSE
RTRG.21555.1	Etf1	MOUSE
RTRG.5410.2	Vps13a	MOUSE
RTRG.5410.3	Vps13a	MOUSE
RTRG.5410.5	Vps13a	MOUSE
RTRG.5410.6	Vps13a	MOUSE
RTRG.38778.6	Lzic	RAT
RTRG.36371.1	Nbn	RAT
RTRG.31873.4	NAA20	HUMAN
RTRG.31873.2	NAA20	HUMAN
RTRG.31873.3	NAA20	HUMAN
RTRG.13576.2	Atp1a2	RAT
RTRG.13973.2	RCOR3	HUMAN
RTRG.26849.6	CA054	MOUSE
RTRG.26849.7	CA054	MOUSE
RTRG.26849.2	Ciart	MOUSE
RTRG.26849.4	Ciart	MOUSE
RTRG.26849.1	Ciart	MOUSE
RTRG.12269.2	Ung	MOUSE
RTRG.12269.1	Ung	MOUSE
RTRG.18675.1	Ing2	MOUSE
RTRG.40929.6	Tc2n	MOUSE
RTRG.18955.1	Rnf122	MOUSE
RTRG.42900.1	Frs2	MOUSE
RTRG.45629.1	Thy1	RAT
RTRG.1281.1	Znf551	MOUSE
RTRG.40186.2	Mia2	MOUSE
RTRG.37780.1	Slc5a9	MOUSE
RTRG.26575.3	Krtcap2	RAT
RTRG.26575.4	Krtcap2	RAT
RTRG.40929.8	Tc2n	MOUSE
RTRG.21731.3	Dcp2	MOUSE
RTRG.13213.4	Fam20b	MOUSE
RTRG.13213.2	Fam20b	MOUSE
RTRG.13213.5	Fam20b	MOUSE
RTRG.45895.1	Ube2q2	MOUSE
RTRG.43990.3	Rps19bp1	MOUSE
RTRG.34575.4	Dctn1	MOUSE
RTRG.7716.3	Rnf167	RAT
RTRG.7716.2	Rnf167	RAT
RTRG.7716.1	Rnf167	RAT
RTRG.7716.5	Rnf167	RAT
RTRG.7716.7	Rnf167	RAT
RTRG.7716.6	Rnf167	RAT
RTRG.7716.9	Eno3	RAT
RTRG.7716.8	Eno3	RAT
RTRG.31876.11	Ralgapa2	RAT
RTRG.31876.10	Ralgapa2	RAT
RTRG.38986.3	Fez2	RAT
RTRG.38986.2	Fez2	RAT
RTRG.38986.1	Fez2	RAT
RTRG.12762.1	Cd55	MOUSE
RTRG.12762.2	Cd55	MOUSE
RTRG.12762.4	Cd55	MOUSE
RTRG.26767.6	Rorc	MOUSE
RTRG.26767.7	Rorc	MOUSE
RTRG.26767.3	Rorc	MOUSE
RTRG.26767.1	Rorc	MOUSE
RTRG.26767.2	Rorc	MOUSE
RTRG.20822.1	Akr1c6	MOUSE
RTRG.8319.3	CA10	HUMAN
RTRG.16673.17	Acin1	MOUSE
RTRG.46795.3	Cpne4	MOUSE
RTRG.43495.10	Cyp2b1	RAT
RTRG.48873.3	Usp37	MOUSE
RTRG.48873.4	Usp37	MOUSE
RTRG.48873.2	Usp37	MOUSE
RTRG.42499.8	Chpt1	RAT
RTRG.43036.7	Usp15	MOUSE
RTRG.38976.11	Agrn	RAT
RTRG.38976.2	Agrn	RAT
RTRG.38976.3	Agrn	RAT
RTRG.38976.7	Agrn	RAT
RTRG.38976.6	Agrn	RAT
RTRG.12284.3	Sart3	MOUSE
RTRG.39711.3	Odc1	RAT
RTRG.33707.1	Tmem213	MOUSE
RTRG.44661.3	Cbx5	MOUSE
RTRG.2435.4	Nomo1	MOUSE
RTRG.2377.2	Pih1d1	RAT
RTRG.2377.1	Pih1d1	RAT
RTRG.2597.2	Nipa2	MOUSE
RTRG.35933.4	Far2	MOUSE
RTRG.35933.1	Far2	MOUSE
RTRG.52634.2	G6pdx	RAT
RTRG.49547.1	Myl12b	MOUSE
RTRG.5028.1	Cdc42ep2	RAT
RTRG.5028.2	Cdc42ep2	RAT
RTRG.5028.9	Pola2	RAT
RTRG.40674.2	Ltbp2	RAT
RTRG.40674.4	Ltbp2	MOUSE
RTRG.14729.2	Tec	MOUSE
RTRG.14801.4	Apbb2	MOUSE
RTRG.14801.8	Apbb2	MOUSE
RTRG.14729.1	Tec	MOUSE
RTRG.14801.1	Apbb2	MOUSE
RTRG.14729.4	Tec	MOUSE
RTRG.14801.2	Apbb2	MOUSE
RTRG.14801.7	Apbb2	MOUSE
RTRG.33271.1	Hepacam2	MOUSE
RTRG.41988.8	Pcsk4	MOUSE
RTRG.4428.4	Stx4	RAT
RTRG.41988.4	Pcsk4	RAT
RTRG.41988.1	Pcsk4	RAT
RTRG.41988.7	Pcsk4	RAT
RTRG.4428.2	Stx4	RAT
RTRG.4428.1	Stx4	RAT
RTRG.41988.2	Pcsk4	MOUSE
RTRG.26724.1	TCHH	RABIT
RTRG.41712.8	MYL6	PIG
RTRG.37995.7	Ccdc30	MOUSE
RTRG.37995.10	Ccdc30	MOUSE
RTRG.37995.9	Ccdc30	MOUSE
RTRG.48429.6	Gulp1	RAT
RTRG.48429.5	Gulp1	RAT
RTRG.48429.3	Gulp1	RAT
RTRG.43113.6	R3hdm2	MOUSE
RTRG.33842.1	Gstk1	RAT
RTRG.44221.5	Tymp	RAT
RTRG.48429.7	Gulp1	RAT
RTRG.19886.5	Dek	RAT
RTRG.38513.18	Eif4g3	MOUSE
RTRG.49506.3	Ptprm	MOUSE
RTRG.49506.4	Ptprm	MOUSE
RTRG.49506.12	Ptprm	MOUSE
RTRG.49506.2	Ptprm	MOUSE
RTRG.49506.10	Ptprm	MOUSE
RTRG.41268.9	Tdrd9	RAT
RTRG.30529.3	Itga4	MOUSE
RTRG.30529.2	Itga4	MOUSE
RTRG.30529.1	Itga4	MOUSE
RTRG.30529.6	Itga4	MOUSE
RTRG.30529.4	Itga4	MOUSE
RTRG.41268.4	Tdrd9	RAT
RTRG.5970.1	TLX1	HUMAN
RTRG.46729.1	Msl2	MOUSE
RTRG.46871.1	Dock3	MOUSE
RTRG.27298.1	Dbt	MOUSE
RTRG.46970.1	Dhx30	MOUSE
RTRG.46970.3	Dhx30	RAT
RTRG.45671.39	Phldb1	MOUSE
RTRG.4073.1	Xylt1	RAT
RTRG.44322.2	Twf1	RAT
RTRG.46970.6	DHX30	BOVIN
RTRG.46970.4	Dhx30	RAT
RTRG.46970.11	Dhx30	MOUSE
RTRG.46970.7	Dhx30	MOUSE
RTRG.46970.8	Dhx30	MOUSE
RTRG.15314.1	Dok7	MOUSE
RTRG.45834.8	Rdx	MOUSE
RTRG.13062.2	Brinp3	RAT
RTRG.13062.3	Brinp3	RAT
RTRG.42671.2	Tmtc3	MOUSE
RTRG.42671.3	Tmtc3	MOUSE
RTRG.11830.3	Mrps17	MOUSE
RTRG.11830.2	Mrps17	MOUSE
RTRG.38862.3	Icmt	RAT
RTRG.26289.2	Iqcj	MOUSE
RTRG.23449.12	Nfat5	RAT
RTRG.23449.10	Nfat5	RAT
RTRG.23449.11	Nfat5	RAT
RTRG.7993.2	Slc13a2	RAT
RTRG.38065.115	Macf1	RAT
RTRG.38065.116	Macf1	RAT
RTRG.38065.118	Macf1	RAT
RTRG.38065.112	Macf1	RAT
RTRG.38065.113	Macf1	RAT
RTRG.46042.7	Paqr5	MOUSE
RTRG.38065.117	Macf1	RAT
RTRG.38065.119	Macf1	RAT
RTRG.33476.2	Kcnd2	MOUSE
RTRG.33476.1	Kcnd2	MOUSE
RTRG.50875.3	Arhgap6	MOUSE
RTRG.50875.1	Arhgap6	MOUSE
RTRG.20486.1	Gpr141	MOUSE
RTRG.19084.1	Adam18	MOUSE
RTRG.19084.2	Adam18	MOUSE
RTRG.19084.4	Adam18	MOUSE
RTRG.19084.3	Adam18	MOUSE
RTRG.21772.3	Spink1	RAT
RTRG.19084.6	Adam18	MOUSE
RTRG.46096.3	Ids	MOUSE
RTRG.46042.3	Paqr5	MOUSE
RTRG.44821.8	MTMR2	BOVIN
RTRG.44821.7	Mtmr2	MOUSE
RTRG.44821.2	Mtmr2	MOUSE
RTRG.44821.4	Mtmr2	MOUSE
RTRG.44821.1	MTM1	HUMAN
RTRG.49551.1	Myom1	MOUSE
RTRG.10647.1	Map1	RAT
RTRG.10097.11	ABI3BP	HUMAN
RTRG.10097.13	ABI3BP	HUMAN
RTRG.10097.9	ABI3BP	HUMAN
RTRG.10097.10	ABI3BP	HUMAN
RTRG.10097.16	ABI3BP	HUMAN
RTRG.10097.14	ABI3BP	HUMAN
RTRG.10097.15	ABI3BP	HUMAN
RTRG.42992.1	Tmem5	MOUSE
RTRG.32061.1	Ttll9	RAT
RTRG.5609.3	Eef1b	MOUSE
RTRG.5609.2	Eef1b	MOUSE
RTRG.29074.1	SERINC3	PONAB
RTRG.45017.2	ZNF846	HUMAN
RTRG.48970.4	Serpine2	RAT
RTRG.3188.1	Pde8a	MOUSE
RTRG.3188.3	Pde8a	MOUSE
RTRG.3188.2	Pde8a	MOUSE
RTRG.22470.2	Cndp2	RAT
RTRG.14135.6	Lrrc8d	RAT
RTRG.40537.7	Actn1	RAT
RTRG.40537.4	Actn1	RAT
RTRG.40537.2	Actn1	RAT
RTRG.43995.2	Grap2	MOUSE
RTRG.13399.1	Tbx19	MOUSE
RTRG.13399.2	Tbx19	MOUSE
RTRG.15445.4	Ewsr1	MOUSE
RTRG.15443.4	Gas2l1	MOUSE
RTRG.7277.1	Gria1	MOUSE
RTRG.6887.8	Ebf1	MOUSE
RTRG.6887.9	Ebf1	MOUSE
RTRG.6887.6	Ebf1	MOUSE
RTRG.6887.2	Ebf1	RAT
RTRG.6887.3	Ebf1	MOUSE
RTRG.6887.1	Ebf1	RAT
RTRG.25241.1	Zbtb10	RAT
RTRG.38612.1	Spen	MOUSE
RTRG.34974.22	Itpr1	RAT
RTRG.34974.21	Itpr1	MOUSE
RTRG.18137.1	DYDC2	HUMAN
RTRG.43698.1	Gpr20	MOUSE
RTRG.40341.6	Talpid3	MOUSE
RTRG.38370.2	Sfn	MOUSE
RTRG.46698.7	NME9	HUMAN
RTRG.12252.3	Tchp	MOUSE
RTRG.12252.1	Tchp	MOUSE
RTRG.50614.2	CX038	MOUSE
RTRG.24881.2	Pdzd2	RAT
RTRG.24881.1	Pdzd2	RAT
RTRG.24881.6	Pdzd2	RAT
RTRG.46899.5	Rbm5	RAT
RTRG.21034.4	MINDY3	MOUSE
RTRG.12658.3	Insig2	RAT
RTRG.12658.1	Insig2	RAT
RTRG.12658.2	Insig2	RAT
RTRG.11626.7	SRRT	PONAB
RTRG.11626.6	Srrt	MOUSE
RTRG.11626.5	SRRT	HUMAN
RTRG.11626.3	Srrt	MOUSE
RTRG.11626.4	Srrt	MOUSE
RTRG.48342.4	Tbc1d8	MOUSE
RTRG.38176.2	ZMYM6	HUMAN
RTRG.241.1	ECT2L	HUMAN
RTRG.5408.1	GNA14	HUMAN
RTRG.11831.1	44088	MOUSE
RTRG.14558.1	Cenpc	MOUSE
RTRG.14558.5	Cenpc	MOUSE
RTRG.14558.2	Cenpc	MOUSE
RTRG.37386.2	Hacd4	MOUSE
RTRG.37386.1	Hacd4	MOUSE
RTRG.18011.6	Ldb3	MOUSE
RTRG.792.1	Tfb1m	RAT
RTRG.792.3	Tfb1m	RAT
RTRG.40494.6	TMEM229B	MOUSE
RTRG.40494.4	TMEM229B	MOUSE
RTRG.21034.6	MINDY3	MOUSE
RTRG.26609.21	Ubap2l	MOUSE
RTRG.26609.22	Ubap2l	MOUSE
RTRG.26609.19	Ubap2l	MOUSE
RTRG.26609.20	Ubap2l	MOUSE
RTRG.26609.17	UBAP2L	HUMAN
RTRG.26609.16	UBAP2L	HUMAN
RTRG.51493.2	Gdpd2	MOUSE
RTRG.26609.23	Ubap2l	MOUSE
RTRG.26609.24	Ubap2l	MOUSE
RTRG.7666.2	Neurl4	MOUSE
RTRG.7666.5	Neurl4	MOUSE
RTRG.7666.3	Neurl4	MOUSE
RTRG.7666.1	Neurl4	MOUSE
RTRG.17723.15	Tmtc4	MOUSE
RTRG.17723.16	Tmtc4	MOUSE
RTRG.17723.14	Tmtc4	MOUSE
RTRG.7666.6	NEURL4	HUMAN
RTRG.17723.9	Ggact	RAT
RTRG.17723.10	Ggact	RAT
RTRG.38063.1	Oxct2a	RAT
RTRG.19080.2	Adam5	RAT
RTRG.28279.22	HA12	RAT
RTRG.5285.1	OSBP	RABIT
RTRG.32671.3	ANKRD60	HUMAN
RTRG.32671.2	ANKRD60	HUMAN
RTRG.15362.1	Maea	MOUSE
RTRG.15362.3	Maea	MOUSE
RTRG.42729.10	Lrriq1	MOUSE
RTRG.6455.3	Rbfox1	MOUSE
RTRG.6455.1	Rbfox1	MOUSE
RTRG.6455.6	Rbfox1	MOUSE
RTRG.33025.3	Srpk2	MOUSE
RTRG.47621.2	Dennd1c	MOUSE
RTRG.47621.6	Dennd1c	MOUSE
RTRG.47621.1	Dennd1c	MOUSE
RTRG.47621.3	Dennd1c	MOUSE
RTRG.20976.11	Optn	RAT
RTRG.11499.1	Mcm7	MOUSE
RTRG.21379.1	Rnf138	RAT
RTRG.33025.7	Srpk2	MOUSE
RTRG.33025.4	Srpk2	MOUSE
RTRG.6455.8	Rbfox1	MOUSE
RTRG.6455.9	RBFOX1	MACFA
RTRG.2340.1	Myh14	MOUSE
RTRG.2340.4	Myh14	MOUSE
RTRG.30000.6	Dennd1a	MOUSE
RTRG.38065.60	Macf1	RAT
RTRG.38065.54	Macf1	RAT
RTRG.38065.50	Macf1	RAT
RTRG.38065.51	Macf1	RAT
RTRG.38065.55	Macf1	RAT
RTRG.38065.53	Macf1	RAT
RTRG.38065.56	Macf1	RAT
RTRG.34701.15	Aplf	MOUSE
RTRG.34701.10	Aplf	MOUSE
RTRG.34701.11	Aplf	MOUSE
RTRG.27053.8	Hipk1	RAT
RTRG.34701.16	Aplf	MOUSE
RTRG.27053.11	Hipk1	RAT
RTRG.27053.10	Hipk1	RAT
RTRG.13317.2	Suco	RAT
RTRG.13317.9	Suco	RAT
RTRG.13317.4	Suco	RAT
RTRG.11402.3	Chst12	MOUSE
RTRG.44320.1	Pus7l	MOUSE
RTRG.44320.2	Pus7l	MOUSE
RTRG.44320.3	Pus7l	MOUSE
RTRG.14219.2	Nudt9	RAT
RTRG.14219.1	Nudt9	RAT
RTRG.14219.3	Nudt9	RAT
RTRG.14700.4	Lnx1	MOUSE
RTRG.14700.1	Lnx1	MOUSE
RTRG.14700.2	Lnx1	MOUSE
RTRG.46326.4	Onecut1	MOUSE
RTRG.47678.3	Hdgfl2	RAT
RTRG.35088.4	Mbd4	MOUSE
RTRG.35088.1	Mbd4	MOUSE
RTRG.35088.2	Mbd4	MOUSE
RTRG.13979.3	Hhat	MOUSE
RTRG.9567.2	Hspa8	RAT
RTRG.39404.8	Slc5a6	RAT
RTRG.39404.5	Slc5a6	RAT
RTRG.39404.4	Slc5a6	RAT
RTRG.39404.7	Slc5a6	RAT
RTRG.39404.1	Slc5a6	RAT
RTRG.39404.3	Slc5a6	RAT
RTRG.39404.2	Slc5a6	RAT
RTRG.44457.8	Kmt2d	MOUSE
RTRG.44457.9	Kmt2d	MOUSE
RTRG.44457.7	Kmt2d	MOUSE
RTRG.44457.3	Prkag1	RAT
RTRG.44457.1	Prkag1	RAT
RTRG.44457.4	Kmt2d	MOUSE
RTRG.26492.5	Arhgef11	RAT
RTRG.26492.6	Arhgef11	RAT
RTRG.26492.1	Arhgef11	RAT
RTRG.26492.2	Arhgef11	RAT
RTRG.26492.3	Arhgef11	RAT
RTRG.26492.4	Arhgef11	RAT
RTRG.26492.16	Arhgef11	RAT
RTRG.26492.8	Arhgef11	RAT
RTRG.26492.7	Arhgef11	RAT
RTRG.42052.2	Theg	RAT
RTRG.10227.1	Lsamp	RAT
RTRG.10227.2	Lsamp	RAT
RTRG.10227.4	Lsamp	RAT
RTRG.37671.8	Usp24	MOUSE
RTRG.25545.1	Kcnmb3	RAT
RTRG.50564.1	Efhc2	MOUSE
RTRG.41112.1	Dlk1	MOUSE
RTRG.41112.3	Dlk1	MOUSE
RTRG.35936.1	RPS4X	MACFU
RTRG.36770.6	Zcchc7	RAT
RTRG.38954.2	Mxra8	MOUSE
RTRG.46501.4	Cyb5r4	RAT
RTRG.48421.4	Tex30	MOUSE
RTRG.36770.8	Zcchc7	RAT
RTRG.35187.2	Ninj2	RAT
RTRG.41092.3	Eml1	RAT
RTRG.9169.3	Tnrc6c	MOUSE
RTRG.9169.2	Tnrc6c	MOUSE
RTRG.9169.1	Tnrc6c	MOUSE
RTRG.9169.7	Tnrc6c	MOUSE
RTRG.9169.6	Tnrc6c	MOUSE
RTRG.9169.5	Tnrc6c	MOUSE
RTRG.9169.4	Tnrc6c	MOUSE
RTRG.41092.4	Eml1	RAT
RTRG.9169.9	Tnrc6c	MOUSE
RTRG.9169.8	Tnrc6c	MOUSE
RTRG.41092.7	Eml1	RAT
RTRG.22910.2	DNAJA2	BOVIN
RTRG.22910.1	DNAJA2	BOVIN
RTRG.36682.2	Dnai1	RAT
RTRG.10903.12	Top3b	MOUSE
RTRG.44766.2	Birc2	MOUSE
RTRG.45152.2	Ncapd3	MOUSE
RTRG.45152.1	Ncapd3	MOUSE
RTRG.48879.1	Stk36	MOUSE
RTRG.16126.2	Thoc7	MOUSE
RTRG.16126.3	Thoc7	MOUSE
RTRG.24332.1	Nsa2	MOUSE
RTRG.48879.6	Stk36	MOUSE
RTRG.17436.11	LMO7	HUMAN
RTRG.43819.2	Cpsf1	MOUSE
RTRG.17436.16	LMO7	HUMAN
RTRG.17436.17	LMO7	HUMAN
RTRG.11454.2	Zfp39	MOUSE
RTRG.17436.13	LMO7	HUMAN
RTRG.23889.1	Kcnk1	RAT
RTRG.23889.5	Kcnk1	RAT
RTRG.23889.4	Kcnk1	RAT
RTRG.23889.7	Kcnk1	RAT
RTRG.23889.3	Kcnk1	RAT
RTRG.20846.4	Asb13	MOUSE
RTRG.20846.5	ASB13	HUMAN
RTRG.20846.6	Asb13	MOUSE
RTRG.20846.7	Asb13	MOUSE
RTRG.20846.1	Asb13	MOUSE
RTRG.20846.2	Asb13	MOUSE
RTRG.20846.3	Asb13	MOUSE
RTRG.4348.2	Tbx6	RAT
RTRG.4348.1	Tbx6	RAT
RTRG.4348.3	YPEL3	HUMAN
RTRG.46698.5	NME9	HUMAN
RTRG.29757.1	Lrsam1	MOUSE
RTRG.31540.2	Secisbp2l	MOUSE
RTRG.31540.3	Secisbp2l	MOUSE
RTRG.25823.2	Foxo1	RAT
RTRG.34348.3	CB068	MOUSE
RTRG.34348.1	CB068	MOUSE
RTRG.45261.3	Ddx25	RAT
RTRG.45261.2	Ddx25	RAT
RTRG.34348.4	Tmem150a	RAT
RTRG.52764.5	Kdm5d	MOUSE
RTRG.48202.8	DST	HUMAN
RTRG.48908.1	Stk16	RAT
RTRG.52764.2	Kdm5d	MOUSE
RTRG.10413.2	Pdia5	RAT
RTRG.10413.1	Pdia5	RAT
RTRG.33064.1	Fbxl13	MOUSE
RTRG.46674.2	Mrps22	MOUSE
RTRG.23790.6	Spg7	MOUSE
RTRG.23790.1	Spg7	MOUSE
RTRG.23790.2	Spg7	MOUSE
RTRG.23790.3	Spg7	RAT
RTRG.4645.2	Tubgcp2	MOUSE
RTRG.4645.1	Tubgcp2	MOUSE
RTRG.4645.4	Tubgcp2	MOUSE
RTRG.4645.3	Tubgcp2	MOUSE
RTRG.36870.1	ZNF189	HUMAN
RTRG.36870.4	ZNF189	HUMAN
RTRG.29773.3	Mvb12b	MOUSE
RTRG.7299.1	CNOT8	HUMAN
RTRG.36716.2	Tesk1	RAT
RTRG.40661.1	Aldh6a1	RAT
RTRG.47285.7	Nktr	MOUSE
RTRG.47285.5	Nktr	MOUSE
RTRG.46380.2	Fbxo9	RAT
RTRG.47285.8	ZBTB47	HUMAN
RTRG.46380.1	Fbxo9	RAT
RTRG.18262.2	SSBP4	HUMAN
RTRG.18262.1	SSBP4	HUMAN
RTRG.46380.4	Fbxo9	RAT
RTRG.35326.11	Znf384	RAT
RTRG.40909.1	RPS6KA5	HUMAN
RTRG.13403.1	Gpr161	MOUSE
RTRG.13403.2	Gpr161	MOUSE
RTRG.13403.4	Gpr161	MOUSE
RTRG.18777.2	Fgl1	RAT
RTRG.10261.1	Cd200r1	RAT
RTRG.13677.3	ZBTB18	HUMAN
RTRG.41977.6	Tcf3	RAT
RTRG.41977.4	Tcf3	RAT
RTRG.41977.7	Tcf3	RAT
RTRG.51564.1	SYCP3	HUMAN
RTRG.28912.3	Dnajb12	MOUSE
RTRG.36984.2	Fam206a	MOUSE
RTRG.52645.4	TAZ	GORGO
RTRG.52645.2	TAZ	ERYPA
RTRG.50642.8	Rpgr	MOUSE
RTRG.50642.6	Rpgr	MOUSE
RTRG.50642.2	Rpgr	MOUSE
RTRG.50642.4	Rpgr	MOUSE
RTRG.19527.7	Agtpbp1	MOUSE
RTRG.19527.8	Agtpbp1	MOUSE
RTRG.19527.6	Agtpbp1	MOUSE
RTRG.19527.9	Agtpbp1	MOUSE
RTRG.19527.5	Agtpbp1	MOUSE
RTRG.19527.4	Agtpbp1	MOUSE
RTRG.19527.1	Agtpbp1	MOUSE
RTRG.19527.3	Agtpbp1	MOUSE
RTRG.30287.3	Csrnp3	MOUSE
RTRG.44187.1	BRD1	HUMAN
RTRG.44187.2	BRD1	HUMAN
RTRG.44187.4	BRD1	HUMAN
RTRG.21826.2	Arl14epl	MOUSE
RTRG.51477.1	Eda	MOUSE
RTRG.20450.3	Zscan26	MOUSE
RTRG.13816.3	DNAH14	HUMAN
RTRG.30287.5	Csrnp3	MOUSE
RTRG.13816.1	DNAH14	HUMAN
RTRG.4455.1	Rgs10	RAT
RTRG.9410.4	Chmp2b	MOUSE
RTRG.24312.1	ARHGEF26	HUMAN
RTRG.9439.5	Gbe1	MOUSE
RTRG.22243.2	Las2	MOUSE
RTRG.9439.1	Gbe1	MOUSE
RTRG.22243.6	Las2	MOUSE
RTRG.22243.5	Las2	RAT
RTRG.17835.6	Ccdc66	MOUSE
RTRG.17835.2	Ccdc66	MOUSE
RTRG.17835.3	Ccdc66	MOUSE
RTRG.17835.4	Ccdc66	MOUSE
RTRG.17835.5	Ccdc66	MOUSE
RTRG.17835.7	Ccdc66	MOUSE
RTRG.4093.4	Ccp110	MOUSE
RTRG.38065.21	Macf1	RAT
RTRG.46898.2	Sema3f	MOUSE
RTRG.46898.6	Sema3f	MOUSE
RTRG.46898.9	Sema3f	MOUSE
RTRG.46898.8	Sema3f	MOUSE
RTRG.52633.2	Ikbkg	RAT
RTRG.36168.2	Atp6v1h	MOUSE
RTRG.3090.5	Ntrk3	MOUSE
RTRG.52633.3	Ikbkg	RAT
RTRG.15569.2	Fignl1	RAT
RTRG.15569.5	Ddc	RAT
RTRG.15569.1	Fignl1	RAT
RTRG.15569.4	Fignl1	RAT
RTRG.22662.11	CNOT1	HUMAN
RTRG.22662.15	Cnot1	MOUSE
RTRG.22662.13	CNOT1	HUMAN
RTRG.22662.9	Cnot1	MOUSE
RTRG.22662.12	Cnot1	MOUSE
RTRG.22662.16	Cnot1	MOUSE
RTRG.22662.10	CNOT1	HUMAN
RTRG.22662.14	Cnot1	MOUSE
RTRG.19704.3	Sfxn1	RAT
RTRG.7056.1	Zfp62	MOUSE
RTRG.7056.2	Zfp62	MOUSE
RTRG.7056.3	Zfp62	MOUSE
RTRG.4097.8	IQCK	HUMAN
RTRG.13955.1	TM206	RAT
RTRG.27094.2	Ddx20	MOUSE
RTRG.27094.1	Ddx20	MOUSE
RTRG.13093.1	Ptgs2	RAT
RTRG.38059.5	PABPC4	HUMAN
RTRG.38059.4	PABPC4	HUMAN
RTRG.38059.6	PABPC4	HUMAN
RTRG.38059.1	PABPC4	HUMAN
RTRG.38059.3	PABPC4	HUMAN
RTRG.38059.2	PABPC4	HUMAN
RTRG.21488.3	Proc	RAT
RTRG.21488.1	Proc	RAT
RTRG.21488.4	Proc	RAT
RTRG.32192.5	Epb41l1	RAT
RTRG.32192.4	Epb41l1	RAT
RTRG.32192.6	Epb41l1	RAT
RTRG.32192.3	Epb41l1	RAT
RTRG.32192.2	Epb41l1	RAT
RTRG.40448.2	Plekhg3	MOUSE
RTRG.16085.5	Thrb	RAT
RTRG.16085.6	Thrb	RAT
RTRG.16085.4	Thrb	RAT
RTRG.16085.10	Thrb	RAT
RTRG.16085.3	Thrb	MOUSE
RTRG.16085.2	Thrb	RAT
RTRG.16085.1	Thrb	RAT
RTRG.3978.1	Galnt18	MOUSE
RTRG.9758.1	CU062	MOUSE
RTRG.9758.2	CU062	MOUSE
RTRG.9758.3	CU062	MOUSE
RTRG.9758.5	CU062	MOUSE
RTRG.9758.6	CU062	MOUSE
RTRG.9758.7	CU062	MOUSE
RTRG.9629.4	Atp5pf	RAT
RTRG.20930.2	Gata3	MOUSE
RTRG.47529.4	POT1	HUMAN
RTRG.49001.2	Col4a4	MOUSE
RTRG.42518.2	Nr1h4	MOUSE
RTRG.7389.1	Arf1	RAT
RTRG.43931.1	Gcat	MOUSE
RTRG.49001.6	Col4a4	MOUSE
RTRG.37142.2	Whrn	RAT
RTRG.37142.1	Whrn	RAT
RTRG.37142.4	Whrn	RAT
RTRG.7639.4	FXR2	HUMAN
RTRG.49001.4	Col4a4	MOUSE
RTRG.49001.3	Col4a4	MOUSE
RTRG.13726.2	Tfb2m	RAT
RTRG.30442.3	Chn1	MOUSE
RTRG.45671.43	Phldb1	MOUSE
RTRG.38971.10	Ttll10	RAT
RTRG.45671.42	Phldb1	MOUSE
RTRG.6654.3	Rab26	RAT
RTRG.6654.2	Rab26	RAT
RTRG.14223.3	Klhl8	MOUSE
RTRG.14223.2	Klhl8	MOUSE
RTRG.14223.1	Klhl8	MOUSE
RTRG.44069.5	Cyp2d10	RAT
RTRG.52302.4	GRIA3	HUMAN
RTRG.44069.8	Cyp2d3	RAT
RTRG.2961.1	Asb7	MOUSE
RTRG.2961.2	Asb7	MOUSE
RTRG.40889.10	Pol	MOUSE
RTRG.45634.1	C1qtnf5	RAT
RTRG.33491.4	Cadps2	MOUSE
RTRG.37720.1	Podn	MOUSE
RTRG.47529.2	POT1	MACFA
RTRG.34332.3	Kdm3a	MOUSE
RTRG.34332.2	Kdm3a	RAT
RTRG.34332.4	Kdm3a	RAT
RTRG.34332.6	Kdm3a	MOUSE
RTRG.40610.9	Sipa1l1	RAT
RTRG.40610.1	Sipa1l1	MOUSE
RTRG.40610.2	Sipa1l1	RAT
RTRG.40610.4	Sipa1l1	MOUSE
RTRG.40610.3	Sipa1l1	MOUSE
RTRG.40610.7	Sipa1l1	MOUSE
RTRG.40610.5	Sipa1l1	MOUSE
RTRG.40610.6	Sipa1l1	MOUSE
RTRG.5945.3	Scd3	MOUSE
RTRG.42048.2	Shc2	RAT
RTRG.42048.3	Shc2	RAT
RTRG.12910.1	Rnpep	RAT
RTRG.21602.6	ANKHD1	HUMAN
RTRG.21602.2	ANKHD1	HUMAN
RTRG.21602.1	ANKHD1	HUMAN
RTRG.21602.4	ANKHD1	HUMAN
RTRG.48674.39	Abi2	MOUSE
RTRG.6725.1	Msln	RAT
RTRG.46970.9	Dhx30	RAT
RTRG.7407.6	Mprip	RAT
RTRG.7407.7	Mprip	RAT
RTRG.7407.12	Mprip	RAT
RTRG.7407.1	Mprip	RAT
RTRG.7407.13	Mprip	RAT
RTRG.7407.2	Mprip	RAT
RTRG.7407.4	Mprip	RAT
RTRG.7407.3	Mprip	RAT
RTRG.7407.5	Mprip	RAT
RTRG.33493.1	Rnf133	RAT
RTRG.30416.1	Eno1	RAT
RTRG.14167.1	GBP4	HUMAN
RTRG.41526.2	SP4	HUMAN
RTRG.41526.1	SP4	HUMAN
RTRG.41526.4	SP4	HUMAN
RTRG.44445.1	Cacnb3	RAT
RTRG.38513.4	Eif4g3	MOUSE
RTRG.38513.7	Eif4g3	MOUSE
RTRG.38513.6	Eif4g3	MOUSE
RTRG.38513.5	Eif4g3	MOUSE
RTRG.26002.2	Gmps	RAT
RTRG.24114.1	Mblac2	MOUSE
RTRG.8812.4	Cdc27	RAT
RTRG.8812.5	Cdc27	RAT
RTRG.8812.6	Cdc27	RAT
RTRG.8812.1	Cdc27	RAT
RTRG.8812.2	Cdc27	RAT
RTRG.8812.3	Cdc27	RAT
RTRG.48355.26	Map4k4	MOUSE
RTRG.48355.36	MAP4K4	HUMAN
RTRG.30223.2	Wdsub1	RAT
RTRG.30223.1	Wdsub1	RAT
RTRG.45126.4	Dpy19l1	MOUSE
RTRG.32807.1	Gmeb2	MOUSE
RTRG.32807.2	Gmeb2	RAT
RTRG.22800.2	Lpcat2	MOUSE
RTRG.13135.6	Ncf2	RAT
RTRG.13135.7	Ncf2	RAT
RTRG.2349.6	Pnkp	MOUSE
RTRG.13135.1	Ncf2	RAT
RTRG.23444.3	Smpd3	RAT
RTRG.1559.2	Fkrp	MOUSE
RTRG.23770.2	Piezo1	RAT
RTRG.51380.1	Gspt2	MOUSE
RTRG.45126.3	Dpy19l1	MOUSE
RTRG.18923.1	GTF2E2	HUMAN
RTRG.514.1	Dnaja4	MOUSE
RTRG.9194.3	Usp36	MOUSE
RTRG.9194.1	Usp36	MOUSE
RTRG.9194.2	Usp36	MOUSE
RTRG.27150.5	Slc16a4	MOUSE
RTRG.27150.1	Slc16a4	MOUSE
RTRG.24378.6	Mccc2	RAT
RTRG.24378.3	Mccc2	RAT
RTRG.24378.1	Mccc2	RAT
RTRG.35913.7	Ppfibp1	MOUSE
RTRG.35913.5	Ppfibp1	MOUSE
RTRG.35913.6	Ppfibp1	MOUSE
RTRG.35913.2	Ppfibp1	MOUSE
RTRG.35913.3	PPFIBP1	HUMAN
RTRG.35913.4	Ppfibp1	MOUSE
RTRG.36023.3	Stau2	RAT
RTRG.47906.2	Polh	MOUSE
RTRG.31464.5	Spg11	MOUSE
RTRG.30119.1	Lypd6b	MOUSE
RTRG.30119.2	Lypd6b	MOUSE
RTRG.30119.3	Lypd6b	MOUSE
RTRG.12546.3	Serpinb12	MOUSE
RTRG.10635.6	St6gal1	RAT
RTRG.10635.2	St6gal1	RAT
RTRG.10635.1	St6gal1	RAT
RTRG.10635.8	St6gal1	RAT
RTRG.10635.5	St6gal1	RAT
RTRG.10635.7	St6gal1	RAT
RTRG.5148.3	Ttc9c	RAT
RTRG.5148.6	Ttc9c	RAT
RTRG.17666.1	Oxgr1	RAT
RTRG.51927.1	Btk	MOUSE
RTRG.5122.2	Slc22a27	MOUSE
RTRG.5122.1	Slc22a27	MOUSE
RTRG.27469.24	Ank2	MOUSE
RTRG.27469.20	Ank2	MOUSE
RTRG.27469.21	Ank2	MOUSE
RTRG.23596.1	Cntnap4	MOUSE
RTRG.23596.6	Cntnap4	MOUSE
RTRG.50856.2	WWC3	HUMAN
RTRG.19663.10	NSD1	HUMAN
RTRG.34017.7	Dfna5	MOUSE
RTRG.49545.1	Tgif1	MOUSE
RTRG.43361.5	Hdac1	RAT
RTRG.20104.1	Fam50b	MOUSE
RTRG.43644.1	Zfat	MOUSE
RTRG.43644.5	Zfat	MOUSE
RTRG.43644.3	Zfat	MOUSE
RTRG.43644.6	Zfat	MOUSE
RTRG.43644.8	Zfat	MOUSE
RTRG.48694.2	Ino80d	MOUSE
RTRG.49003.7	MFF	HUMAN
RTRG.27782.1	Ssx2ip	RAT
RTRG.47670.3	Tnfaip8l1	MOUSE
RTRG.3415.2	Ankrd42	MOUSE
RTRG.1953.3	EIF3K	HUMAN
RTRG.10352.1	Hgd	MOUSE
RTRG.21660.4	Diaph1	MOUSE
RTRG.48694.1	Ino80d	MOUSE
RTRG.38617.3	Fblim1	MOUSE
RTRG.38617.1	Fblim1	MOUSE
RTRG.45751.2	ZBTB16	HUMAN
RTRG.39282.5	Cwf19l2	MOUSE
RTRG.8328.6	Mbtd1	MOUSE
RTRG.8328.2	Mbtd1	MOUSE
RTRG.8328.1	Mbtd1	MOUSE
RTRG.8328.3	Mbtd1	MOUSE
RTRG.8328.7	Mbtd1	MOUSE
RTRG.8328.5	Mbtd1	MOUSE
RTRG.8328.4	Mbtd1	MOUSE
RTRG.13548.3	Cd244	RAT
RTRG.8328.8	Mbtd1	MOUSE
RTRG.13548.1	Cd244	MOUSE
RTRG.13548.2	Cd244	RAT
RTRG.13990.1	Irf6	MOUSE
RTRG.13990.3	CA074	RAT
RTRG.32154.2	Gss	RAT
RTRG.19649.6	Pdlim7	RAT
RTRG.28630.3	Gstt3	MOUSE
RTRG.48873.11	Usp37	MOUSE
RTRG.48873.12	Usp37	MOUSE
RTRG.48873.8	Usp37	MOUSE
RTRG.48873.9	Usp37	MOUSE
RTRG.3169.1	Blm	MOUSE
RTRG.40482.2	GPHN	HUMAN
RTRG.6651.1	Mlst8	MOUSE
RTRG.40482.1	Gphn	RAT
RTRG.27467.16	Camk2d	MOUSE
RTRG.27467.13	CAMK2D	BOVIN
RTRG.27467.14	CAMK2D	CHICK
RTRG.27467.11	Camk2d	RAT
RTRG.27467.18	CAMK2D	BOVIN
RTRG.10538.7	Atp13a3	MOUSE
RTRG.16405.4	Arhgef40	MOUSE
RTRG.10538.3	Atp13a3	MOUSE
RTRG.10538.2	Atp13a3	MOUSE
RTRG.10538.5	Atp13a3	MOUSE
RTRG.10538.4	Atp13a3	MOUSE
RTRG.16405.5	Arhgef40	MOUSE
RTRG.16405.6	Arhgef40	MOUSE
RTRG.10538.8	Atp13a3	MOUSE
RTRG.40905.3	CALM	STRIE
RTRG.30965.4	PHF21A	HUMAN
RTRG.30965.3	PHF21A	HUMAN
RTRG.30965.1	PHF21A	HUMAN
RTRG.38210.1	Phc2	MOUSE
RTRG.38210.3	Phc2	MOUSE
RTRG.6717.2	Lmf1	MOUSE
RTRG.6717.3	Lmf1	MOUSE
RTRG.6717.1	Lmf1	MOUSE
RTRG.6717.6	Lmf1	MOUSE
RTRG.48694.8	Ino80d	MOUSE
RTRG.6717.5	Lmf1	MOUSE
RTRG.22680.6	Kifc3	MOUSE
RTRG.22680.7	Kifc3	MOUSE
RTRG.22680.4	Kifc3	MOUSE
RTRG.22680.5	Kifc3	MOUSE
RTRG.22680.1	Kifc3	MOUSE
RTRG.22680.2	Kifc3	MOUSE
RTRG.22680.3	Kifc3	MOUSE
RTRG.28353.1	B3galt4	RAT
RTRG.6011.1	Mfsd13a	MOUSE
RTRG.22896.4	Lonp2	RAT
RTRG.22896.1	Lonp2	RAT
RTRG.6001.4	GBF1	CRIGR
RTRG.36293.2	Dpy19l4	MOUSE
RTRG.46990.4	Scap	RAT
RTRG.52094.3	COL4A5	HUMAN
RTRG.24597.2	Skiv2l2	MOUSE
RTRG.43116.4	SHMT2	HUMAN
RTRG.43116.5	SHMT2	HUMAN
RTRG.43116.2	SHMT2	HUMAN
RTRG.43116.3	SHMT2	HUMAN
RTRG.52094.4	COL4A5	HUMAN
RTRG.48667.1	Carf	MOUSE
RTRG.48667.2	Carf	RAT
RTRG.48667.3	Carf	RAT
RTRG.48667.4	Carf	RAT
RTRG.48667.5	Carf	RAT
RTRG.5410.9	Vps13a	MOUSE
RTRG.48667.8	Carf	RAT
RTRG.12909.5	Elf3	RAT
RTRG.43772.10	Eef1d	RAT
RTRG.47225.1	Wdr48	MOUSE
RTRG.22442.4	MBP	HUMAN
RTRG.31567.1	Snrnp200	RAT
RTRG.44133.2	Fam118a	MOUSE
RTRG.44133.3	Fam118a	MOUSE
RTRG.44133.1	Fam118a	MOUSE
RTRG.36779.1	Frmpd1	MOUSE
RTRG.13581.3	Tagln2	RAT
RTRG.12781.2	Mapkapk2	MOUSE
RTRG.32453.3	Ncoa3	MOUSE
RTRG.21684.5	ARHGAP26	CHICK
RTRG.1062.1	Tbp	MOUSE
RTRG.19513.13	Isca1	RAT
RTRG.42597.1	Usp44	MOUSE
RTRG.38438.4	Stpg1	RAT
RTRG.38438.1	Stpg1	RAT
RTRG.36371.3	Nbn	RAT
RTRG.12981.1	Atp6v1g3	MOUSE
RTRG.3340.2	Nox4	RAT
RTRG.1742.2	Ceacam1	RAT
RTRG.1742.1	Ceacam1	RAT
RTRG.5758.1	Rbp4	RAT
RTRG.41936.3	Zbtb7a	RAT
RTRG.41936.1	Zbtb7a	RAT
RTRG.31092.6	Cd44	RAT
RTRG.41683.2	Prim1	MOUSE
RTRG.46787.1	Acad11	RAT
RTRG.41683.1	Prim1	MOUSE
RTRG.7032.1	Trim7	MOUSE
RTRG.46624.1	Pls1	MOUSE
RTRG.46624.3	Pls1	MOUSE
RTRG.5978.15	Btrc	MOUSE
RTRG.44335.8	Ano6	MOUSE
RTRG.1921.2	Hnrnpl	MOUSE
RTRG.21390.2	Ttr	RAT
RTRG.21390.1	Ttr	RAT
RTRG.48926.12	Slc4a3	RAT
RTRG.2244.1	SIGLEC10	HUMAN
RTRG.2064.4	Hpn	MOUSE
RTRG.20453.2	Zkscan3	MOUSE
RTRG.20453.3	Zkscan3	MOUSE
RTRG.20453.1	Zkscan3	MOUSE
RTRG.20453.4	Zkscan3	MOUSE
RTRG.20453.6	Zkscan3	MOUSE
RTRG.7296.1	Larp1	MOUSE
RTRG.7296.4	Larp1	MOUSE
RTRG.38326.6	Trnau1ap	RAT
RTRG.38326.5	Trnau1ap	RAT
RTRG.38326.4	TRNAU1AP	HUMAN
RTRG.21592.2	Psd2	MOUSE
RTRG.7116.8	Hnrnph1	MOUSE
RTRG.21592.1	Psd2	MOUSE
RTRG.7116.6	Hnrnph1	MOUSE
RTRG.7116.4	Hnrnph1	MOUSE
RTRG.7116.5	Hnrnph1	MOUSE
RTRG.7116.2	HNRNPH1	HUMAN
RTRG.7116.3	Hnrnph1	MOUSE
RTRG.7116.1	HNRNPH1	HUMAN
RTRG.27690.5	Pdlim5	RAT
RTRG.27690.2	Pdlim5	RAT
RTRG.27690.1	Pdlim5	RAT
RTRG.27690.6	Pdlim5	RAT
RTRG.41304.1	Gpr132	MOUSE
RTRG.5948.1	Scd2	RAT
RTRG.18699.1	Irf2	MOUSE
RTRG.18699.5	IRF2	SIGHI
RTRG.2083.1	Gpi	RAT
RTRG.46533.1	Trim43c	MOUSE
RTRG.46949.8	Slc26a6	MOUSE
RTRG.46949.7	Slc26a6	MOUSE
RTRG.46949.1	Celsr3	RAT
RTRG.4841.5	Osbpl5	MOUSE
RTRG.20714.1	Armc4	MOUSE
RTRG.4841.3	Osbpl5	MOUSE
RTRG.4841.2	Osbpl5	MOUSE
RTRG.46949.6	Slc26a6	MOUSE
RTRG.22424.2	Myot	MOUSE
RTRG.41106.4	Wars1	RAT
RTRG.41106.1	Wars1	RAT
RTRG.46633.20	TFDP2	HUMAN
RTRG.46633.21	TFDP2	HUMAN
RTRG.35171.2	Cacna2d4	MOUSE
RTRG.5978.12	Btrc	MOUSE
RTRG.11003.2	Stard13	MOUSE
RTRG.11003.1	Stard13	MOUSE
RTRG.11003.5	Stard13	MOUSE
RTRG.11003.6	Stard13	MOUSE
RTRG.11003.7	Stard13	MOUSE
RTRG.11003.9	Stard13	MOUSE
RTRG.11003.4	Stard13	MOUSE
RTRG.41088.2	Ccdc85c	MOUSE
RTRG.41088.3	Ccdc85c	MOUSE
RTRG.11795.1	Caln1	MOUSE
RTRG.11795.2	Caln1	MOUSE
RTRG.11795.3	Caln1	MOUSE
RTRG.68.2	Pcmt1	RAT
RTRG.68.1	Pcmt1	RAT
RTRG.68.3	Pcmt1	RAT
RTRG.7625.10	CHD3	HUMAN
RTRG.3819.2	Rrp8	RAT
RTRG.3819.1	Rrp8	RAT
RTRG.32913.2	Nom1	MOUSE
RTRG.32913.5	Nom1	MOUSE
RTRG.32913.4	Nom1	MOUSE
RTRG.49457.2	ANKRD12	HUMAN
RTRG.11832.1	Zfp11	MOUSE
RTRG.11832.3	Zfp11	MOUSE
RTRG.11832.4	Zfp11	MOUSE
RTRG.12925.3	Tnnt2	RAT
RTRG.12925.4	Tnnt2	MOUSE
RTRG.12925.7	Tnnt2	RAT
RTRG.46349.1	Hcrtr2	RAT
RTRG.28315.1	Mpig6b	RAT
RTRG.28315.2	Mpig6b	RAT
RTRG.3990.9	Tead1	MOUSE
RTRG.3990.8	Tead1	MOUSE
RTRG.3990.3	Tead1	MOUSE
RTRG.3990.2	Tead1	MOUSE
RTRG.3990.1	TEAD1	HUMAN
RTRG.3990.7	Tead1	MOUSE
RTRG.3990.4	Tead1	MOUSE
RTRG.13652.1	Kmo	RAT
RTRG.13652.2	Kmo	RAT
RTRG.13652.3	Kmo	RAT
RTRG.32525.1	ATP9A	HUMAN
RTRG.23449.7	Nfat5	RAT
RTRG.34705.1	Efcc1	MOUSE
RTRG.5036.1	Vps51	MOUSE
RTRG.28918.2	Ascc1	MOUSE
RTRG.28918.1	Ascc1	MOUSE
RTRG.28918.3	Ascc1	MOUSE
RTRG.2347.3	Tbc1d17	MOUSE
RTRG.2347.2	Tbc1d17	MOUSE
RTRG.2347.1	Tbc1d17	MOUSE
RTRG.2347.6	Tbc1d17	MOUSE
RTRG.2347.4	Tbc1d17	MOUSE
RTRG.11716.1	Wbscr28	MOUSE
RTRG.11716.3	Wbscr28	MOUSE
RTRG.4927.3	Ssh3	RAT
RTRG.4927.1	Ssh3	RAT
RTRG.1634.1	Klc3	RAT
RTRG.4929.1	Ankrd13d	MOUSE
RTRG.1946.2	ZNF790	HUMAN
RTRG.1946.1	ZNF790	HUMAN
RTRG.34872.5	Frmd4b	MOUSE
RTRG.34872.4	Frmd4b	MOUSE
RTRG.34872.3	Frmd4b	MOUSE
RTRG.34872.2	Frmd4b	MOUSE
RTRG.34872.1	Frmd4b	MOUSE
RTRG.40186.1	Mia2	MOUSE
RTRG.34872.6	Frmd4b	MOUSE
RTRG.40186.3	Mia2	MOUSE
RTRG.40186.4	Mia2	MOUSE
RTRG.47073.18	Clasp2	RAT
RTRG.4449.2	Tgfb1i1	RAT
RTRG.47073.23	Clasp2	RAT
RTRG.47073.24	Clasp2	RAT
RTRG.47073.21	Clasp2	RAT
RTRG.3524.1	Wnt11	MOUSE
RTRG.3524.2	Wnt11	MOUSE
RTRG.30440.1	gag	SRV2
RTRG.23396.2	Fhod1	MOUSE
RTRG.23396.3	Fhod1	MOUSE
RTRG.24437.3	ERBIN	HUMAN
RTRG.4110.4	Acsm5	RAT
RTRG.4110.5	Acsm5	RAT
RTRG.4110.2	Acsm5	RAT
RTRG.4110.3	Acsm5	RAT
RTRG.4110.8	Acsm5	RAT
RTRG.4110.9	Acsm2	RAT
RTRG.30253.6	Slc4a10	RAT
RTRG.32823.2	Prpf6	MOUSE
RTRG.37547.2	Atg4c	MOUSE
RTRG.37547.3	Atg4c	MOUSE
RTRG.46966.4	Nme6	MOUSE
RTRG.2972.9	Mef2a	RAT
RTRG.2972.3	Mef2a	MOUSE
RTRG.2972.4	Mef2a	MOUSE
RTRG.2972.6	Mef2a	RAT
RTRG.2972.7	Mef2a	MOUSE
RTRG.39167.1	Epas1	RAT
RTRG.9088.2	Acox1	RAT
RTRG.28079.1	Patr-A	PANTR
RTRG.15904.7	Kcnma1	RAT
RTRG.15904.8	Kcnma1	RAT
RTRG.15904.9	Kcnma1	RAT
RTRG.15904.10	Kcnma1	RAT
RTRG.15904.11	Kcnma1	MOUSE
RTRG.15904.19	Kcnma1	RAT
RTRG.45202.6	Nfrkb	MOUSE
RTRG.22729.2	GNAO1	HUMAN
RTRG.21546.3	Cdc25c	MOUSE
RTRG.21546.5	Cdc25c	MOUSE
RTRG.27053.2	Hipk1	RAT
RTRG.4431.1	Prss53	MOUSE
RTRG.19360.2	Tnfsf13b	MOUSE
RTRG.46626.3	Atr	MOUSE
RTRG.46626.4	Atr	MOUSE
RTRG.6852.1	Slit3	RAT
RTRG.40631.3	Rbm25	MOUSE
RTRG.4328.7	Atxn2l	MOUSE
RTRG.4328.6	Atxn2l	MOUSE
RTRG.4328.4	Atxn2l	MOUSE
RTRG.4328.2	Atxn2l	MOUSE
RTRG.4328.1	Atxn2l	MOUSE
RTRG.18603.3	Neil3	MOUSE
RTRG.3164.2	Hddc3	MOUSE
RTRG.38505.2	Hspg2	MOUSE
RTRG.38505.3	HSPG2	HUMAN
RTRG.19680.10	Rnf44	MOUSE
RTRG.19680.11	Rnf44	RAT
RTRG.7084.1	Flt4	RAT
RTRG.10285.1	Tigit	MOUSE
RTRG.15380.1	Eif4enif1	MOUSE
RTRG.10285.3	Tigit	MOUSE
RTRG.15380.3	Eif4enif1	MOUSE
RTRG.46493.1	RWDD2A	HUMAN
RTRG.46493.4	RWDD2A	HUMAN
RTRG.38512.17	Ece1	RAT
RTRG.35720.3	Atf7ip	MOUSE
RTRG.35720.6	Atf7ip	MOUSE
RTRG.35720.4	Atf7ip	MOUSE
RTRG.35720.5	Atf7ip	MOUSE
RTRG.7462.8	Epn2	MOUSE
RTRG.51496.2	Dlg3	RAT
RTRG.1138.5	ZNF420	HUMAN
RTRG.1138.4	ZNF420	HUMAN
RTRG.1138.7	ZNF420	HUMAN
RTRG.1138.10	ZNF420	HUMAN
RTRG.25899.3	Tm4sf4	RAT
RTRG.34479.1	Reg3a	RAT
RTRG.12042.4	Acad10	MOUSE
RTRG.28607.5	Dip2a	MOUSE
RTRG.38503.2	Hspg2	MOUSE
RTRG.38503.1	Hspg2	MOUSE
RTRG.48821.1	Xrcc5	MOUSE
RTRG.48821.5	Xrcc5	MOUSE
RTRG.48821.6	Xrcc5	MOUSE
RTRG.37240.30	Ptprd	MOUSE
RTRG.40982.1	Serpina6	RAT
RTRG.50941.2	Piga	MOUSE
RTRG.38336.13	Eya3	MOUSE
RTRG.4752.2	Deaf1	RAT
RTRG.46084.2	Zwilch	MOUSE
RTRG.39700.3	Rock2	RAT
RTRG.39700.2	Rock2	RAT
RTRG.39700.1	Rock2	RAT
RTRG.4997.1	FIBP	HUMAN
RTRG.26555.20	Gon4l	RAT
RTRG.35800.3	Slco1a4	RAT
RTRG.5853.1	Hoga1	MOUSE
RTRG.35800.6	Slco1a1	RAT
RTRG.35800.5	Slco1a1	RAT
RTRG.35800.7	Slco1a1	RAT
RTRG.35800.4	Slco1a1	RAT
RTRG.35302.3	Ptpn6	MOUSE
RTRG.35302.2	Ptpn6	RAT
RTRG.35302.7	Ptpn6	MOUSE
RTRG.50941.4	Piga	MOUSE
RTRG.11340.2	Spdye4a	MOUSE
RTRG.27059.8	Phtf1	MOUSE
RTRG.52298.1	Rpl7a	RAT
RTRG.15510.3	Ramp3	RAT
RTRG.8194.4	Dhx40	RAT
RTRG.8194.3	Dhx40	RAT
RTRG.29482.1	Nacc2	RAT
RTRG.50906.1	Tlr7	MOUSE
RTRG.15453.3	Xbp1	RAT
RTRG.15453.1	Xbp1	RAT
RTRG.7028.2	Trim41	MOUSE
RTRG.7028.1	Trim41	MOUSE
RTRG.816.10	Synj2	RAT
RTRG.3165.3	Man2a2	MOUSE
RTRG.29448.1	C8g	MOUSE
RTRG.48555.3	Ankrd44	MOUSE
RTRG.47772.3	Mocs1	MOUSE
RTRG.23933.6	Pard3	RAT
RTRG.5234.1	MS4A18	HUMAN
RTRG.5234.2	MS4A18	HUMAN
RTRG.34267.2	Hpgds	RAT
RTRG.11694.7	Baz1b	MOUSE
RTRG.21345.4	Dsg1a	MOUSE
RTRG.43166.3	Nipal2	MOUSE
RTRG.43166.1	Nipal2	MOUSE
RTRG.48921.1	Chpf	MOUSE
RTRG.43744.2	Ly6l	MOUSE
RTRG.41902.2	Tle2	MOUSE
RTRG.27834.2	Ifi44	MOUSE
RTRG.27834.6	Ifi44	MOUSE
RTRG.41286.5	Inf2	MOUSE
RTRG.2248.7	ZNF624	HUMAN
RTRG.2248.9	ZNF624	HUMAN
RTRG.2248.4	ZNF160	HUMAN
RTRG.2248.5	ZNF624	HUMAN
RTRG.2248.3	ZNF624	HUMAN
RTRG.2248.6	ZNF624	HUMAN
RTRG.2248.1	ZNF160	HUMAN
RTRG.2248.2	ZNF624	HUMAN
RTRG.2248.8	ZNF624	HUMAN
RTRG.36632.3	Ddx58	MOUSE
RTRG.36632.1	Ddx58	MOUSE
RTRG.44070.3	Cyp2d26	RAT
RTRG.22939.1	Elmod2	MOUSE
RTRG.22939.3	Elmod2	MOUSE
RTRG.22939.4	Elmod2	MOUSE
RTRG.40783.6	NRXN3	BOVIN
RTRG.27715.4	Kyat3	RAT
RTRG.27715.2	Kyat3	RAT
RTRG.27715.1	Kyat3	RAT
RTRG.16417.1	RAB2B	HUMAN
RTRG.33739.1	Adck2	MOUSE
RTRG.7715.1	Gp1ba	MOUSE
RTRG.9630.2	App	RAT
RTRG.36738.7	Tmem8b	MOUSE
RTRG.50941.6	Piga	MOUSE
RTRG.1551.3	Arhgap35	RAT
RTRG.1551.2	Arhgap35	RAT
RTRG.1551.1	Arhgap35	RAT
RTRG.48856.52	TNS1	HUMAN
RTRG.38398.1	Slc30a2	RAT
RTRG.41266.2	CO040	RAT
RTRG.41266.1	CO040	RAT
RTRG.30399.3	Pdk1	RAT
RTRG.30399.1	Pdk1	RAT
RTRG.7767.1	Tekt1	RAT
RTRG.12731.2	Acmsd	RAT
RTRG.39485.5	Itsn2	MOUSE
RTRG.51515.13	Zmym3	MOUSE
RTRG.19057.5	Ddhd2	MOUSE
RTRG.19057.4	Ddhd2	MOUSE
RTRG.19057.7	Ddhd2	MOUSE
RTRG.19057.6	Ddhd2	MOUSE
RTRG.19057.2	Ddhd2	MOUSE
RTRG.19057.3	Ddhd2	MOUSE
RTRG.19057.1	Ddhd2	MOUSE
RTRG.21765.3	Dpysl3	RAT
RTRG.7184.2	Fstl4	MOUSE
RTRG.39485.6	Itsn2	MOUSE
RTRG.42109.1	Cyp4f5	RAT
RTRG.48873.10	Usp37	MOUSE
RTRG.48873.1	Usp37	MOUSE
RTRG.36681.7	FAM219A	HUMAN
RTRG.4165.1	Mettl9	MOUSE
RTRG.4165.2	Mettl9	MOUSE
RTRG.4165.3	Mettl9	MOUSE
RTRG.4165.6	Mettl9	MOUSE
RTRG.4165.5	Mettl9	MOUSE
RTRG.29580.1	Ppp1r26	MOUSE
RTRG.29580.4	Ppp1r26	MOUSE
RTRG.29580.3	Ppp1r26	MOUSE
RTRG.49202.12	Hdac4	RAT
RTRG.49202.10	Hdac4	RAT
RTRG.49202.14	Hdac4	RAT
RTRG.49202.15	Hdac4	RAT
RTRG.22051.2	Ablim3	MOUSE
RTRG.22051.1	ABLIM3	HUMAN
RTRG.22050.2	Afap1l1	RAT
RTRG.1529.1	GLTSCR2	HUMAN
RTRG.5833.2	Pik3ap1	MOUSE
RTRG.19637.2	Txndc15	RAT
RTRG.39956.4	Ifrd1	RAT
RTRG.1814.3	Map3k10	MOUSE
RTRG.45789.6	Dixdc1	RAT
RTRG.5383.1	Psat1	MOUSE
RTRG.51118.1	PNPLA4	HUMAN
RTRG.51118.3	PNPLA4	HUMAN
RTRG.51118.4	PNPLA4	HUMAN
RTRG.35352.1	Plekhg6	MOUSE
RTRG.34852.2	Kbtbd8	MOUSE
RTRG.8730.3	G6pc3	RAT
RTRG.31684.1	PANK2	HUMAN
RTRG.31684.4	PANK2	HUMAN
RTRG.31684.2	PANK2	HUMAN
RTRG.31684.5	PANK2	HUMAN
RTRG.31684.3	PANK2	HUMAN
RTRG.36414.2	Nkain3	MOUSE
RTRG.36414.1	Nkain3	MOUSE
RTRG.18275.2	Crtc1	RAT
RTRG.18275.1	Crtc1	RAT
RTRG.38999.6	Prkd3	MOUSE
RTRG.38999.5	Prkd3	MOUSE
RTRG.38999.3	Prkd3	MOUSE
RTRG.38999.1	Prkd3	MOUSE
RTRG.38999.2	Prkd3	MOUSE
RTRG.26223.3	PPM1L	HUMAN
RTRG.18122.3	F213A	RAT
RTRG.26223.1	Ppm1l	MOUSE
RTRG.5696.3	Pank1	MOUSE
RTRG.5696.2	Pank1	MOUSE
RTRG.5696.4	Pank1	MOUSE
RTRG.17270.2	Wbp4	RAT
RTRG.1728.4	DEDD2	HUMAN
RTRG.40631.6	Rbm25	MOUSE
RTRG.1728.2	Gsk3a	RAT
RTRG.387.1	Taar8a	RAT
RTRG.1728.8	Gsk3a	RAT
RTRG.10452.2	Rubcn	MOUSE
RTRG.43036.6	Usp15	RAT
RTRG.21091.3	Dnajc1	MOUSE
RTRG.21091.2	Dnajc1	MOUSE
RTRG.21091.1	Dnajc1	MOUSE
RTRG.43815.3	TMEM249	HUMAN
RTRG.21091.5	Dnajc1	MOUSE
RTRG.43036.2	Usp15	RAT
RTRG.29825.1	Ptgs1	RAT
RTRG.45674.2	Ift46	RAT
RTRG.45674.1	Ift46	RAT
RTRG.39400.4	Slc30a3	RAT
RTRG.5025.1	Slc25a45	MOUSE
RTRG.39400.1	Slc30a3	RAT
RTRG.39400.2	Slc30a3	RAT
RTRG.22927.2	Il15	RAT
RTRG.22927.4	Il15	RAT
RTRG.37240.16	Ptprd	MOUSE
RTRG.37240.23	Ptprd	MOUSE
RTRG.37240.15	Ptprd	MOUSE
RTRG.37240.17	Ptprd	MOUSE
RTRG.37240.11	Ptprd	MOUSE
RTRG.37240.14	Ptprd	MOUSE
RTRG.37240.13	Ptprd	MOUSE
RTRG.37240.12	Ptprd	MOUSE
RTRG.37240.10	Ptprd	MOUSE
RTRG.38976.9	Agrn	RAT
RTRG.49067.1	Spata3	MOUSE
RTRG.38976.4	Agrn	RAT
RTRG.6402.2	Tekt5	MOUSE
RTRG.19425.7	Ptch1	MOUSE
RTRG.19425.4	Ptch1	MOUSE
RTRG.19425.3	Ptch1	MOUSE
RTRG.19425.1	Ptch1	MOUSE
RTRG.34643.1	Tprkb	MOUSE
RTRG.37710.1	Dmrtb1	MOUSE
RTRG.39795.9	Myt1l	RAT
RTRG.39304.72	Birc6	MOUSE
RTRG.39711.1	Odc1	RAT
RTRG.51031.1	Rps6ka3	MOUSE
RTRG.51031.4	Rps6ka3	MOUSE
RTRG.51031.2	Rps6ka3	MOUSE
RTRG.51031.7	Rps6ka3	MOUSE
RTRG.51031.6	Rps6ka3	MOUSE
RTRG.39711.5	Odc1	RAT
RTRG.4202.9	Rbbp6	MOUSE
RTRG.48646.2	KIAA2012	BOVIN
RTRG.48646.6	KIAA2012	BOVIN
RTRG.48646.7	KIAA2012	BOVIN
RTRG.7150.10	Clk4	MOUSE
RTRG.13200.3	Tdrd5	MOUSE
RTRG.38509.13	Rap1gap	MOUSE
RTRG.30157.1	Stam2	RAT
RTRG.32054.4	Tpx2	MOUSE
RTRG.32054.7	Tpx2	MOUSE
RTRG.32054.6	Tpx2	MOUSE
RTRG.32054.2	Tpx2	MOUSE
RTRG.32054.1	Tpx2	MOUSE
RTRG.18267.1	Fkbp8	RAT
RTRG.8038.6	Suz12	MOUSE
RTRG.31896.1	Foxa2	MOUSE
RTRG.49088.10	Dis3l2	MOUSE
RTRG.49088.11	Dis3l2	MOUSE
RTRG.49088.14	Dis3l2	MOUSE
RTRG.39698.2	E2f6	MOUSE
RTRG.39795.1	Myt1l	MOUSE
RTRG.14821.1	UBE2K	BOVIN
RTRG.9171.7	Tmc8	MOUSE
RTRG.49202.11	Hdac4	RAT
RTRG.47020.2	Rtp3	MOUSE
RTRG.49202.13	Hdac4	RAT
RTRG.10279.1	Zdhhc23	RAT
RTRG.10279.3	Zdhhc23	RAT
RTRG.10279.2	Zdhhc23	RAT
RTRG.40632.1	RBM25	HUMAN
RTRG.18889.1	Eri1	RAT
RTRG.15682.5	MEIS2	HUMAN
RTRG.47029.5	Lrrfip2	MOUSE
RTRG.19126.1	Plat	RAT
RTRG.15873.2	Eml6	MOUSE
RTRG.15873.1	Eml6	MOUSE
RTRG.47029.1	Lrrfip2	MOUSE
RTRG.3504.3	Myo7a	MOUSE
RTRG.3504.2	Myo7a	MOUSE
RTRG.3504.1	Myo7a	MOUSE
RTRG.42498.2	Gnptab	MOUSE
RTRG.15424.4	Mtmr3	RAT
RTRG.24080.5	Fam172a	MOUSE
RTRG.46539.2	Bcl2a1	MOUSE
RTRG.11958.4	Hip1r	MOUSE
RTRG.11958.1	Hip1r	MOUSE
RTRG.11958.2	Hip1r	MOUSE
RTRG.6160.1	Habp2	RAT
RTRG.6160.2	Habp2	RAT
RTRG.39877.12	HDAC9	HUMAN
RTRG.39877.10	HDAC9	HUMAN
RTRG.28202.10	Ddr1	RAT
RTRG.43436.1	Sntb1	MOUSE
RTRG.21229.1	Greb1l	MOUSE
RTRG.39630.2	Kcns3	RAT
RTRG.14688.3	Kit	MOUSE
RTRG.40630.1	Psen1	RAT
RTRG.40630.6	Psen1	RAT
RTRG.42831.6	Kcnc2	RAT
RTRG.37567.3	Pgm1	MOUSE
RTRG.40585.18	Srsf5	RAT
RTRG.37567.1	Pgm1	MOUSE
RTRG.4322.1	Atp2a1	RAT
RTRG.41309.1	Btbd6	MOUSE
RTRG.21899.2	Prdm6	MOUSE
RTRG.40355.3	Ppm1a	RAT
RTRG.21899.1	Prdm6	MOUSE
RTRG.11305.5	Lmtk2	MOUSE
RTRG.11305.4	Lmtk2	MOUSE
RTRG.11305.2	Lmtk2	MOUSE
RTRG.4322.2	Atp2a1	RAT
RTRG.27694.8	Gbp4	MOUSE
RTRG.7627.1	Cyb5d1	MOUSE
RTRG.38459.1	Lypla2	RAT
RTRG.15335.2	Haus3	MOUSE
RTRG.1859.2	Lrfn1	RAT
RTRG.1859.1	Lrfn1	RAT
RTRG.48926.10	Slc4a3	RAT
RTRG.49615.2	HBB2	RAT
RTRG.49615.5	HBB2	RAT
RTRG.26503.1	Rrnad1	RAT
RTRG.26503.2	Rrnad1	RAT
RTRG.19669.1	Unc5a	RAT
RTRG.19669.2	UNC5A	HUMAN
RTRG.21044.2	Rsu1	MOUSE
RTRG.16764.2	Gzme	MOUSE
RTRG.16764.1	Gzme	MOUSE
RTRG.15242.1	Wdr1	RAT
RTRG.6957.1	Adra1b	RAT
RTRG.20006.2	Rnf182	RAT
RTRG.20006.1	Rnf182	RAT
RTRG.13601.2	Apcs	RAT
RTRG.18716.6	Snx25	MOUSE
RTRG.18716.7	Snx25	MOUSE
RTRG.13601.1	Apcs	RAT
RTRG.16668.3	CN093	MOUSE
RTRG.16668.1	CN093	MOUSE
RTRG.19199.1	Agpat5	MOUSE
RTRG.19199.2	Agpat5	MOUSE
RTRG.40585.1	Srsf5	RAT
RTRG.40585.15	Srsf5	RAT
RTRG.39594.17	Pum2	MOUSE
RTRG.40585.12	Srsf5	RAT
RTRG.40585.3	Srsf5	RAT
RTRG.40585.8	Srsf5	RAT
RTRG.40585.9	Srsf5	RAT
RTRG.46637.4	Atp1b3	RAT
RTRG.46637.1	Atp1b3	RAT
RTRG.35375.1	Ndufa9	RAT
RTRG.2049.1	Ffar2	RAT
RTRG.2049.2	Ffar2	RAT
RTRG.52102.1	Nxt2	RAT
RTRG.4474.8	Ate1	MOUSE
RTRG.4474.5	Ate1	MOUSE
RTRG.4474.4	Ate1	MOUSE
RTRG.4474.3	Ate1	MOUSE
RTRG.4474.2	Ate1	MOUSE
RTRG.4474.1	Ate1	MOUSE
RTRG.46981.1	Pfkfb4	RAT
RTRG.4789.2	PPFIA1	HUMAN
RTRG.4789.3	PPFIA1	HUMAN
RTRG.4789.1	PPFIA1	HUMAN
RTRG.4419.2	Ctf1	RAT
RTRG.16233.4	DDHD1	HUMAN
RTRG.16233.1	DDHD1	HUMAN
RTRG.16233.3	DDHD1	BOVIN
RTRG.45557.7	Gramd1b	MOUSE
RTRG.45557.8	Gramd1b	MOUSE
RTRG.45557.4	Gramd1b	MOUSE
RTRG.45557.3	Gramd1b	MOUSE
RTRG.45557.6	Gramd1b	MOUSE
RTRG.45557.1	Gramd1b	MOUSE
RTRG.44213.6	Ppp6r2	MOUSE
RTRG.45557.10	Gramd1b	MOUSE
RTRG.38226.1	Yars1	RAT
RTRG.8894.2	Kpna2	MOUSE
RTRG.6141.8	Gpam	RAT
RTRG.6141.1	Gpam	RAT
RTRG.27904.3	ERICH3	HUMAN
RTRG.27904.2	ERICH3	HUMAN
RTRG.27904.1	ERICH3	HUMAN
RTRG.27904.5	ERICH3	HUMAN
RTRG.27904.4	ERICH3	HUMAN
RTRG.6141.3	Gpam	RAT
RTRG.31437.14	Ppip5k1	RAT
RTRG.31437.15	Ppip5k1	RAT
RTRG.31437.13	Ppip5k1	RAT
RTRG.13179.1	Stx6	RAT
RTRG.27694.4	Gbp4	MOUSE
RTRG.27694.1	Gbp4	MOUSE
RTRG.27694.6	Gbp4	MOUSE
RTRG.27694.3	Gbp4	MOUSE
RTRG.27694.7	Gbp4	MOUSE
RTRG.38768.2	Dffa	MOUSE
RTRG.38768.4	Dffa	MOUSE
RTRG.1810.2	Pld3	RAT
RTRG.46121.1	Igdcc4	MOUSE
RTRG.20780.1	Mtr	RAT
RTRG.20780.4	Mtr	RAT
RTRG.5028.3	Cdc42ep2	RAT
RTRG.20780.7	Mtr	RAT
RTRG.20780.6	Mtr	RAT
RTRG.2082.6	Uba2	MOUSE
RTRG.2082.2	Uba2	MOUSE
RTRG.2082.4	Uba2	MOUSE
RTRG.2082.1	Uba2	MOUSE
RTRG.2082.3	Uba2	MOUSE
RTRG.16197.3	Ankrd26	MOUSE
RTRG.29740.3	Eng	MOUSE
RTRG.49415.3	D1Ertd622e	MOUSE
RTRG.31490.4	SPATA5L1	HUMAN
RTRG.31490.1	SPATA5L1	HUMAN
RTRG.31490.2	SPATA5L1	HUMAN
RTRG.42664.1	Kera	MOUSE
RTRG.40674.6	Ltbp2	RAT
RTRG.40674.1	Ltbp2	RAT
RTRG.9871.1	Kcnj15	RAT
RTRG.14801.5	Apbb2	MOUSE
RTRG.9871.2	Kcnj15	RAT
RTRG.9871.4	Kcnj15	RAT
RTRG.9871.3	Kcnj15	RAT
RTRG.9871.7	Kcnj15	RAT
RTRG.9871.5	Kcnj15	RAT
RTRG.6711.1	Cacna1h	RAT
RTRG.3133.1	Kif7	MOUSE
RTRG.3133.3	Kif7	MOUSE
RTRG.3133.2	Kif7	MOUSE
RTRG.14801.6	Apbb2	MOUSE
RTRG.14801.3	Apbb2	MOUSE
RTRG.27212.2	Stxbp3	MOUSE
RTRG.27212.3	Stxbp3	MOUSE
RTRG.34340.4	St3gal5	RAT
RTRG.34340.2	St3gal5	RAT
RTRG.30594.5	Ctnnd1	MOUSE
RTRG.30594.4	Ctnnd1	MOUSE
RTRG.30594.9	Ctnnd1	MOUSE
RTRG.30594.1	Ctnnd1	MOUSE
RTRG.30594.10	Ctnnd1	MOUSE
RTRG.30594.11	CTNND1	HUMAN
RTRG.30594.12	Ctnnd1	MOUSE
RTRG.43491.8	MTSS1	HUMAN
RTRG.28494.1	Ubash3a	MOUSE
RTRG.28494.2	Ubash3a	MOUSE
RTRG.9757.22	Synj1	RAT
RTRG.9757.23	Synj1	RAT
RTRG.9757.20	Synj1	RAT
RTRG.9757.21	Synj1	RAT
RTRG.12788.3	Ikbke	MOUSE
RTRG.9757.24	Synj1	RAT
RTRG.9757.25	Synj1	RAT
RTRG.42406.4	Prdm4	RAT
RTRG.42406.6	Prdm4	RAT
RTRG.42406.1	Prdm4	RAT
RTRG.2084.4	KIAA0355	HUMAN
RTRG.2084.5	groL2	ANASL
RTRG.2992.4	Arrdc4	MOUSE
RTRG.38313.4	41	CANFA
RTRG.2992.1	Arrdc4	MOUSE
RTRG.2992.2	Arrdc4	MOUSE
RTRG.2992.3	Arrdc4	MOUSE
RTRG.37220.2	RASEF	HUMAN
RTRG.37220.4	Rasef	MOUSE
RTRG.37220.5	Rasef	MOUSE
RTRG.38860.3	Gpr153	MOUSE
RTRG.31370.6	Ino80	MOUSE
RTRG.31370.4	Ino80	MOUSE
RTRG.31370.5	Ino80	MOUSE
RTRG.31370.3	Ino80	MOUSE
RTRG.31370.1	Ino80	MOUSE
RTRG.40635.10	Numb	RAT
RTRG.4880.2	Ppp6r3	MOUSE
RTRG.4880.3	PPP6R3	HUMAN
RTRG.4880.1	PPP6R3	HUMAN
RTRG.4880.7	Ppp6r3	MOUSE
RTRG.4880.6	PPP6R3	HUMAN
RTRG.4880.4	Ppp6r3	MOUSE
RTRG.4880.8	PPP6R3	HUMAN
RTRG.6761.1	Mpg	MOUSE
RTRG.1189.1	Mboat7	MOUSE
RTRG.11520.1	Stag3	RAT
RTRG.14643.3	Thegl	RAT
RTRG.14412.1	Sdad1	RAT
RTRG.14412.3	Sdad1	RAT
RTRG.9662.5	Usp16	RAT
RTRG.9662.4	Usp16	RAT
RTRG.9662.1	Usp16	RAT
RTRG.9662.2	Usp16	RAT
RTRG.24634.1	Ndufs4	RAT
RTRG.9662.6	Usp16	RAT
RTRG.7865.2	Smyd4	MOUSE
RTRG.10604.8	Lpp	RAT
RTRG.10604.11	Lpp	RAT
RTRG.7865.1	Smyd4	MOUSE
RTRG.10604.13	Lpp	RAT
RTRG.21355.3	Klhl14	MOUSE
RTRG.29822.1	Lhx6	MOUSE
RTRG.1698.1	Xrcc1	RAT
RTRG.1698.2	Xrcc1	RAT
RTRG.1698.3	Xrcc1	RAT
RTRG.1698.4	Xrcc1	RAT
RTRG.1698.5	Xrcc1	RAT
RTRG.1441.9	Eps8l1	MOUSE
RTRG.1441.6	Eps8l1	MOUSE
RTRG.1441.7	Eps8l1	MOUSE
RTRG.1441.4	Eps8l1	MOUSE
RTRG.1441.5	Eps8l1	MOUSE
RTRG.1441.2	Eps8l1	MOUSE
RTRG.1441.3	Eps8l1	MOUSE
RTRG.1441.1	Eps8l1	MOUSE
RTRG.34336.1	Immt	MOUSE
RTRG.34336.3	Immt	MOUSE
RTRG.32834.1	Pcmtd2	MOUSE
RTRG.34336.13	Immt	RAT
RTRG.34336.4	Immt	RAT
RTRG.34336.5	Immt	MOUSE
RTRG.34336.6	Immt	MOUSE
RTRG.34336.7	Immt	MOUSE
RTRG.33108.43	Cd36	RAT
RTRG.45977.2	Loxl1	MOUSE
RTRG.35729.3	CL060	RAT
RTRG.19953.3	Mak	RAT
RTRG.19802.1	Ecm2	MOUSE
RTRG.30500.3	Fkbp7	MOUSE
RTRG.30930.5	Kbtbd4	MOUSE
RTRG.30930.4	Kbtbd4	MOUSE
RTRG.30930.3	Kbtbd4	MOUSE
RTRG.30930.1	C1qtnf4	MOUSE
RTRG.7979.3	Rab34	RAT
RTRG.7979.2	Rab34	RAT
RTRG.45693.5	Scn2b	RAT
RTRG.41988.10	Pcsk4	RAT
RTRG.4535.5	Lhpp	RAT
RTRG.41988.3	Pcsk4	RAT
RTRG.28475.2	zfand3	XENLA
RTRG.41988.5	Pcsk4	RAT
RTRG.11499.4	Mcm7	MOUSE
RTRG.10089.1	LNP1	HUMAN
RTRG.48228.2	Ptpn18	MOUSE
RTRG.48228.3	Ptpn18	MOUSE
RTRG.9415.3	Vgll3	MOUSE
RTRG.9415.1	Vgll3	MOUSE
RTRG.31871.15	Rin2	MOUSE
RTRG.19336.2	Naxd	RAT
RTRG.19336.1	Naxd	RAT
RTRG.43495.5	Cyp2b1	RAT
RTRG.43495.7	Cyp2b1	RAT
RTRG.43495.6	Cyp2b1	RAT
RTRG.43495.2	Cyp2b1	RAT
RTRG.43495.9	Cyp2b1	RAT
RTRG.45836.1	Zc3h12c	MOUSE
RTRG.50701.1	Ccdc22	RAT
RTRG.38065.89	Macf1	RAT
RTRG.38065.88	Macf1	RAT
RTRG.45017.1	ZNF420	HUMAN
RTRG.38065.85	Macf1	RAT
RTRG.38065.82	Macf1	RAT
RTRG.38065.87	Macf1	RAT
RTRG.38065.86	Macf1	RAT
RTRG.38065.81	Macf1	RAT
RTRG.38065.80	Macf1	RAT
RTRG.38065.83	Macf1	RAT
RTRG.38065.84	Macf1	RAT
RTRG.7077.2	Hnrnpab	MOUSE
RTRG.7077.1	Hnrnpab	MOUSE
RTRG.12300.6	Sgsm1	MOUSE
RTRG.12300.4	Sgsm1	MOUSE
RTRG.37995.6	Ccdc30	MOUSE
RTRG.37995.5	Ccdc30	MOUSE
RTRG.2129.5	Lrp3	RAT
RTRG.2129.4	Lrp3	RAT
RTRG.2129.3	Lrp3	RAT
RTRG.2129.2	Lrp3	RAT
RTRG.2129.1	Lrp3	RAT
RTRG.36702.3	Dnajb5	MOUSE
RTRG.36702.1	Dnajb5	MOUSE
RTRG.6991.2	Itk	MOUSE
RTRG.2539.1	Lire1	MOUSE
RTRG.2539.2	Lire1	MOUSE
RTRG.49500.2	Mtcl1	MOUSE
RTRG.39089.4	Eml4	MOUSE
RTRG.20924.2	Kin	MOUSE
RTRG.20924.3	Kin	MOUSE
RTRG.9641.1	Lire1	MOUSE
RTRG.46929.2	Klhdc8b	RAT
RTRG.48968.7	Wdfy1	MOUSE
RTRG.48968.6	Wdfy1	MOUSE
RTRG.48968.2	Ap1s3	MOUSE
RTRG.48968.1	Ap1s3	MOUSE
RTRG.40159.1	Foxa1	MOUSE
RTRG.11720.1	EIF4H	PONAB
RTRG.39089.5	Eml4	MOUSE
RTRG.1783.2	Cyp2g1	RAT
RTRG.24792.9	Fyb	MOUSE
RTRG.24792.4	Fyb	MOUSE
RTRG.24792.3	Fyb	MOUSE
RTRG.24792.6	Fyb	MOUSE
RTRG.24792.5	Fyb	MOUSE
RTRG.24792.7	Fyb	MOUSE
RTRG.24792.2	Fyb	MOUSE
RTRG.24792.1	Fyb	MOUSE
RTRG.35915.3	Mrps35	MOUSE
RTRG.35915.4	Mrps35	MOUSE
RTRG.35915.1	Mrps35	MOUSE
RTRG.40932.3	Fbln5	RAT
RTRG.19247.3	Kbtbd11	MOUSE
RTRG.8161.4	Mrm1	MOUSE
RTRG.8161.1	Mrm1	MOUSE
RTRG.8161.2	Mrm1	MOUSE
RTRG.8161.5	Mrm1	MOUSE
RTRG.46875.2	Mapkapk3	RAT
RTRG.11018.1	Pex11g	MOUSE
RTRG.16834.4	N6MT2	MOUSE
RTRG.16834.1	N6MT2	MOUSE
RTRG.38455.7	Fuca1	RAT
RTRG.38455.1	Cnr2	RAT
RTRG.38455.2	Cnr2	RAT
RTRG.38455.5	Fuca1	RAT
RTRG.38455.8	Fuca1	RAT
RTRG.1864.1	Zfp36	RAT
RTRG.8176.1	Bcas3	MOUSE
RTRG.8176.2	BCAS3	HUMAN
RTRG.48228.7	Ptpn18	MOUSE
RTRG.49506.1	Ptprm	MOUSE
RTRG.49506.13	Ptprm	MOUSE
RTRG.5556.7	RFX3	HUMAN
RTRG.5556.6	RFX3	HUMAN
RTRG.5556.3	RFX3	HUMAN
RTRG.5556.2	RFX3	HUMAN
RTRG.5556.1	RFX3	HUMAN
RTRG.5556.4	RFX3	HUMAN
RTRG.5556.8	RFX3	HUMAN
RTRG.28356.1	Rgl2	MOUSE
RTRG.33348.7	Ica1	RAT
RTRG.33348.9	Ica1	RAT
RTRG.33348.5	Ica1	RAT
RTRG.33348.1	Ica1	RAT
RTRG.33348.8	Ica1	RAT
RTRG.145.11	PHACTR2	HUMAN
RTRG.145.10	Phactr2	RAT
RTRG.33502.2	Lmod2	RAT
RTRG.10113.2	MRRP1	RAT
RTRG.10113.3	Pcnp	MOUSE
RTRG.10113.4	Pcnp	RAT
RTRG.46633.1	TFDP2	HUMAN
RTRG.46633.2	TFDP2	HUMAN
RTRG.46633.5	TFDP2	HUMAN
RTRG.46633.4	TFDP2	HUMAN
RTRG.46633.8	TFDP2	HUMAN
RTRG.46954.3	Pfkfb4	RAT
RTRG.44297.11	Pphln1	MOUSE
RTRG.44297.10	Pphln1	MOUSE
RTRG.24062.1	MCTP1	HUMAN
RTRG.24062.5	MCTP1	HUMAN
RTRG.33811.4	TCB1	MOUSE
RTRG.6317.7	Parn	MOUSE
RTRG.6317.6	Parn	MOUSE
RTRG.6317.2	Parn	MOUSE
RTRG.6317.8	Parn	MOUSE
RTRG.32106.2	Bpifb1	RAT
RTRG.32106.3	Bpifb1	RAT
RTRG.11673.4	Ssc4d	MOUSE
RTRG.11673.2	Ssc4d	MOUSE
RTRG.11673.1	Ssc4d	MOUSE
RTRG.7576.1	Cfap52	MOUSE
RTRG.38542.6	Otud3	MOUSE
RTRG.15325.1	Fam193a	MOUSE
RTRG.15325.2	Fam193a	MOUSE
RTRG.46881.1	Cacna2d2	MOUSE
RTRG.15325.3	Fam193a	MOUSE
RTRG.30934.14	CELF1	PONAB
RTRG.30934.10	Celf1	RAT
RTRG.30934.8	Celf1	RAT
RTRG.30934.9	Celf1	RAT
RTRG.30934.17	Celf1	RAT
RTRG.30934.18	Celf1	RAT
RTRG.38955.1	Dvl1	RAT
RTRG.38955.2	Dvl1	RAT
RTRG.38955.4	Dvl1	RAT
RTRG.52605.6	Fmr1	RAT
RTRG.52605.8	Fmr1	MOUSE
RTRG.29593.2	Ddx31	MOUSE
RTRG.29593.1	Ddx31	MOUSE
RTRG.29593.4	Ddx31	MOUSE
RTRG.5488.1	Gapdh	MOUSE
RTRG.41964.1	Mknk2	RAT
RTRG.41964.3	Mknk2	RAT
RTRG.41964.2	Mknk2	RAT
RTRG.22855.15	Cyld	RAT
RTRG.6121.1	Pdcd4	RAT
RTRG.6121.3	Shoc2	RAT
RTRG.6121.4	Shoc2	RAT
RTRG.6121.9	Pdcd4	RAT
RTRG.6121.8	Pdcd4	RAT
RTRG.6121.6	Pdcd4	RAT
RTRG.15934.12	Kat6b	MOUSE
RTRG.15934.11	Kat6b	MOUSE
RTRG.7220.5	Acsl6	RAT
RTRG.29477.3	Camsap1	RAT
RTRG.15934.14	Kat6b	MOUSE
RTRG.29477.7	Camsap1	RAT
RTRG.29477.6	Camsap1	RAT
RTRG.29477.5	Camsap1	RAT
RTRG.29477.4	Camsap1	RAT
RTRG.49114.1	Neu2	RAT
RTRG.12541.1	Bcl2	RAT
RTRG.12541.5	Bcl2	RAT
RTRG.29654.2	Nup214	MOUSE
RTRG.47228.4	Csrnp1	MOUSE
RTRG.47228.2	Csrnp1	MOUSE
RTRG.47228.1	Csrnp1	MOUSE
RTRG.45737.4	Cadm1	RAT
RTRG.36999.14	Akap2	RAT
RTRG.36999.11	Akap2	RAT
RTRG.36999.10	Akap2	RAT
RTRG.45049.4	Tyk2	MOUSE
RTRG.13734.4	Cdc42bpa	RAT
RTRG.13734.2	Cdc42bpa	RAT
RTRG.13734.3	Cdc42bpa	RAT
RTRG.46970.2	Dhx30	RAT
RTRG.15787.1	Pex13	MOUSE
RTRG.46970.5	Dhx30	MOUSE
RTRG.6174.2	Tdrd1	MOUSE
RTRG.6174.3	Tdrd1	MOUSE
RTRG.6174.5	Tdrd1	MOUSE
RTRG.6174.7	Tdrd1	MOUSE
RTRG.6174.4	Tdrd1	MOUSE
RTRG.6174.6	Tdrd1	MOUSE
RTRG.6174.8	Tdrd1	MOUSE
RTRG.23782.5	Acsf3	MOUSE
RTRG.23782.4	Acsf3	MOUSE
RTRG.23782.1	Acsf3	MOUSE
RTRG.51921.6	Cenpi	RAT
RTRG.51921.1	Cenpi	RAT
RTRG.51921.2	Cenpi	RAT
RTRG.51921.3	Cenpi	RAT
RTRG.29524.1	Pnpla7	RAT
RTRG.10416.7	Sec22a	RAT
RTRG.41048.6	Atg2b	MOUSE
RTRG.20091.1	Rpp40	RAT
RTRG.41048.5	Atg2b	MOUSE
RTRG.50496.1	ZNF81	HUMAN
RTRG.18472.1	Rpl7a	RAT
RTRG.17436.44	LMO7	HUMAN
RTRG.17436.43	LMO7	HUMAN
RTRG.17436.41	LMO7	HUMAN
RTRG.17436.39	LMO7	HUMAN
RTRG.17436.42	LMO7	HUMAN
RTRG.17436.40	LMO7	HUMAN
RTRG.17436.49	LMO7	HUMAN
RTRG.17436.37	LMO7	HUMAN
RTRG.17436.47	LMO7	HUMAN
RTRG.17436.45	LMO7	HUMAN
RTRG.4876.2	Mrpl21	MOUSE
RTRG.12931.1	Kif21b	RAT
RTRG.12931.2	Kif21b	RAT
RTRG.12931.3	Kif21b	RAT
RTRG.12931.4	Kif21b	RAT
RTRG.12931.6	Kif21b	RAT
RTRG.47688.2	ZNF709	HUMAN
RTRG.47688.1	Znf431	MOUSE
RTRG.39824.2	Lamb1	MOUSE
RTRG.23865.5	Egln1	RAT
RTRG.23865.4	Egln1	RAT
RTRG.23865.3	Egln1	RAT
RTRG.23865.2	Egln1	RAT
RTRG.23865.1	Egln1	RAT
RTRG.41265.2	Ppp1r13b	MOUSE
RTRG.15966.1	ANXA7	MACFA
RTRG.51694.1	Cysltr1	RAT
RTRG.2297.2	Klk10	RAT
RTRG.3763.8	Pol	MOUSE
RTRG.3763.4	Trim30a	MOUSE
RTRG.3763.2	Trim30a	MOUSE
RTRG.3763.1	Trim30a	MOUSE
RTRG.13537.1	Klhdc9	MOUSE
RTRG.13537.2	Klhdc9	MOUSE
RTRG.36168.1	Atp6v1h	MOUSE
RTRG.1734.2	PRR19	BOVIN
RTRG.46163.1	Usp3	MOUSE
RTRG.48079.5	Gsta6	RAT
RTRG.45671.49	Phldb1	MOUSE
RTRG.5221.1	Cd6	MOUSE
RTRG.39808.2	Tmem18	RAT
RTRG.39808.1	Tmem18	RAT
RTRG.39808.5	Tmem18	RAT
RTRG.32372.2	Tomm34	RAT
RTRG.5981.2	DPCD	BOVIN
RTRG.5981.3	Dpcd	RAT
RTRG.18683.1	Trappc11	MOUSE
RTRG.18683.3	Trappc11	MOUSE
RTRG.18683.4	Trappc11	MOUSE
RTRG.28592.2	Pcbp3	MOUSE
RTRG.28592.6	Pcbp3	MOUSE
RTRG.28592.7	Pcbp3	MOUSE
RTRG.29715.8	PRRC2B	HUMAN
RTRG.29715.9	Prrc2b	MOUSE
RTRG.49422.7	Fer	RAT
RTRG.22796.13	Ces1c	RAT
RTRG.22796.14	Ces1c	RAT
RTRG.26972.1	Wars2	MOUSE
RTRG.42452.3	Slc41a2	MOUSE
RTRG.10501.8	Dlg1	RAT
[truncated: 32,214 more rows]

## Sheet: Table S4
RTRG.26095.1
RTRG.43868.1
RTRG.14106.1
RTRG.34293.1
RTRG.33380.1
RTRG.49389.1
RTRG.19508.1
RTRG.49349.1
RTRG.40810.1
RTRG.20537.1
RTRG.22606.1
RTRG.33689.1
RTRG.41162.2
RTRG.41162.1
RTRG.50338.1
RTRG.47316.3
RTRG.47316.2
RTRG.17551.1
RTRG.33674.2
RTRG.33674.3
RTRG.47316.5
RTRG.33674.1
RTRG.17638.1
RTRG.49732.1
RTRG.14096.1
RTRG.17474.1
RTRG.9423.2
RTRG.9423.3
RTRG.9423.1
RTRG.25880.1
RTRG.16110.1
RTRG.34012.1
RTRG.37742.1
RTRG.6423.1
RTRG.19284.5
RTRG.23552.1
RTRG.10807.1
RTRG.36719.1
RTRG.25801.1
RTRG.38089.1
RTRG.52052.1
RTRG.39135.1
RTRG.48158.1
RTRG.24989.1
RTRG.51907.2
RTRG.702.1
RTRG.34899.1
RTRG.9603.1
RTRG.39126.2
RTRG.39126.3
RTRG.39126.1
RTRG.49306.1
RTRG.13969.2
RTRG.48068.1
RTRG.26167.1
RTRG.2577.1
RTRG.2577.2
RTRG.7342.1
RTRG.2987.1
RTRG.26303.4
RTRG.26303.3
RTRG.26894.1
RTRG.44656.1
RTRG.44656.2
RTRG.9434.1
RTRG.48626.1
RTRG.10408.1
RTRG.29199.1
RTRG.46778.1
RTRG.22190.1
RTRG.21169.1
RTRG.37799.5
RTRG.38720.1
RTRG.24426.1
RTRG.24339.2
RTRG.24339.1
RTRG.12907.1
RTRG.24405.1
RTRG.42966.1
RTRG.36737.1
RTRG.2839.1
RTRG.17671.1
RTRG.23924.1
RTRG.39761.1
RTRG.49990.1
RTRG.29275.4
RTRG.29275.5
RTRG.35946.1
RTRG.10781.1
RTRG.36683.5
RTRG.2704.2
RTRG.2704.3
RTRG.2705.2
RTRG.2704.1
RTRG.2705.1
RTRG.57.1
RTRG.36683.3
RTRG.22497.1
RTRG.46201.1
RTRG.2529.1
RTRG.36683.2
RTRG.3081.1
RTRG.36683.1
RTRG.2695.1
RTRG.16698.1
RTRG.25128.1
RTRG.27288.1
RTRG.14813.1
RTRG.22269.1
RTRG.42620.1
RTRG.19424.1
RTRG.2927.2
RTRG.45602.1
RTRG.162.1
RTRG.24025.1
RTRG.26943.1
RTRG.17397.2
RTRG.46291.1
RTRG.39571.1
RTRG.20971.1
RTRG.11817.1
RTRG.12158.1
RTRG.47038.1
RTRG.14294.1
RTRG.45014.1
RTRG.42433.1
RTRG.14691.1
RTRG.18040.1
RTRG.19384.1
RTRG.20964.1
RTRG.14264.1
RTRG.18571.1
RTRG.30357.1
RTRG.45273.1
RTRG.8489.1
RTRG.35083.1
RTRG.28888.1
RTRG.18025.1
RTRG.20464.1
RTRG.16218.1
RTRG.47116.1
RTRG.30077.1
RTRG.34967.1
RTRG.9504.1
RTRG.9504.2
RTRG.42519.1
RTRG.15914.1
RTRG.48763.1
RTRG.18662.1
RTRG.22792.1
RTRG.2127.1
RTRG.37670.2
RTRG.37670.1
RTRG.21212.1
RTRG.21056.1
RTRG.28456.1
RTRG.18014.1
RTRG.40964.1
RTRG.31150.1
RTRG.37203.1
RTRG.22017.1
RTRG.22724.2
RTRG.22724.3
RTRG.22724.1
RTRG.22247.1
RTRG.16948.4
RTRG.16948.1
RTRG.16948.2
RTRG.11186.1
RTRG.27984.4
RTRG.27984.3
RTRG.27984.1
RTRG.27984.2
RTRG.21220.1
RTRG.3260.1
RTRG.14874.1
RTRG.5528.1
RTRG.10648.1
RTRG.18110.1
RTRG.17435.1
RTRG.5794.1
RTRG.9006.1
RTRG.45164.1
RTRG.41244.1
RTRG.15981.1
RTRG.19584.1
RTRG.19584.2
RTRG.20521.1
RTRG.14328.1
RTRG.13019.1
RTRG.10532.1
RTRG.11193.9
RTRG.42374.2
RTRG.42374.1
RTRG.48381.1
RTRG.42374.4
RTRG.3214.1
RTRG.14971.1
RTRG.23784.1
RTRG.39064.1
RTRG.18150.1
RTRG.38084.1
RTRG.49693.1
RTRG.30219.1
RTRG.43569.1
RTRG.25807.1
RTRG.13016.1
RTRG.46118.1
RTRG.13770.4
RTRG.13770.2
RTRG.13770.3
RTRG.13770.1
RTRG.8331.1
RTRG.15223.1
RTRG.32680.1
RTRG.49783.1
RTRG.28504.1
RTRG.20532.1
RTRG.26227.1
RTRG.45800.2
RTRG.9901.1
RTRG.40521.1
RTRG.9091.1
RTRG.45596.1
RTRG.21986.1
RTRG.27308.1
RTRG.27402.1
RTRG.26302.1
RTRG.6897.1
RTRG.30418.1
RTRG.8342.1
RTRG.44271.1
RTRG.3327.1
RTRG.40524.1
RTRG.18589.1
RTRG.12440.1
RTRG.34212.1
RTRG.16051.1
RTRG.27590.1
RTRG.394.1
RTRG.25487.1
RTRG.46893.1
RTRG.17600.2
RTRG.42688.1
RTRG.23923.1
RTRG.2498.1
RTRG.49087.2
RTRG.14543.1
RTRG.27601.1
RTRG.39656.1
RTRG.30261.1
RTRG.12444.1
RTRG.23607.1
RTRG.10782.1
RTRG.6170.1
RTRG.48578.3
RTRG.48578.1
RTRG.48578.2
RTRG.34044.1
RTRG.3597.1
RTRG.7216.1
RTRG.27752.1
RTRG.22987.1
RTRG.7097.1
RTRG.6751.1
RTRG.24487.1
RTRG.29395.1
RTRG.20761.4
RTRG.15570.7
RTRG.52692.2
RTRG.52692.1
RTRG.27529.1
RTRG.15570.9
RTRG.16310.1
RTRG.32612.1
RTRG.19297.11
RTRG.8325.1
RTRG.15556.1
RTRG.50444.1
RTRG.10971.1
RTRG.753.1
RTRG.35293.1
RTRG.35293.3
RTRG.32305.1
RTRG.7208.2
RTRG.7208.1
RTRG.42998.1
RTRG.2501.1
RTRG.20363.1
RTRG.49041.1
RTRG.49041.2
RTRG.31650.1
RTRG.36465.1
RTRG.31016.1
RTRG.46414.1
RTRG.4597.1
RTRG.19635.1
RTRG.47364.1
RTRG.34723.1
RTRG.23672.1
RTRG.27737.1
RTRG.47141.1
RTRG.23730.1
RTRG.16657.10
RTRG.16657.11
RTRG.4150.1
RTRG.15568.1
RTRG.4150.3
RTRG.4150.2
RTRG.6768.1
RTRG.987.1
RTRG.899.1
RTRG.50821.1
RTRG.4549.1
RTRG.33540.1
RTRG.10933.1
RTRG.44268.1
RTRG.48965.4
RTRG.22323.1
RTRG.20356.1
RTRG.6283.1
RTRG.6283.2
RTRG.3004.6
RTRG.26785.1
RTRG.10645.1
RTRG.5527.1
RTRG.3004.5
RTRG.37400.2
RTRG.37400.3
RTRG.37400.1
RTRG.26470.1
RTRG.22122.1
RTRG.9204.1
RTRG.35850.2
RTRG.35850.1
RTRG.50323.1
RTRG.25405.1
RTRG.35738.1
RTRG.44446.2
RTRG.30109.1
RTRG.3574.1
RTRG.24259.1
RTRG.19873.1
RTRG.51230.1
RTRG.37800.1
RTRG.39714.2
RTRG.44465.1
RTRG.39714.1
RTRG.47417.1
RTRG.48727.1
RTRG.22882.1
RTRG.37556.1
RTRG.16228.5
RTRG.25313.1
RTRG.50990.1
RTRG.37544.3
RTRG.42097.1
RTRG.40310.1
RTRG.49239.1
RTRG.4057.1
RTRG.40050.1
RTRG.26585.1
RTRG.21989.2
RTRG.41875.1
RTRG.21989.1
RTRG.17758.3
RTRG.17758.2
RTRG.17758.1
RTRG.15699.1
RTRG.43948.1
RTRG.16369.1
RTRG.27935.4
RTRG.24684.1
RTRG.15511.1
RTRG.23451.1
RTRG.12128.1
RTRG.24535.1
RTRG.22861.2
RTRG.48493.1
RTRG.47422.1
RTRG.25218.1
RTRG.25218.3
RTRG.38467.1
RTRG.27002.1
RTRG.25079.1
RTRG.33417.1
RTRG.28137.1
RTRG.10555.1
RTRG.39853.9
RTRG.13476.1
RTRG.43435.1
RTRG.21404.1
RTRG.42199.1
RTRG.21404.2
RTRG.24404.1
RTRG.2260.1
RTRG.40950.1
RTRG.36589.1
RTRG.36551.1
RTRG.49358.1
RTRG.48134.1
RTRG.44835.1
RTRG.19772.1
RTRG.18185.1
RTRG.31062.2
RTRG.19428.3
RTRG.16281.1
RTRG.43510.1
RTRG.22089.1
RTRG.360.1
RTRG.49367.1
RTRG.29179.2
RTRG.34481.2
RTRG.34481.1
RTRG.1018.1
RTRG.29534.1
RTRG.693.3
RTRG.693.5
RTRG.693.2
RTRG.693.6
RTRG.693.4
RTRG.16018.1
RTRG.32809.1
RTRG.21136.2
RTRG.21136.1
RTRG.20629.46
RTRG.20629.45
RTRG.45814.1
RTRG.29024.1
RTRG.19356.1
RTRG.19356.2
RTRG.42383.1
RTRG.23228.1
RTRG.25488.1
RTRG.8380.1
RTRG.50886.1
RTRG.672.1
RTRG.16311.1
RTRG.14645.2
RTRG.14645.1
RTRG.32609.2
RTRG.32609.1
RTRG.33687.3
RTRG.33687.1
RTRG.33687.2
RTRG.27811.1
RTRG.46901.1
RTRG.1931.4
RTRG.8265.1
RTRG.37286.1
RTRG.11741.1
RTRG.3033.1
RTRG.35804.1
RTRG.44556.1
RTRG.624.1
RTRG.35296.1
RTRG.29236.1
RTRG.44556.3
RTRG.39138.2
RTRG.39138.1
RTRG.2194.1
RTRG.2861.1
RTRG.49584.1
RTRG.52059.1
RTRG.36628.1
RTRG.2565.2
RTRG.2565.1
RTRG.30853.1
RTRG.43577.1
RTRG.14161.1
RTRG.26161.1
RTRG.16077.1
RTRG.31634.1
RTRG.12905.1
RTRG.44488.1
RTRG.14633.1
RTRG.21907.1
RTRG.20402.1
RTRG.20402.2
RTRG.38449.1
RTRG.48476.1
RTRG.35417.1
RTRG.8508.16
RTRG.35883.1
RTRG.43445.1
RTRG.902.1
RTRG.27717.1
RTRG.27717.2
RTRG.27717.3
RTRG.48950.1
RTRG.48950.2
RTRG.28219.1
RTRG.46715.1
RTRG.18778.1
RTRG.13889.1
RTRG.47394.1
RTRG.30225.24
RTRG.30225.25
RTRG.33361.1
RTRG.38497.1
RTRG.28833.2
RTRG.34690.1
RTRG.3471.1
RTRG.49580.1
RTRG.29276.1
RTRG.45589.1
RTRG.48525.1
RTRG.34362.3
RTRG.34362.2
RTRG.34362.1
RTRG.35942.1
RTRG.20814.2
RTRG.34362.4
RTRG.51918.3
RTRG.51918.1
RTRG.28519.1
RTRG.32942.1
RTRG.31502.1
RTRG.41592.1
RTRG.25737.1
RTRG.24856.1
RTRG.27262.1
RTRG.8251.1
RTRG.20766.1
RTRG.45597.1
RTRG.45597.3
RTRG.45597.2
RTRG.45597.5
RTRG.2209.1
RTRG.1234.1
RTRG.37786.1
RTRG.34696.1
RTRG.15698.1
RTRG.39928.1
RTRG.23707.4
RTRG.34352.1
RTRG.23707.2
RTRG.23707.1
RTRG.23102.1
RTRG.40920.1
RTRG.46717.2
RTRG.46717.3
RTRG.46717.7
RTRG.22427.1
RTRG.25344.1
RTRG.27917.1
RTRG.27917.3
RTRG.23787.1
RTRG.27917.2
RTRG.813.1
RTRG.38119.1
RTRG.52522.1
RTRG.38646.1
RTRG.42850.1
RTRG.17100.1
RTRG.7009.1
RTRG.48526.1
RTRG.47112.1
RTRG.23693.1
RTRG.33160.1
RTRG.42719.3
RTRG.42719.1
RTRG.21405.6
RTRG.21405.5
RTRG.31678.7
RTRG.28452.1
RTRG.13940.1
RTRG.31513.1
RTRG.39214.1
RTRG.33221.1
RTRG.17356.1
RTRG.16662.1
RTRG.19466.1
RTRG.26281.1
RTRG.3389.1
RTRG.4490.1
RTRG.21372.1
RTRG.3209.1
RTRG.39534.2
RTRG.36416.1
RTRG.39534.1
RTRG.48392.1
RTRG.5833.9
RTRG.52366.3
RTRG.47176.1
RTRG.52366.1
RTRG.52366.2
RTRG.52366.4
RTRG.5797.1
RTRG.13222.1
RTRG.48849.1
RTRG.33460.1
RTRG.15984.1
RTRG.11935.2
RTRG.18970.1
RTRG.36186.1
RTRG.37660.1
RTRG.31116.1
RTRG.35670.1
RTRG.37630.1
RTRG.48376.1
RTRG.15034.1
RTRG.12033.1
RTRG.51015.1
RTRG.24249.2
RTRG.28583.1
RTRG.45067.1
RTRG.34877.1
RTRG.29649.1
RTRG.42609.1
RTRG.47588.1
RTRG.17244.4
RTRG.46150.7
RTRG.17244.2
RTRG.17244.3
RTRG.10249.1
RTRG.17244.6
RTRG.17244.1
RTRG.43575.1
RTRG.40356.2
RTRG.17244.8
RTRG.17244.9
RTRG.7887.1
RTRG.21521.1
RTRG.21521.2
RTRG.50136.1
RTRG.18965.1
RTRG.31281.2
RTRG.31281.1
RTRG.38073.1
RTRG.22744.1
RTRG.21720.1
RTRG.8759.2
RTRG.8759.3
RTRG.50427.1
RTRG.5636.1
RTRG.9947.1
RTRG.8769.1
RTRG.21843.1
RTRG.37100.1
RTRG.16103.1
RTRG.12171.2
RTRG.4829.37
RTRG.4829.36
RTRG.4829.34
RTRG.4829.35
RTRG.4829.38
RTRG.36661.1
RTRG.34109.1
RTRG.3338.1
RTRG.39547.1
RTRG.29893.1
RTRG.31051.1
RTRG.9976.1
RTRG.4191.8
RTRG.5912.1
RTRG.39547.4
RTRG.9417.1
RTRG.4191.6
RTRG.30033.1
RTRG.12443.1
RTRG.11864.1
RTRG.40499.1
RTRG.46586.1
RTRG.3582.4
RTRG.12031.5
RTRG.12031.6
RTRG.52515.1
RTRG.34995.1
RTRG.48629.1
RTRG.3553.1
RTRG.46062.7
RTRG.28591.1
RTRG.43475.1
RTRG.15018.1
RTRG.32758.1
RTRG.14909.1
RTRG.8044.13
RTRG.21510.1
RTRG.17689.2
RTRG.29262.2
RTRG.29262.3
RTRG.29262.4
RTRG.29262.6
RTRG.29262.7
RTRG.50017.1
RTRG.52327.1
RTRG.28011.1
RTRG.47770.1
RTRG.28673.1
RTRG.21303.1
RTRG.5470.1
RTRG.5470.2
RTRG.22512.1
RTRG.13836.1
RTRG.24783.1
RTRG.2208.1
RTRG.2208.3
RTRG.2208.2
RTRG.39368.7
RTRG.27.1
RTRG.23306.1
RTRG.42656.1
RTRG.18036.1
RTRG.32141.1
RTRG.45617.1
RTRG.20734.1
RTRG.46771.1
RTRG.27734.1
RTRG.12335.1
RTRG.40222.1
RTRG.24122.1
RTRG.18764.1
RTRG.13672.7
RTRG.43713.1
RTRG.18326.1
RTRG.42513.1
RTRG.13672.8
RTRG.22448.3
RTRG.28697.1
RTRG.43338.1
RTRG.5123.2
RTRG.5123.1
RTRG.40625.1
RTRG.35066.2
RTRG.20124.1
RTRG.13291.1
RTRG.34902.1
RTRG.39258.1
RTRG.17779.1
RTRG.43574.1
RTRG.12986.1
RTRG.46020.1
RTRG.20964.2
RTRG.27561.3
RTRG.27561.2
RTRG.20964.3
RTRG.1980.1
RTRG.35663.1
RTRG.418.1
RTRG.418.2
RTRG.418.3
RTRG.52140.1
RTRG.21150.1
RTRG.9447.3
RTRG.5589.2
RTRG.5589.1
RTRG.25687.1
RTRG.16966.1
RTRG.33990.1
RTRG.52362.1
RTRG.13225.1
RTRG.35448.1
RTRG.28954.1
RTRG.39242.2
RTRG.39242.1
RTRG.30001.1
RTRG.11719.1
RTRG.1118.1
RTRG.49252.2
RTRG.49252.1
RTRG.35673.4
RTRG.35673.5
RTRG.39522.1
RTRG.49870.1
RTRG.32675.1
RTRG.6730.1
RTRG.6730.2
RTRG.15658.1
RTRG.50994.1
RTRG.18125.3
RTRG.18125.1
RTRG.23830.1
RTRG.49979.1
RTRG.51779.1
RTRG.6613.3
RTRG.13396.1
RTRG.715.1
RTRG.40046.1
RTRG.34904.1
RTRG.49435.1
RTRG.39780.1
RTRG.7103.1
RTRG.50035.1
RTRG.46346.3
RTRG.23858.1
RTRG.5695.1
RTRG.34382.1
RTRG.33118.1
RTRG.29467.5
RTRG.36394.2
RTRG.6471.1
RTRG.36394.1
RTRG.45743.1
RTRG.29858.1
RTRG.11569.1
RTRG.15147.1
RTRG.44286.2
RTRG.44286.1
RTRG.16054.1
RTRG.46582.1
RTRG.20232.1
RTRG.10557.1
RTRG.16559.1
RTRG.31625.1
RTRG.49482.2
RTRG.17938.1
RTRG.50240.1
RTRG.13373.2
RTRG.36585.1
RTRG.15020.1
RTRG.49361.1
RTRG.48138.1
RTRG.33202.1
RTRG.8034.1
RTRG.30149.1
RTRG.6346.1
RTRG.13382.1
RTRG.38712.6
RTRG.6366.1
RTRG.25956.2
RTRG.33383.1
RTRG.25956.1
RTRG.9441.1
RTRG.8444.1
RTRG.50021.1
RTRG.2831.1
RTRG.24733.1
RTRG.17586.1
RTRG.17634.1
RTRG.39355.1
RTRG.33130.1
RTRG.22515.1
RTRG.10364.2
RTRG.10364.1
RTRG.23595.1
RTRG.21864.1
RTRG.39339.2
RTRG.39339.3
RTRG.39339.1
RTRG.29229.4
RTRG.29229.2
RTRG.29229.1
RTRG.20718.1
RTRG.24308.1
RTRG.29573.1
RTRG.25099.1
RTRG.44541.3
RTRG.11472.1
RTRG.44541.4
RTRG.44541.2
RTRG.44541.6
RTRG.20713.1
RTRG.9596.1
RTRG.25254.1
RTRG.22676.1
RTRG.39639.1
RTRG.24620.1
RTRG.24735.1
RTRG.627.1
RTRG.4381.1
RTRG.2561.1
RTRG.38088.1
RTRG.192.1
RTRG.4391.1
RTRG.22205.1
RTRG.14951.1
RTRG.16998.1
RTRG.35582.1
RTRG.43015.2
RTRG.43015.1
RTRG.10979.1
RTRG.24731.2
RTRG.24731.1
RTRG.44218.2
RTRG.48642.1
RTRG.45403.1
RTRG.44196.2
RTRG.44196.1
RTRG.24085.1
RTRG.28725.1
RTRG.22410.2
RTRG.22410.1
RTRG.47747.7
RTRG.47747.6
RTRG.46442.1
RTRG.10485.1
RTRG.47747.1
RTRG.47747.8
RTRG.16589.1
RTRG.39793.1
RTRG.22405.1
RTRG.28718.1
RTRG.35887.1
RTRG.28663.1
RTRG.13647.2
RTRG.24912.1
RTRG.24912.2
RTRG.13647.1
RTRG.11657.1
RTRG.5415.1
RTRG.16967.1
RTRG.33344.2
RTRG.33344.1
RTRG.3178.1
RTRG.17541.1
RTRG.25598.1
RTRG.7374.1
RTRG.22217.1
RTRG.20376.2
RTRG.20376.1
RTRG.38847.1
RTRG.35388.1
RTRG.3476.1
RTRG.33372.1
RTRG.22552.2
RTRG.22552.1
RTRG.47060.1
RTRG.4355.1
RTRG.15275.1
RTRG.44375.1
RTRG.3107.1
RTRG.22879.2
RTRG.41595.1
RTRG.36255.1
RTRG.35860.1
RTRG.10343.1
RTRG.1165.1
RTRG.7603.1
RTRG.31033.1
RTRG.40581.1
RTRG.2725.1
RTRG.11152.2
RTRG.2796.1
RTRG.24668.1
RTRG.21982.1
RTRG.35134.1
RTRG.4814.1
RTRG.35134.2
RTRG.17737.2
RTRG.17737.1
RTRG.5184.1
RTRG.3097.1
RTRG.12763.1
RTRG.12763.2
RTRG.17555.3
RTRG.17555.4
RTRG.17555.5
RTRG.17555.6
RTRG.12568.1
RTRG.40987.7
RTRG.40987.6
RTRG.40987.5
RTRG.1128.3
RTRG.40987.9
RTRG.40987.8
RTRG.37188.1
RTRG.48742.1
RTRG.14728.2
RTRG.14728.3
RTRG.14728.1
RTRG.47537.1
RTRG.42459.1
RTRG.22324.1
RTRG.52171.1
RTRG.18335.4
RTRG.32361.1
RTRG.3260.2
RTRG.1690.1
RTRG.31094.1
RTRG.10791.1
RTRG.41547.1
RTRG.12756.1
RTRG.20149.1
RTRG.17765.1
RTRG.17765.2
RTRG.41886.1
RTRG.27018.1
RTRG.8518.1
RTRG.22760.1
RTRG.24806.2
RTRG.35504.1
RTRG.21588.1
RTRG.20180.1
RTRG.13944.1
RTRG.26094.1
RTRG.44511.1
RTRG.44511.2
RTRG.44511.3
RTRG.1368.1
RTRG.42543.1
RTRG.21312.3
RTRG.49340.1
RTRG.5655.1
RTRG.45241.2
RTRG.45241.1
RTRG.48481.1
RTRG.22461.2
RTRG.14124.1
RTRG.48372.1
RTRG.47445.1
RTRG.5816.1
RTRG.46275.4
RTRG.36542.1
RTRG.46275.1
RTRG.19374.1
RTRG.46275.2
RTRG.46275.3
RTRG.3023.9
RTRG.695.1
RTRG.695.2
RTRG.41018.1
RTRG.36449.1
RTRG.16900.1
RTRG.23900.1
RTRG.37857.1
RTRG.8063.1
RTRG.9906.1
RTRG.6068.1
RTRG.39560.1
RTRG.39560.3
RTRG.39560.2
RTRG.38218.4
RTRG.18131.1
RTRG.8947.1
RTRG.9191.1
RTRG.7454.1
RTRG.25445.1
RTRG.16849.1
RTRG.2862.1
RTRG.45819.1
RTRG.6056.1
RTRG.34453.1
RTRG.19929.1
RTRG.2585.1
RTRG.21030.1
RTRG.9639.1
RTRG.44544.1
RTRG.16521.1
RTRG.43474.1
RTRG.43474.2
RTRG.39564.1
RTRG.50079.1
RTRG.40729.1
RTRG.35674.1
RTRG.6629.1
RTRG.10959.1
RTRG.32309.1
RTRG.51438.1
RTRG.40495.1
RTRG.29170.2
RTRG.29170.1
RTRG.36936.1
RTRG.46874.1
RTRG.7188.2
RTRG.7188.1
RTRG.4200.1
RTRG.51560.1
RTRG.37518.1
RTRG.26763.1
RTRG.27659.1
RTRG.47857.4
RTRG.13886.1
RTRG.12605.1
RTRG.42946.2
RTRG.1919.2
RTRG.1919.1
RTRG.7036.1
RTRG.4356.1
RTRG.17040.1
RTRG.44903.1
RTRG.11316.1
RTRG.42787.13
RTRG.42787.12
RTRG.42787.14
RTRG.153.1
RTRG.18039.1
RTRG.27218.1
RTRG.25136.1
RTRG.33478.1
RTRG.2789.1
RTRG.11149.1
RTRG.43174.1
RTRG.11330.2
RTRG.17496.2
RTRG.6220.1
RTRG.41564.1
RTRG.8865.1
RTRG.25351.1
RTRG.35538.2
RTRG.35538.3
RTRG.39929.1
RTRG.39929.2
RTRG.21055.1
RTRG.10920.4
RTRG.46767.1
RTRG.7175.1
RTRG.25069.1
RTRG.17804.1
RTRG.23041.1
RTRG.42462.1
RTRG.40219.1
RTRG.175.1
RTRG.46026.1
RTRG.28700.3
RTRG.28700.1
RTRG.28700.2
RTRG.28700.6
RTRG.14902.1
RTRG.39462.3
RTRG.4517.1
RTRG.27259.1
RTRG.44517.1
RTRG.808.1
RTRG.17774.1
RTRG.25061.1
RTRG.7244.1
RTRG.47388.1
RTRG.21587.1
RTRG.49852.1
RTRG.449.1
RTRG.15677.1
RTRG.16562.1
RTRG.15860.1
RTRG.30401.1
RTRG.5767.1
RTRG.49432.1
RTRG.803.1
RTRG.14020.1
RTRG.7263.1
RTRG.39504.1
RTRG.46470.1
RTRG.39504.2
RTRG.37266.2
RTRG.40618.2
RTRG.37266.1
RTRG.26440.2
RTRG.26440.1
RTRG.29240.1
RTRG.43844.1
RTRG.36298.1
RTRG.27922.1
RTRG.18983.1
RTRG.5381.1
RTRG.13835.1
RTRG.24526.1
RTRG.27040.1
RTRG.52382.2
RTRG.47239.1
RTRG.40820.1
RTRG.25287.1
RTRG.49418.1
RTRG.49418.2
RTRG.15996.1
RTRG.37261.1
RTRG.32826.2
RTRG.14604.1
RTRG.42367.2
RTRG.47524.1
RTRG.14421.1
RTRG.6713.1
RTRG.4101.1
RTRG.18581.1
RTRG.39149.1
RTRG.25383.1
RTRG.50123.1
RTRG.29876.1
RTRG.51153.1
RTRG.9922.1
RTRG.48060.1
RTRG.26629.2
RTRG.19979.1
RTRG.47986.1
RTRG.21263.2
RTRG.1659.1
RTRG.4048.3
RTRG.22774.1
RTRG.7386.12
RTRG.32234.1
RTRG.43737.4
RTRG.43737.2
RTRG.26310.1
RTRG.43737.3
RTRG.43737.1
RTRG.10411.1
RTRG.47726.1
RTRG.26455.2
RTRG.26455.1
RTRG.48074.1
RTRG.38977.2
RTRG.38977.1
RTRG.45768.1
RTRG.52783.1
RTRG.11587.1
RTRG.25202.1
RTRG.49194.2
RTRG.17222.1
RTRG.45800.1
RTRG.28793.2
RTRG.28793.1
RTRG.2616.1
RTRG.25499.2
RTRG.18386.1
RTRG.40496.1
RTRG.48488.2
RTRG.14891.1
RTRG.29216.1
RTRG.3155.5
RTRG.28757.6
RTRG.47717.1
RTRG.50810.1
RTRG.41107.7
RTRG.2938.1
RTRG.29613.1
RTRG.13067.1
RTRG.43604.1
RTRG.40615.1
RTRG.20657.1
RTRG.24636.1
RTRG.49998.1
RTRG.27965.3
RTRG.27965.2
RTRG.41126.1
RTRG.42327.1
RTRG.22321.1
RTRG.38776.1
RTRG.32581.1
RTRG.37795.1
RTRG.10616.1
RTRG.30543.1
RTRG.8801.1
RTRG.1773.1
RTRG.30938.2
RTRG.30938.1
RTRG.23086.1
RTRG.27285.1
RTRG.21007.1
RTRG.23069.2
RTRG.23069.1
RTRG.1024.1
RTRG.48856.59
RTRG.45614.1
RTRG.20744.1
RTRG.885.1
RTRG.50207.1
RTRG.1580.1
RTRG.34237.1
RTRG.21119.1
RTRG.27244.1
RTRG.4038.1
RTRG.10400.1
RTRG.15253.1
RTRG.1141.1
RTRG.19008.1
RTRG.6795.1
RTRG.11303.5
RTRG.15921.1
RTRG.37032.1
RTRG.50185.1
RTRG.34932.1
RTRG.10086.1
RTRG.19021.1
RTRG.19671.1
RTRG.1595.1
RTRG.33922.1
RTRG.33922.2
RTRG.35983.1
RTRG.50380.1
RTRG.19698.2
RTRG.7849.7
RTRG.7849.6
RTRG.1340.1
RTRG.36308.1
RTRG.16561.1
RTRG.22571.1
RTRG.21117.2
RTRG.21117.1
RTRG.3302.1
RTRG.3302.2
RTRG.24070.1
RTRG.26809.1
RTRG.23713.1
RTRG.14483.12
RTRG.33340.1
RTRG.24893.1
RTRG.1582.1
RTRG.9277.1
RTRG.9277.2
RTRG.9277.3
RTRG.52437.3
RTRG.52437.5
RTRG.52437.4
RTRG.29345.3
RTRG.10181.1
RTRG.29343.1
RTRG.50388.1
RTRG.41604.1
RTRG.41604.2
RTRG.13205.1
RTRG.29373.1
RTRG.44394.1
RTRG.1946.4
RTRG.25697.1
RTRG.6133.1
RTRG.41608.1
RTRG.3218.1
RTRG.19606.2
RTRG.4475.1
RTRG.35442.1
RTRG.35442.2
RTRG.49447.1
RTRG.35899.1
RTRG.35676.2
RTRG.21266.1
RTRG.30309.1
RTRG.30309.2
RTRG.42740.1
RTRG.51837.1
RTRG.23352.1
RTRG.18897.1
RTRG.9312.1
RTRG.49826.1
RTRG.15641.1
RTRG.17090.1
RTRG.17558.1
RTRG.15669.1
RTRG.36838.1
RTRG.15499.1
RTRG.15060.1
RTRG.40073.2
RTRG.49454.1
RTRG.10005.1
RTRG.18891.1
RTRG.4809.1
RTRG.38676.2
RTRG.38676.1
RTRG.2426.1
RTRG.344.1
RTRG.50787.1
RTRG.12114.1
RTRG.4018.1
RTRG.27442.1
RTRG.44707.1
RTRG.24060.1
RTRG.45905.2
RTRG.11776.1
RTRG.8115.1
RTRG.41396.1
RTRG.327.1
RTRG.28613.7
RTRG.14081.6
RTRG.23861.1
RTRG.2979.1
RTRG.38403.2
RTRG.38403.3
RTRG.38403.1
RTRG.16029.1
RTRG.4888.1
RTRG.33341.1
RTRG.44716.1
RTRG.11896.1
RTRG.14074.4
RTRG.14074.6
RTRG.14074.5
RTRG.41915.2
RTRG.14074.2
RTRG.22284.1
RTRG.13387.1
RTRG.12453.1
RTRG.14693.1
RTRG.10914.1
RTRG.35487.1
RTRG.4736.1
RTRG.21890.1
RTRG.22649.1
RTRG.5111.1
RTRG.18443.1
RTRG.40793.6
RTRG.40793.2
RTRG.40793.1
RTRG.1778.1
RTRG.30933.1
RTRG.49394.1
RTRG.15026.1
RTRG.38182.1
RTRG.13422.1
RTRG.41453.1
RTRG.37702.1
RTRG.37426.1
RTRG.44888.1
RTRG.50024.1
RTRG.17600.1
RTRG.48929.1
RTRG.45179.1
RTRG.45179.2
RTRG.9623.1
RTRG.32628.1
RTRG.22457.1
RTRG.10055.1
RTRG.32303.1
RTRG.28836.1
RTRG.47480.1
RTRG.47480.2
RTRG.47480.3
RTRG.32247.1
RTRG.28899.1
RTRG.34825.4
RTRG.34825.5
RTRG.29568.1
RTRG.34825.2
RTRG.34825.1
RTRG.46853.1
RTRG.35189.1
RTRG.52295.1
RTRG.26899.1
RTRG.14679.1
RTRG.36633.1
RTRG.6058.1
RTRG.22529.1
RTRG.17142.1
RTRG.46240.7
RTRG.51306.1
RTRG.32193.1
RTRG.10122.1
RTRG.39664.1
RTRG.48647.1
RTRG.18358.1
RTRG.4404.2
RTRG.22816.1
RTRG.30042.1
RTRG.15439.1
RTRG.29779.1
RTRG.37824.1
RTRG.14929.1
RTRG.21852.1
RTRG.2810.3
RTRG.5244.1
RTRG.25700.1
RTRG.28238.4
RTRG.32538.1
RTRG.36846.1
RTRG.28747.1
RTRG.22149.1
RTRG.16456.1
RTRG.14779.1
RTRG.50104.1
RTRG.42969.1
RTRG.29651.1
RTRG.18903.1
RTRG.11636.1
RTRG.3123.1
RTRG.52189.1
RTRG.52189.2
RTRG.12184.1
RTRG.29270.1
RTRG.569.1
RTRG.44393.1
RTRG.14302.1
RTRG.16978.1
RTRG.29765.1
RTRG.40146.1
RTRG.22619.1
RTRG.22880.3
RTRG.12258.4
RTRG.12258.3
RTRG.27114.2
RTRG.27114.1
RTRG.3135.1
RTRG.11648.2
RTRG.51227.1
RTRG.11648.1
RTRG.38835.1
RTRG.11133.2
RTRG.26129.1
RTRG.22418.2
RTRG.22418.1
RTRG.12174.1
RTRG.50952.1
RTRG.36209.1
RTRG.20098.1
RTRG.49683.1
RTRG.46363.1
RTRG.3082.1
RTRG.32294.1
RTRG.23345.1
RTRG.8990.1
RTRG.8990.2
RTRG.40074.2
RTRG.9713.1
RTRG.36250.2
RTRG.15519.1
RTRG.36250.1
RTRG.37645.1
RTRG.49099.1
RTRG.33434.1
RTRG.47231.1
RTRG.25829.1
RTRG.27441.1
RTRG.19261.1
RTRG.19261.2
RTRG.16466.1
RTRG.23326.1
RTRG.29403.4
RTRG.29403.5
RTRG.29403.6
RTRG.29403.1
RTRG.29403.2
RTRG.29403.3
RTRG.8978.1
RTRG.29316.1
RTRG.17793.1
RTRG.10232.1
RTRG.6534.1
RTRG.39325.1
RTRG.20030.1
RTRG.20030.2
RTRG.12563.1
RTRG.20085.1
RTRG.6120.1
RTRG.19579.1
RTRG.50563.1
RTRG.24677.1
RTRG.12557.1
RTRG.48205.1
RTRG.20097.2
RTRG.681.1
RTRG.2039.1
RTRG.10805.1
RTRG.27778.1
RTRG.1066.1
RTRG.1066.2
RTRG.36456.1
RTRG.49724.1
RTRG.40792.1
RTRG.15737.1
RTRG.36872.1
RTRG.9437.1
RTRG.43570.3
RTRG.40816.1
RTRG.19506.1
RTRG.18817.1
RTRG.48822.1
RTRG.22567.2
RTRG.701.1
RTRG.45176.1
RTRG.6139.1
RTRG.38579.1
RTRG.12976.6
RTRG.42371.1
RTRG.42371.2
RTRG.50891.1
RTRG.9313.1
RTRG.49734.1
RTRG.12976.1
RTRG.1086.1
RTRG.9421.1
RTRG.15563.1
RTRG.31278.1
RTRG.33164.1
RTRG.48054.1
RTRG.48532.1
RTRG.291.1
RTRG.26327.2
RTRG.26327.1
RTRG.43939.1
RTRG.3002.1
RTRG.29198.1
RTRG.43194.2
RTRG.43194.1
RTRG.4401.1
RTRG.44731.1
RTRG.29906.1
RTRG.49197.1
RTRG.25986.1
RTRG.46628.1
RTRG.43101.1
RTRG.38724.1
RTRG.42884.1
RTRG.48916.1
RTRG.44266.1
RTRG.11039.1
RTRG.3303.1
RTRG.3303.2
RTRG.14796.17
RTRG.14189.1
RTRG.12215.1
RTRG.23890.1
RTRG.48491.1
RTRG.27833.4
RTRG.24428.1
RTRG.24428.2
RTRG.27833.3
RTRG.18420.1
RTRG.34195.1
RTRG.21068.2
RTRG.7533.4
RTRG.7533.5
RTRG.24406.1
RTRG.50165.1
RTRG.21162.2
RTRG.33759.1
RTRG.23295.1
RTRG.45587.1
RTRG.20960.1
RTRG.2689.1
RTRG.15924.1
RTRG.24671.1
RTRG.10289.1
RTRG.17673.1
RTRG.34757.1
RTRG.31895.11
RTRG.31895.10
RTRG.35881.2
RTRG.35881.3
RTRG.5410.4
RTRG.29269.1
RTRG.33305.3
RTRG.39573.1
RTRG.21232.1
RTRG.33305.7
RTRG.22620.1
RTRG.10600.1
RTRG.17398.1
RTRG.42431.1
RTRG.14262.1
RTRG.13896.1
RTRG.18573.1
RTRG.48017.1
RTRG.27290.1
RTRG.51862.1
RTRG.22249.1
RTRG.45605.1
RTRG.14277.2
RTRG.14277.1
RTRG.4188.1
RTRG.48761.1
RTRG.37033.2
RTRG.37033.1
RTRG.43849.1
RTRG.16190.1
RTRG.32882.1
RTRG.46361.14
RTRG.42297.1
RTRG.34518.1
RTRG.20739.2
RTRG.39948.1
RTRG.39948.2
RTRG.39948.3
RTRG.32668.1
RTRG.28886.1
RTRG.12478.1
RTRG.28420.1
RTRG.13315.3
RTRG.13315.1
RTRG.13315.4
RTRG.42291.1
RTRG.42292.2
RTRG.41065.1
RTRG.35293.2
RTRG.46008.1
RTRG.12609.1
RTRG.28173.1
RTRG.4540.1
RTRG.40643.1
RTRG.42684.1
RTRG.39084.1
RTRG.37410.1
RTRG.45359.2
RTRG.45359.3
RTRG.45359.1
RTRG.5573.1
RTRG.5768.1
RTRG.19978.1
RTRG.7882.1
RTRG.3203.1
RTRG.6355.1
RTRG.42445.1
RTRG.16412.1
RTRG.44098.1
RTRG.19991.1
RTRG.39066.1
RTRG.11207.1
RTRG.22318.1
RTRG.48390.1
RTRG.18984.1
RTRG.5531.1
RTRG.5531.2
RTRG.30415.2
RTRG.31855.2
RTRG.45290.1
RTRG.20538.1
RTRG.37562.1
RTRG.41217.1
RTRG.17649.1
RTRG.36229.5
RTRG.34413.1
RTRG.15292.1
RTRG.13764.1
RTRG.25304.1
RTRG.48385.1
RTRG.48993.1
RTRG.43168.1
RTRG.32703.1
RTRG.12679.1
RTRG.3460.1
RTRG.29372.1
RTRG.29372.3
RTRG.41846.1
RTRG.29372.7
RTRG.37283.1
RTRG.47969.2
RTRG.40602.1
RTRG.14611.1
RTRG.13779.1
RTRG.40522.1
RTRG.21459.1
RTRG.1719.1
RTRG.8368.2
RTRG.8368.1
RTRG.20648.1
RTRG.9902.1
RTRG.45122.1
RTRG.33862.1
RTRG.33862.3
RTRG.9945.1
RTRG.50266.3
RTRG.23361.1
RTRG.23361.2
RTRG.39513.1
RTRG.34222.1
RTRG.33969.1
RTRG.21015.1
RTRG.1435.1
RTRG.52503.1
RTRG.3336.1
RTRG.18180.1
RTRG.40608.1
RTRG.16833.1
RTRG.27603.1
RTRG.24150.1
RTRG.36904.1
RTRG.649.3
RTRG.22985.1
RTRG.45221.1
RTRG.45221.2
RTRG.12382.1
RTRG.29127.1
RTRG.5.1
RTRG.43480.1
RTRG.48592.1
RTRG.28597.1
RTRG.32302.3
RTRG.28279.28
RTRG.28279.27
RTRG.42686.1
RTRG.47051.1
RTRG.43750.1
RTRG.26366.1
RTRG.14592.1
RTRG.12446.1
RTRG.20804.1
RTRG.42313.1
RTRG.29601.1
RTRG.23965.1
RTRG.32289.8
RTRG.32289.6
RTRG.32289.4
RTRG.32289.3
RTRG.32289.2
RTRG.32289.1
RTRG.29128.1
RTRG.26695.1
RTRG.11294.1
RTRG.3483.1
RTRG.44279.1
RTRG.9667.1
RTRG.52690.1
RTRG.27678.1
RTRG.39370.1
RTRG.51086.1
RTRG.25118.1
RTRG.44528.1
RTRG.10930.1
RTRG.14699.1
RTRG.30066.11
RTRG.4714.1
RTRG.6753.9
RTRG.32606.1
RTRG.8678.1
RTRG.31775.1
RTRG.4602.1
RTRG.31654.1
RTRG.31654.2
RTRG.13801.1
RTRG.2096.1
RTRG.27728.1
RTRG.10966.1
RTRG.36024.1
RTRG.7384.1
RTRG.20360.1
RTRG.6294.1
RTRG.6097.1
RTRG.33475.1
RTRG.6097.3
RTRG.37573.1
RTRG.37573.2
RTRG.12654.2
RTRG.138.1
RTRG.7305.1
RTRG.26141.3
RTRG.13590.1
RTRG.36460.1
RTRG.49533.1
RTRG.12337.1
RTRG.31018.1
RTRG.52136.2
RTRG.593.2
RTRG.593.1
RTRG.51745.1
RTRG.27739.2
RTRG.17302.1
RTRG.47142.2
RTRG.13095.1
RTRG.32596.1
RTRG.52138.1
RTRG.44298.1
RTRG.26537.1
RTRG.50325.1
RTRG.8567.1
RTRG.10508.1
RTRG.27851.1
RTRG.19216.1
RTRG.22325.3
RTRG.6285.1
RTRG.17306.2
RTRG.39414.1
RTRG.30134.1
RTRG.44435.1
RTRG.23447.1
RTRG.23447.2
RTRG.10880.1
RTRG.41580.6
RTRG.41580.4
RTRG.41580.5
RTRG.41580.1
RTRG.41580.3
RTRG.47427.6
RTRG.47427.7
RTRG.47427.3
RTRG.47427.4
RTRG.37454.1
RTRG.47427.1
RTRG.47427.2
RTRG.20790.1
RTRG.14329.1
RTRG.29817.1
RTRG.44397.2
RTRG.44397.3
RTRG.44397.1
RTRG.10197.1
RTRG.25300.1
RTRG.4285.1
RTRG.41472.1
RTRG.6947.2
RTRG.8427.1
RTRG.15745.1
RTRG.38543.1
RTRG.4823.1
RTRG.51228.1
RTRG.52478.1
RTRG.47415.1
RTRG.5095.1
RTRG.12676.1
RTRG.4229.8
RTRG.4229.9
RTRG.37143.1
RTRG.4229.2
RTRG.4229.3
RTRG.4229.1
RTRG.4229.4
RTRG.4229.5
RTRG.27910.1
RTRG.36572.1
RTRG.42099.1
RTRG.31072.1
RTRG.19598.1
RTRG.13097.1
RTRG.4485.1
RTRG.41568.1
RTRG.50424.1
RTRG.38021.2
RTRG.38021.1
RTRG.40923.1
RTRG.24214.1
RTRG.3716.1
RTRG.28075.1
RTRG.15515.1
RTRG.27933.1
RTRG.24616.1
RTRG.46074.1
RTRG.5167.1
RTRG.43233.1
RTRG.18624.1
RTRG.17562.2
RTRG.308.1
RTRG.5662.1
RTRG.47425.1
RTRG.2388.1
RTRG.32720.1
RTRG.16461.1
RTRG.25181.1
RTRG.11567.1
RTRG.9973.1
RTRG.24979.1
RTRG.15027.1
RTRG.33420.1
RTRG.25088.1
RTRG.9990.1
RTRG.325.8
RTRG.32135.1
RTRG.31138.2
RTRG.31138.1
RTRG.31836.1
RTRG.3035.1
RTRG.39492.1
RTRG.2165.1
RTRG.11745.1
RTRG.8509.1
RTRG.9768.1
RTRG.49356.1
RTRG.49356.2
RTRG.48140.2
RTRG.4935.3
RTRG.48140.1
RTRG.48838.2
RTRG.48838.3
RTRG.48838.1
RTRG.15132.1
RTRG.35252.1
RTRG.43407.1
RTRG.10860.5
RTRG.22708.4
RTRG.42310.1
RTRG.12004.1
RTRG.12735.1
RTRG.27809.1
RTRG.27809.2
RTRG.8403.2
RTRG.3015.2
RTRG.23205.1
RTRG.690.1
RTRG.16016.1
RTRG.49391.1
RTRG.48150.1
RTRG.38787.1
RTRG.27825.1
RTRG.37729.1
RTRG.34233.1
RTRG.51654.2
RTRG.33429.1
RTRG.43310.4
RTRG.29231.1
RTRG.24512.1
RTRG.630.1
RTRG.44045.1
RTRG.17637.1
RTRG.5128.1
RTRG.36653.1
RTRG.11164.6
RTRG.48033.1
RTRG.23175.1
RTRG.18502.1
RTRG.11164.3
RTRG.11164.5
RTRG.11164.4
RTRG.11164.8
RTRG.11164.7
RTRG.22639.1
RTRG.32860.1
RTRG.36160.1
RTRG.35620.1
RTRG.38204.1
RTRG.11743.1
RTRG.30084.1
RTRG.28828.1
RTRG.2755.1
RTRG.2856.1
RTRG.39110.1
RTRG.52625.1
RTRG.43446.2
RTRG.5908.1
RTRG.43446.4
RTRG.43446.5
RTRG.43446.8
RTRG.43446.9
RTRG.50086.1
RTRG.14001.1
RTRG.52589.1
RTRG.17813.1
RTRG.34985.1
[truncated: 22,728 more rows]

## Sheet: Table S5
RTRG.11906	ZNF664
RTRG.8817	EFCAB13
RTRG.9097	Cd300ld3
RTRG.9375	ZNF160
RTRG.10761	IGLV6-57
RTRG.11249	CDK8
RTRG.11625	Srrt
RTRG.11777	Wbscr17
RTRG.1123	ZNF528
RTRG.12840	Plekha6
RTRG.13339	Prrc2c
RTRG.13617	Ifi204
RTRG.13628	OR6K3
RTRG.14041	Vmn2r116
RTRG.14146	Abcg3
RTRG.14346	CD022
RTRG.14617	Mkl2
RTRG.15451	Znrf3
RTRG.16462	TVA2
RTRG.16638	IGLV3-21
RTRG.17517	Cln5
RTRG.17580	Gpc5
RTRG.18446	DDX60
RTRG.18756	Adam26a
RTRG.19405	Zfp120
RTRG.19723	SPATA31A3
RTRG.1947	ZNF420
RTRG.20988	Frmd4a
RTRG.21377	GAREM
RTRG.22001	Iigp1
RTRG.2186	ZNF208
RTRG.2187	ZNF850
RTRG.23559	Rfwd3
RTRG.24385	Naip6
RTRG.24741	YM012
RTRG.24811	Jbts17
RTRG.25817	MAML3
RTRG.26751	Tdpoz2
RTRG.28226	HLA-DPB1
RTRG.30955	ZNF408
RTRG.31786	Ism1
RTRG.31946	SMKX
RTRG.32671	ANKRD60
RTRG.32973	CCT8L2
RTRG.33035	LHFPL3
RTRG.33291	Peg10
RTRG.33790	TRBV12-3
RTRG.34275	Ndnf
RTRG.35193	Cecr6
RTRG.37343	Adamtsl1
RTRG.38383	Znf683
RTRG.39965	Immp2l
RTRG.40631	Rbm25
RTRG.40919	Kif4
RTRG.41399	HVM45
RTRG.41448	IGHV7-4-1
RTRG.41612	Zfp120
RTRG.41888	ZNF850
RTRG.4124	Dnah3
RTRG.42277	Stk-ps2
RTRG.4214	HS3ST4
RTRG.43180	Vps13b
RTRG.43700	MROH5
RTRG.43858	ZNF16
RTRG.4491	DMBTL
RTRG.47115	Gadl1
RTRG.47356	Slc6a20b
RTRG.48044	PKHD1
RTRG.4896	Aldh3b2
RTRG.49472	SPIN2B
RTRG.49597	ZNF91
RTRG.5112	Slc22a27
RTRG.51878	Diaph2
RTRG.52319	Tenm1
RTRG.5631	Prkg1
RTRG.543	ZNF345
RTRG.6595	Mmp25
RTRG.7053	OR2M2
RTRG.8222	Znf146
RTRG.8353	Rsad1
RTRG.8404	B4galnt2

## Sheet: Table S6
RTRG.13767.5	GO:0016887;GO:0035101;GO:0035861;GO:1903862;GO:2001171;GO:0034098;GO:1903007;GO:0042254;GO:0005697;GO:0005730;GO:1990275;GO:0006302;GO:0005524;GO:0006734;GO:0010918;GO:0070062;GO:0072389;GO:0005829;GO:0018279;GO:0019985;GO:0031334;GO:0071712;GO:0019904;GO:0042802;GO:0019903;GO:0031593;GO:1904288;GO:0000502;GO:0042981;GO:1990381;GO:1903715;GO:0000785;GO:0044822;GO:0005811;GO:0051973;GO:0048471;GO:…
RTRG.13767.1	GO:0016887;GO:0035101;GO:0035861;GO:1903862;GO:2001171;GO:0034098;GO:1903007;GO:0042254;GO:0005697;GO:0005730;GO:1990275;GO:0006302;GO:0005524;GO:0006734;GO:0010918;GO:0070062;GO:0072389;GO:0005829;GO:0018279;GO:0019985;GO:0031334;GO:0071712;GO:0019904;GO:0042802;GO:0019903;GO:0031593;GO:1904288;GO:0000502;GO:0042981;GO:1990381;GO:1903715;GO:0000785;GO:0044822;GO:0005811;GO:0051973;GO:0048471;GO:…
RTRG.13767.2	GO:0016887;GO:0035101;GO:0035861;GO:1903862;GO:2001171;GO:0034098;GO:1903007;GO:0042254;GO:0005697;GO:0005730;GO:1990275;GO:0006302;GO:0005524;GO:0006734;GO:0010918;GO:0070062;GO:0072389;GO:0005829;GO:0018279;GO:0019985;GO:0031334;GO:0071712;GO:0019904;GO:0042802;GO:0019903;GO:0031593;GO:1904288;GO:0000502;GO:0042981;GO:1990381;GO:1903715;GO:0000785;GO:0044822;GO:0005811;GO:0051973;GO:0048471;GO:…
RTRG.13767.3	GO:0016887;GO:0035101;GO:0035861;GO:1903862;GO:2001171;GO:0034098;GO:1903007;GO:0042254;GO:0005697;GO:0005730;GO:1990275;GO:0006302;GO:0005524;GO:0006734;GO:0010918;GO:0070062;GO:0072389;GO:0005829;GO:0018279;GO:0019985;GO:0031334;GO:0071712;GO:0019904;GO:0042802;GO:0019903;GO:0031593;GO:1904288;GO:0000502;GO:0042981;GO:1990381;GO:1903715;GO:0000785;GO:0044822;GO:0005811;GO:0051973;GO:0048471;GO:…
RTRG.8330.1	GO:0006241;GO:0000977;GO:0043024;GO:0006165;GO:0043388;GO:0003697;GO:0002762;GO:0004536;GO:0071333;GO:0015949;GO:0005829;GO:0010976;GO:0098779;GO:0033574;GO:0050679;GO:0030027;GO:0045618;GO:0019901;GO:0014075;GO:0005882;GO:0004550;GO:0006259;GO:0006897;GO:0004673;GO:0005634;GO:0010629;GO:0018106;GO:0043209;GO:0006183;GO:0008285;GO:0051591;GO:0007155;GO:0007595;GO:0045944;GO:0000287;GO:0005525;GO:…
RTRG.38313.2	GO:0008360;GO:0043009;GO:0032092;GO:0007498;GO:0048812;GO:0060429;GO:0042731;GO:0048518;GO:0007016;GO:0005654;GO:0009898;GO:0030866;GO:0070062;GO:0005925;GO:0030507;GO:0006915;GO:0005829;GO:0008180;GO:0014731;GO:0033270;GO:0031032;GO:0006470;GO:0008015;GO:0005200;GO:0044224;GO:0002175;GO:0005545;GO:0043217;GO:0005516;GO:0005911;GO:0003779;GO:0004726;GO:0001558;GO:0030913;GO:0071205;GO:0030673;GO:…
RTRG.31159.2	GO:0005515;GO:0005737
RTRG.23751.1	GO:0008270;GO:0038166;GO:0048856;GO:0004064;GO:0004089;GO:0002230;GO:0098792;GO:0005886;GO:0006730;GO:0044767;GO:0051453;GO:0070062;GO:0005515;GO:0045177;GO:0048522;GO:0005759;GO:0005829;GO:0098779;GO:0015701;GO:0044070
RTRG.32346.2	GO:0042803;GO:0034056;GO:0006351;GO:0003682;GO:0008585;GO:0045944;GO:0000785;GO:0000784;GO:0005654;GO:0043524;GO:0001085;GO:0034698;GO:0051219;GO:0072357;GO:0019722
RTRG.1369.2	GO:0008270;GO:0006383;GO:0007010;GO:0022604;GO:0030097;GO:0006366;GO:0042981;GO:0006359;GO:0005654;GO:0000122;GO:0003677;GO:0003700;GO:0070062;GO:0005515
RTRG.1369.3	GO:0003677;GO:0003700;GO:0070062;GO:0005515;GO:0007010;GO:0022604;GO:0046872;GO:0006351;GO:0006355;GO:0042981;GO:0005654
RTRG.1369.1	GO:0003677;GO:0003700;GO:0070062;GO:0005515;GO:0046872;GO:0006351;GO:0006355;GO:0005654
RTRG.1369.4	GO:0003700;GO:0070062;GO:0005515;GO:0007010;GO:0022604;GO:0046872;GO:0006351;GO:0000977;GO:0006355;GO:0042981;GO:0005654
RTRG.1369.5	GO:0003676;GO:0003700;GO:0070062;GO:0005515;GO:0007010;GO:0022604;GO:0046872;GO:0006355;GO:0005654
RTRG.42704.8	GO:0070062;GO:0046872;GO:0006491;GO:0016021;GO:0000139;GO:0008454
RTRG.48283.8	GO:0050794;GO:0016021;GO:0044464
RTRG.9285.1	GO:0007218;GO:0005515;GO:0005576
RTRG.48283.6	GO:0050794;GO:0016021;GO:0044464
RTRG.51027.4	GO:0005634;GO:0043209;GO:0045254;GO:0005759;GO:0046487;GO:0004739;GO:0006099;GO:0034604;GO:0006006;GO:0061732;GO:0010510
RTRG.48283.3	GO:0005737;GO:0016021;GO:0048523
RTRG.48283.1	GO:0005737;GO:0016021;GO:0048523
RTRG.9284.1	GO:0033683;GO:0034450;GO:0045842;GO:0005576;GO:0005654;GO:0051301;GO:0005829;GO:0097602;GO:0019005;GO:0019788;GO:0008270;GO:0070979;GO:0005680;GO:0045116;GO:0007067;GO:0006513;GO:0042787;GO:0007218;GO:0031625;GO:0051276;GO:0031464;GO:0031145;GO:0031465;GO:0031146;GO:0031462;GO:0031463;GO:0051437;GO:0031466;GO:0031467;GO:0051436
RTRG.52627.1	GO:0005515;GO:0005737
RTRG.32428.8	GO:0080182;GO:0006351;GO:0035097;GO:0000979;GO:0048812;GO:0043232;GO:0002052;GO:0006355;GO:0048854;GO:0040029;GO:0021895;GO:0005515;GO:0046872;GO:0001701;GO:0050671;GO:0010628;GO:0051569
RTRG.49451.4	GO:0030091;GO:0015035;GO:0007275;GO:0006662;GO:0009314;GO:1903206;GO:0005794;GO:0043388;GO:0005730;GO:0005654;GO:0097223;GO:0070062;GO:0047134;GO:0015949;GO:0005829;GO:0016671;GO:0033158;GO:0032148;GO:0033138;GO:0007165;GO:0007283;GO:0004791;GO:0007267;GO:0006355;GO:0042100;GO:0045454;GO:0000302;GO:0006457;GO:0000103;GO:0044822;GO:0005515;GO:0006928;GO:0005739;GO:0030154;GO:0098869;GO:0034599;GO:…
RTRG.49451.6	GO:0030091;GO:0015035;GO:0007275;GO:0006662;GO:0009314;GO:1903206;GO:0005794;GO:0043388;GO:0005730;GO:0005654;GO:0097223;GO:0070062;GO:0047134;GO:0015949;GO:0005829;GO:0016671;GO:0033158;GO:0032148;GO:0033138;GO:0007165;GO:0007283;GO:0004791;GO:0007267;GO:0006355;GO:0042100;GO:0045454;GO:0000302;GO:0006457;GO:0000103;GO:0044822;GO:0005515;GO:0006928;GO:0005739;GO:0030154;GO:0098869;GO:0034599;GO:…
RTRG.49451.3	GO:0030091;GO:0015035;GO:0007275;GO:0006662;GO:0009314;GO:1903206;GO:0005794;GO:0043388;GO:0005730;GO:0005654;GO:0097223;GO:0070062;GO:0047134;GO:0015949;GO:0005829;GO:0016671;GO:0033158;GO:0032148;GO:0033138;GO:0007165;GO:0007283;GO:0004791;GO:0007267;GO:0006355;GO:0042100;GO:0045454;GO:0000302;GO:0006457;GO:0000103;GO:0044822;GO:0005515;GO:0006928;GO:0005739;GO:0030154;GO:0098869;GO:0034599;GO:…
RTRG.49451.2	GO:0030091;GO:0015035;GO:0007275;GO:0006662;GO:0009314;GO:1903206;GO:0005794;GO:0043388;GO:0005730;GO:0005654;GO:0097223;GO:0070062;GO:0047134;GO:0015949;GO:0005829;GO:0016671;GO:0033158;GO:0032148;GO:0033138;GO:0007165;GO:0007283;GO:0004791;GO:0007267;GO:0006355;GO:0042100;GO:0045454;GO:0000302;GO:0006457;GO:0000103;GO:0044822;GO:0005515;GO:0006928;GO:0005739;GO:0030154;GO:0098869;GO:0034599;GO:…
RTRG.49451.1	GO:0030091;GO:0015035;GO:0007275;GO:0006662;GO:0009314;GO:1903206;GO:0005794;GO:0043388;GO:0005730;GO:0005654;GO:0097223;GO:0070062;GO:0047134;GO:0015949;GO:0005829;GO:0016671;GO:0033158;GO:0032148;GO:0033138;GO:0007165;GO:0007283;GO:0004791;GO:0007267;GO:0006355;GO:0042100;GO:0045454;GO:0000302;GO:0006457;GO:0000103;GO:0044822;GO:0005515;GO:0006928;GO:0005739;GO:0030154;GO:0098869;GO:0034599;GO:…
RTRG.20822.3	GO:0008584;GO:0036130;GO:1900053;GO:0032052;GO:0036131;GO:0042572;GO:0044597;GO:0047743;GO:0047787;GO:0042574;GO:0044598;GO:0052650;GO:0047035;GO:0000060;GO:0005829;GO:2000353;GO:0016655;GO:0015125;GO:0047718;GO:0007186;GO:0004032;GO:0051260;GO:0007584;GO:0047115;GO:0006699;GO:0005634;GO:0030216;GO:0047042;GO:0047086;GO:0004745;GO:0005515;GO:0001758;GO:0047045;GO:0006805;GO:0030299;GO:0061370;GO:…
RTRG.14849.2	GO:0035166;GO:0060761;GO:0000978;GO:0008544;GO:0006366;GO:0007411;GO:0045600;GO:0005794;GO:0001227;GO:0045444;GO:0090051;GO:0005667;GO:0001077;GO:0032526;GO:0042060;GO:0035914;GO:0043154;GO:0001190;GO:0071499;GO:0008270;GO:0036003;GO:0071409;GO:0030183;GO:0032088;GO:0050728;GO:0046985;GO:0005886;GO:0007500;GO:0045415;GO:0051973;GO:0000790;GO:0001085;GO:0071363;GO:0032270;GO:0045429;GO:0008285;GO:…
RTRG.46011.2	GO:0043209;GO:0051591;GO:0043403;GO:0000287;GO:0032869;GO:0005524;GO:0009629;GO:0009408;GO:0009749;GO:0070062;GO:0001666;GO:0001889;GO:0005929;GO:0005829;GO:0031012;GO:0042866;GO:0014870;GO:0033198;GO:0007584;GO:0043531;GO:0023026;GO:0006754;GO:0061621;GO:0005886;GO:0044822;GO:0098641;GO:0005634;GO:0004743;GO:0030955;GO:0005913;GO:0005739;GO:0010226;GO:0031100;GO:0098609;GO:0016301;GO:0012501
RTRG.13216.10	GO:0019901;GO:0005737;GO:0008022;GO:0007264;GO:0048167;GO:0046579;GO:0032485;GO:0008321;GO:0005886;GO:0043547
RTRG.6686.12	GO:0005790;GO:0009791;GO:0008104;GO:0007257;GO:0007411;GO:0000139;GO:0005078;GO:0060425;GO:0030425;GO:0048286;GO:0070062;GO:0030900;GO:0001701;GO:0005829;GO:0031410;GO:0031435;GO:0051149;GO:0031434;GO:0007283;GO:0005085;GO:0008432;GO:0007585;GO:0042147;GO:0005815;GO:0051056;GO:0016021;GO:0019894;GO:0010468;GO:0030673;GO:0030036;GO:0030159;GO:0030335
RTRG.6686.11	GO:0005790;GO:0009791;GO:0008104;GO:0007257;GO:0007411;GO:0000139;GO:0005078;GO:0060425;GO:0030425;GO:0048286;GO:0070062;GO:0030900;GO:0001701;GO:0005829;GO:0031410;GO:0031435;GO:0051149;GO:0031434;GO:0007283;GO:0005085;GO:0008432;GO:0007585;GO:0042147;GO:0005815;GO:0051056;GO:0016021;GO:0019894;GO:0010468;GO:0030673;GO:0030036;GO:0030159;GO:0030335
RTRG.6686.9	GO:0090630;GO:0005790;GO:0009791;GO:0008104;GO:0007257;GO:0007411;GO:0000139;GO:0005078;GO:0060425;GO:0030425;GO:0048286;GO:0022011;GO:0070062;GO:0030900;GO:0001701;GO:0005829;GO:0031410;GO:0031435;GO:0051149;GO:0031434;GO:0007283;GO:0008432;GO:0005089;GO:0007585;GO:0042147;GO:0005813;GO:0051056;GO:0051298;GO:0051496;GO:0016021;GO:0019894;GO:0010468;GO:0030673;GO:0030036;GO:0030159;GO:0030335;GO:…
RTRG.46042.9	GO:0005515;GO:0007275;GO:0048477;GO:0016021;GO:0003707;GO:0005496;GO:0043401;GO:0005886
RTRG.43113.9	GO:0005634;GO:0005515;GO:0044822
RTRG.43113.8	GO:0005634;GO:0005515;GO:0044822
RTRG.43113.7	GO:0005634;GO:0005515;GO:0044822
RTRG.43113.5	GO:0005634;GO:0005515;GO:0044822
RTRG.43113.4	GO:0005634;GO:0005515;GO:0044822
RTRG.43113.3	GO:0005634;GO:0005515;GO:0044822
RTRG.43113.1	GO:0005634;GO:0005515;GO:0044822
RTRG.43113.2	GO:0042802;GO:0005070;GO:0007274;GO:0031295;GO:1903543;GO:1903551;GO:0038095;GO:0007265;GO:0006810;GO:0009966;GO:0005654;GO:0044822;GO:0003009;GO:0046872;GO:0048741;GO:0044440;GO:0005829;GO:0050852
RTRG.43790.30	GO:0016887;GO:0007050;GO:0016528;GO:0008022;GO:0005794;GO:0005789;GO:0042060;GO:0005903;GO:0030506;GO:0042383;GO:0005509;GO:0015629;GO:0031673;GO:0005829;GO:0086083;GO:0071896;GO:0030424;GO:0030863;GO:0032886;GO:0005080;GO:0032088;GO:0046907;GO:0007267;GO:0043034;GO:0005882;GO:0005200;GO:0045773;GO:0000226;GO:0003223;GO:0005635;GO:0051015;GO:0030018;GO:0010629;GO:0030216;GO:0051893;GO:0008307;GO:…
RTRG.43790.31	GO:0016887;GO:0007050;GO:0016528;GO:0008022;GO:0008544;GO:0005794;GO:0043588;GO:0061337;GO:0005789;GO:0042060;GO:0005903;GO:0030506;GO:0042383;GO:0005509;GO:0015629;GO:0031673;GO:0005829;GO:0030424;GO:0030863;GO:0032886;GO:0032880;GO:0046907;GO:0007267;GO:0043034;GO:0005882;GO:0045773;GO:0000226;GO:0005635;GO:0051015;GO:0030018;GO:0051893;GO:0008307;GO:0005913;GO:0051010;GO:0030011;GO:0014704;GO:…
RTRG.15315.4	GO:0014069;GO:0007051;GO:0005092;GO:0016605;GO:0038032;GO:0005096;GO:0007059;GO:0007213;GO:0005057;GO:0008542;GO:0043620;GO:0043025;GO:0043547;GO:0000794;GO:0005874;GO:0000188;GO:0097440;GO:0006913;GO:0006979;GO:0045211;GO:0001965;GO:0031914;GO:0043197;GO:0005829;GO:0060291;GO:0035556;GO:0019901;GO:0006351;GO:0010070;GO:0000922;GO:0048008;GO:0007067;GO:0043234;GO:0008017;GO:0007616;GO:0005813;GO:…
RTRG.39910.2	GO:0030318
RTRG.6675.1	GO:0030091;GO:0008270;GO:1901530;GO:0030041;GO:0070191;GO:0009405;GO:0005634;GO:0003779;GO:0045087;GO:0015629;GO:0005829;GO:0034599;GO:0055114;GO:0033743
RTRG.15315.2	GO:0014069;GO:0007051;GO:0005092;GO:0016605;GO:0038032;GO:0005096;GO:0007059;GO:0007213;GO:0005057;GO:0008542;GO:0043620;GO:0043025;GO:0043547;GO:0000794;GO:0005874;GO:0000188;GO:0097440;GO:0006913;GO:0006979;GO:0045211;GO:0001965;GO:0031914;GO:0043197;GO:0005829;GO:0060291;GO:0035556;GO:0019901;GO:0006351;GO:0010070;GO:0000922;GO:0048008;GO:0007067;GO:0043234;GO:0008017;GO:0007616;GO:0005813;GO:…
RTRG.45834.9	GO:0034111;GO:1901222;GO:1903364;GO:0007411;GO:0043622;GO:0007016;GO:0034629;GO:0005903;GO:0003725;GO:0050714;GO:0030027;GO:0019904;GO:1900027;GO:0005884;GO:0098592;GO:1902966;GO:0051015;GO:0001951;GO:0072697;GO:0005913;GO:0048015;GO:0044297;GO:2000643;GO:0031623;GO:0071803;GO:0051017;GO:2000401;GO:0032154;GO:0005730;GO:0044853;GO:0040018;GO:0001772;GO:0071394;GO:0097067;GO:0070062;GO:0051660;GO:…
RTRG.46848.9	GO:0005516;GO:0001669
RTRG.37750.12	GO:0010890;GO:0015485;GO:0035091;GO:0048856;GO:0043232;GO:0005794;GO:0045444;GO:0044238;GO:0044237;GO:0031902;GO:0006869;GO:0001786;GO:0005515;GO:0005319;GO:0031981;GO:0071704
RTRG.46848.1	GO:0060474;GO:0005515;GO:0001669;GO:2000344
RTRG.46848.2	GO:0060474;GO:0005516;GO:0001669;GO:2000344
RTRG.16264.6	GO:0045727;GO:0030371;GO:0000932;GO:0006355;GO:0043488;GO:0045202;GO:0000289;GO:0030425;GO:0005515;GO:0030054;GO:0003729;GO:0017148
RTRG.3177.5	GO:0008270;GO:0072707;GO:0006351;GO:0007275;GO:0007283;GO:0008284;GO:0000977;GO:0045654;GO:0006355;GO:0045648;GO:1901989;GO:0005654;GO:0003700;GO:0070062;GO:0005515;GO:0043066;GO:0030154;GO:0033674
RTRG.3177.4	GO:0008270;GO:0072707;GO:0006351;GO:0007275;GO:0007283;GO:0008284;GO:0000977;GO:0045654;GO:0006355;GO:0045648;GO:1901989;GO:0005654;GO:0003700;GO:0070062;GO:0005515;GO:0043066;GO:0030154;GO:0033674
RTRG.51372.1	GO:0043406;GO:0016925;GO:0007156;GO:0042752;GO:0007258;GO:0005654;GO:0005887;GO:0030425;GO:0032922;GO:0005768;GO:0070062;GO:0045892;GO:0045211;GO:0030308;GO:0045893;GO:0030904;GO:0016010;GO:0031398;GO:0005829;GO:0090304;GO:0042802;GO:0042147;GO:0000785;GO:0007566;GO:0006357;GO:0004842;GO:0090190;GO:0048471;GO:0003713;GO:0030915;GO:0004705;GO:0050680;GO:0034314;GO:0070534;GO:2001235
RTRG.16264.7	GO:0045727;GO:0030371;GO:0000932;GO:0006355;GO:0043488;GO:0045202;GO:0000289;GO:0030425;GO:0005515;GO:0030054;GO:0003729;GO:0017148
RTRG.3177.1	GO:0008270;GO:0072707;GO:0006351;GO:0007275;GO:0007283;GO:0008284;GO:0000977;GO:0045654;GO:0006355;GO:0045648;GO:1901989;GO:0005654;GO:0003700;GO:0070062;GO:0005515;GO:0043066;GO:0030154;GO:0033674
RTRG.34974.23	GO:0014069;GO:0009791;GO:0005791;GO:0048513;GO:0051291;GO:0043025;GO:0050796;GO:0001666;GO:0005903;GO:0045177;GO:0005509;GO:0031674;GO:0033017;GO:0015643;GO:0007186;GO:0050849;GO:0007223;GO:0051260;GO:0000822;GO:0005640;GO:0043235;GO:0044325;GO:1903779;GO:0071361;GO:0005637;GO:0005516;GO:0005955;GO:0030658;GO:0050882;GO:0048016;GO:0010506;GO:0071320;GO:0070679;GO:0043209;GO:0038095;GO:0038096;GO:…
RTRG.3177.2	GO:0008270;GO:0072707;GO:0006351;GO:0007275;GO:0007283;GO:0008284;GO:0000977;GO:0045654;GO:0006355;GO:0045648;GO:1901989;GO:0005654;GO:0003700;GO:0070062;GO:0005515;GO:0043066;GO:0030154;GO:0033674
RTRG.38370.1	GO:0045606;GO:0008022;GO:0005794;GO:0008426;GO:0003334;GO:0000186;GO:0030307;GO:0045892;GO:0051683;GO:0043154;GO:0005829;GO:0019901;GO:0008270;GO:0019706;GO:0019904;GO:0046827;GO:0042826;GO:0042629;GO:0007264;GO:1900740;GO:0008630;GO:0043234;GO:0044325;GO:0006605;GO:0030659;GO:0031625;GO:0005913;GO:0042470;GO:0047485;GO:0001836;GO:0018345;GO:0035308;GO:0031424;GO:0071889;GO:0010482;GO:0043488;GO:…
RTRG.38370.4	GO:0031228;GO:0008270;GO:0019706;GO:0043849;GO:0018230;GO:0016021;GO:0005783;GO:0002178;GO:0034613
RTRG.38370.5	GO:0031228;GO:0008270;GO:0019706;GO:0043849;GO:0018230;GO:0016021;GO:0005783;GO:0002178;GO:0034613
RTRG.38370.6	GO:0031228;GO:0008270;GO:0019706;GO:0043849;GO:0018230;GO:0016021;GO:0005783;GO:0002178;GO:0034613
RTRG.20820.2	GO:0006081;GO:0009055;GO:0044597;GO:0044598;GO:1901701;GO:0006700;GO:0005654;GO:0070062;GO:0001523;GO:0050794;GO:0050571;GO:0045550;GO:0005829;GO:0098779;GO:0047718;GO:0010033;GO:0004032;GO:0007586;GO:0043795;GO:0006699;GO:0006703;GO:0004303;GO:0005615;GO:0008209;GO:0046370;GO:0005515;GO:0006707;GO:0005759;GO:0001758;GO:0055114;GO:0016488
RTRG.38778.1	GO:0043433;GO:0008013;GO:0045669;GO:0032091;GO:0045657;GO:0030877;GO:0005634;GO:0007417;GO:0072201;GO:0002528;GO:0070016;GO:0005829;GO:0010212
RTRG.23401.2	GO:0008270;GO:0019706;GO:0043209;GO:0032273;GO:0005783;GO:0046785;GO:0005874;GO:0008017;GO:0005634;GO:0003677;GO:0048471;GO:0070062;GO:0001578;GO:0016021;GO:0018345
RTRG.23401.1	GO:0008270;GO:0019706;GO:0043209;GO:0032273;GO:0005783;GO:0046785;GO:0005874;GO:0008017;GO:0005634;GO:0003677;GO:0048471;GO:0070062;GO:0001578;GO:0016021;GO:0018345
RTRG.28279.19	GO:0042605;GO:0060333;GO:0002480;GO:0000139;GO:0005102;GO:0009986;GO:0042612;GO:0046977;GO:0060337;GO:0031901;GO:0005887;GO:0002479;GO:0012507;GO:0071556;GO:0030670;GO:0030881;GO:0050776
RTRG.23401.5	GO:0005789;GO:0003677;GO:0008270;GO:0019706;GO:0070062;GO:0016021;GO:0016043;GO:0005794;GO:0018345;GO:0044763
RTRG.23401.3	GO:0008270;GO:0019706;GO:0043209;GO:0032273;GO:0005783;GO:0046785;GO:0005874;GO:0008017;GO:0005634;GO:0003677;GO:0048471;GO:0070062;GO:0001578;GO:0016021;GO:0018345
RTRG.30000.8	GO:0042734;GO:0032483;GO:0015031;GO:0043025;GO:0043547;GO:0030425;GO:0005856;GO:0048488;GO:0035745;GO:0005829;GO:0012505;GO:0030054;GO:0017112;GO:0017124;GO:0032266;GO:0032456;GO:0050852;GO:0030665
RTRG.30000.1	GO:0042734;GO:0032483;GO:0015031;GO:0043025;GO:0043547;GO:0030425;GO:0048488;GO:0035745;GO:0005829;GO:0012505;GO:0030054;GO:0017112;GO:0017124;GO:0032266;GO:0032456;GO:0050852;GO:0030665
RTRG.30000.4	GO:0042734;GO:0032483;GO:0015031;GO:0043025;GO:0043547;GO:0030425;GO:0048488;GO:0035745;GO:0005829;GO:0012505;GO:0030054;GO:0017112;GO:0017124;GO:0032266;GO:0032456;GO:0050852;GO:0030665
RTRG.30000.3	GO:0042734;GO:0032483;GO:0015031;GO:0043025;GO:0043547;GO:0030425;GO:0048488;GO:0035745;GO:0005829;GO:0012505;GO:0030054;GO:0017112;GO:0017124;GO:0032266;GO:0032456;GO:0050852;GO:0030665
RTRG.30000.7	GO:0042734;GO:0032483;GO:0015031;GO:0043025;GO:0043547;GO:0030425;GO:0048488;GO:0035745;GO:0005829;GO:0012505;GO:0030054;GO:0017112;GO:0017124;GO:0032266;GO:0032456;GO:0050852;GO:0030665
RTRG.2339.5	GO:0042734;GO:1901381;GO:0021759;GO:0032809;GO:0051291;GO:0009636;GO:1990089;GO:0030425;GO:0050796;GO:0045211;GO:0071732;GO:0005829;GO:0071774;GO:0021549;GO:0008076;GO:0014075;GO:0051260;GO:0007268;GO:0009642;GO:0086009;GO:0044325;GO:0043679;GO:0038060;GO:0030054;GO:0031982;GO:0016323;GO:0016324;GO:0034613;GO:0035864;GO:0032591;GO:0005251;GO:0043204;GO:0001964;GO:0051262;GO:0006937;GO:0023041;GO:…
RTRG.2339.4	GO:0042734;GO:1901381;GO:0021759;GO:0032809;GO:0051291;GO:0009636;GO:1990089;GO:0030425;GO:0050796;GO:0045211;GO:0071732;GO:0005829;GO:0071774;GO:0021549;GO:0008076;GO:0014075;GO:0051260;GO:0007268;GO:0009642;GO:0086009;GO:0044325;GO:0043679;GO:0038060;GO:0030054;GO:0031982;GO:0016323;GO:0016324;GO:0034613;GO:0035864;GO:0032591;GO:0005251;GO:0043204;GO:0001964;GO:0051262;GO:0006937;GO:0023041;GO:…
RTRG.4854.1	GO:0016601;GO:0014069;GO:0014068;GO:0008022;GO:0007257;GO:0000139;GO:0042531;GO:0006886;GO:0042059;GO:0030426;GO:0005667;GO:0045651;GO:0005905;GO:0043197;GO:0005829;GO:0048041;GO:0030027;GO:0030665;GO:0030863;GO:0033138;GO:0019901;GO:2000251;GO:0008076;GO:0002250;GO:0005884;GO:0006930;GO:0009725;GO:0006898;GO:0097062;GO:0005522;GO:0097581;GO:0051015;GO:0005634;GO:0030854;GO:0007416;GO:0030218;GO:…
RTRG.4854.3	GO:0016601;GO:0014069;GO:0014068;GO:0008022;GO:0007257;GO:0000139;GO:0042531;GO:0006886;GO:0042059;GO:0030426;GO:0005667;GO:0005905;GO:0043197;GO:0005829;GO:0048041;GO:0030027;GO:0030665;GO:0030863;GO:0033138;GO:0019901;GO:0019904;GO:2000251;GO:0008076;GO:0002250;GO:0005884;GO:0006930;GO:0009725;GO:0006898;GO:0097062;GO:0005522;GO:0097581;GO:0051015;GO:0005634;GO:0030854;GO:0007416;GO:0030218;GO:…
RTRG.4854.4	GO:0016601;GO:0014069;GO:0014068;GO:0008022;GO:0007257;GO:0000139;GO:0042531;GO:0006886;GO:0042059;GO:0030426;GO:0005667;GO:0045651;GO:0005905;GO:0043197;GO:0005829;GO:0048041;GO:0030027;GO:0030665;GO:0030863;GO:0033138;GO:0019901;GO:2000251;GO:0008076;GO:0002250;GO:0005884;GO:0006930;GO:0009725;GO:0006898;GO:0097062;GO:0005522;GO:0097581;GO:0051015;GO:0005634;GO:0030854;GO:0007416;GO:0030218;GO:…
RTRG.46326.3	GO:0007492;GO:0000978;GO:0006366;GO:0048536;GO:0005794;GO:0002064;GO:0006006;GO:0045944;GO:0005654;GO:0000122;GO:0005667;GO:0001077;GO:0004713;GO:0070062;GO:0050890;GO:0001889;GO:0015629;GO:0005829;GO:0031018;GO:0050775;GO:0065008;GO:0030183;GO:0060271;GO:0009887;GO:0001952;GO:0007219;GO:0045165;GO:0030512;GO:0030335
RTRG.46326.1	GO:0007492;GO:0000978;GO:0006366;GO:0048536;GO:0005794;GO:0002064;GO:0006006;GO:0045944;GO:0005654;GO:0000122;GO:0005667;GO:0001077;GO:0004713;GO:0070062;GO:0050890;GO:0001889;GO:0015629;GO:0005829;GO:0031018;GO:0050775;GO:0065008;GO:0030183;GO:0060271;GO:0009887;GO:0001952;GO:0007219;GO:0045165;GO:0030512;GO:0030335
RTRG.46326.2	GO:0007492;GO:0000978;GO:0006366;GO:0048536;GO:0005794;GO:0002064;GO:0006006;GO:0045944;GO:0005654;GO:0000122;GO:0005667;GO:0001077;GO:0004713;GO:0070062;GO:0050890;GO:0001889;GO:0015629;GO:0005829;GO:0031018;GO:0050775;GO:0065008;GO:0030183;GO:0060271;GO:0009887;GO:0001952;GO:0007219;GO:0045165;GO:0030512;GO:0030335
RTRG.46177.2	GO:0005739;GO:0016787
RTRG.49636.2	GO:0090502;GO:0000049;GO:0006402;GO:0005654;GO:0004521;GO:0005524;GO:0005737;GO:0043022;GO:0071286;GO:0016075;GO:0071287;GO:0051607;GO:2000134;GO:0016235
RTRG.34701.7	GO:0000166;GO:0000012;GO:0008408;GO:0035861;GO:0005515;GO:0005737;GO:0003906;GO:0005654;GO:0006302;GO:0051106
RTRG.8864.1	GO:0044406;GO:0005178;GO:0002064;GO:0002252;GO:0004872;GO:0009966;GO:1901700;GO:0006950;GO:0007159;GO:0009986;GO:0002223;GO:0005887;GO:0070062;GO:0006955;GO:0032879;GO:0051179;GO:0043066;GO:0001934;GO:0019058;GO:0030198;GO:0071345
RTRG.28926.2	GO:0060122;GO:0016339;GO:0051480;GO:0007156;GO:0007601;GO:0044424;GO:0005886;GO:0009888;GO:0009887;GO:0007605;GO:0007507;GO:0005515;GO:0007626;GO:0005509;GO:0045494;GO:0006816;GO:0016021;GO:0050957;GO:0030054;GO:0032420;GO:0016477;GO:0050896
RTRG.2358.11	GO:0007050;GO:0032494;GO:0032495;GO:0008285;GO:0030097;GO:0000978;GO:0060340;GO:0006464;GO:0043123;GO:0045368;GO:0006366;GO:0045944;GO:0005654;GO:0001047;GO:0045404;GO:0000122;GO:0001078;GO:0032727;GO:0001077;GO:0097300;GO:0070062;GO:0032728;GO:0043330;GO:0045351;GO:0050715;GO:0005829;GO:0071359;GO:0032480;GO:0042803;GO:0060333;GO:0039530;GO:0006974;GO:0060337;GO:0045086;GO:0003712;GO:0045321;GO:…
RTRG.2358.7	GO:0007050;GO:0032494;GO:0032495;GO:0008285;GO:0000978;GO:0060340;GO:0043123;GO:0006366;GO:0048513;GO:0045944;GO:0005654;GO:0001047;GO:0000122;GO:0001078;GO:0032727;GO:0097300;GO:0070062;GO:0032728;GO:0043330;GO:0045351;GO:0050715;GO:0005829;GO:0071359;GO:0032480;GO:0042108;GO:0042803;GO:0060333;GO:0039530;GO:0006974;GO:0060337;GO:0003712;GO:0043065;GO:0030154;GO:0031663;GO:0035666;GO:0071888
RTRG.2358.5	GO:0019538;GO:0000977;GO:0006366;GO:0048513;GO:0005654;GO:0032606;GO:0032727;GO:0032728;GO:0005829;GO:0032480;GO:0042108;GO:0042803;GO:0060333;GO:0039530;GO:0043331;GO:0048523;GO:0006974;GO:0009967;GO:0000982;GO:0006357;GO:0060337;GO:0003712;GO:0071222;GO:0030154;GO:0035666;GO:0071888
RTRG.2358.6	GO:0007050;GO:0032494;GO:0032495;GO:0008285;GO:0030097;GO:0000978;GO:0060340;GO:0006464;GO:0043123;GO:0045368;GO:0006366;GO:0045944;GO:0005654;GO:0001047;GO:0045404;GO:0000122;GO:0001078;GO:0032727;GO:0001077;GO:0097300;GO:0070062;GO:0032728;GO:0043330;GO:0045351;GO:0050715;GO:0005829;GO:0071359;GO:0032480;GO:0042803;GO:0060333;GO:0039530;GO:0006974;GO:0060337;GO:0045086;GO:0003712;GO:0045321;GO:…
RTRG.2358.4	GO:0007050;GO:0032494;GO:0032495;GO:0008285;GO:0000978;GO:0060340;GO:0043123;GO:0006366;GO:0048513;GO:0045944;GO:0005654;GO:0001047;GO:0000122;GO:0001078;GO:0032727;GO:0097300;GO:0070062;GO:0032728;GO:0043330;GO:0045351;GO:0050715;GO:0005829;GO:0071359;GO:0032480;GO:0042108;GO:0042803;GO:0060333;GO:0039530;GO:0006974;GO:0060337;GO:0003712;GO:0043065;GO:0030154;GO:0031663;GO:0035666;GO:0071888
RTRG.2358.3	GO:0007050;GO:0032494;GO:0032495;GO:0008285;GO:0030097;GO:0000978;GO:0060340;GO:0006464;GO:0043123;GO:0045368;GO:0006366;GO:0045944;GO:0005654;GO:0001047;GO:0045404;GO:0000122;GO:0001078;GO:0032727;GO:0001077;GO:0097300;GO:0070062;GO:0032728;GO:0043330;GO:0045351;GO:0050715;GO:0005829;GO:0071359;GO:0032480;GO:0042803;GO:0060333;GO:0039530;GO:0006974;GO:0060337;GO:0045086;GO:0003712;GO:0045321;GO:…
RTRG.2358.2	GO:0019538;GO:0000977;GO:0006366;GO:0048513;GO:0005654;GO:0032606;GO:0032727;GO:0032728;GO:0005829;GO:0032480;GO:0042108;GO:0042803;GO:0060333;GO:0039530;GO:0043331;GO:0048523;GO:0006974;GO:0009967;GO:0000982;GO:0006357;GO:0060337;GO:0003712;GO:0071222;GO:0030154;GO:0035666;GO:0071888
RTRG.2358.18	GO:0007050;GO:0032494;GO:0032495;GO:0008285;GO:0000978;GO:0060340;GO:0043123;GO:0006366;GO:0048513;GO:0045944;GO:0005654;GO:0001047;GO:0000122;GO:0001078;GO:0032727;GO:0097300;GO:0070062;GO:0032728;GO:0043330;GO:0045351;GO:0050715;GO:0005829;GO:0071359;GO:0032480;GO:0042108;GO:0042803;GO:0060333;GO:0039530;GO:0006974;GO:0060337;GO:0003712;GO:0043065;GO:0030154;GO:0031663;GO:0035666;GO:0071888
RTRG.2358.1	GO:0019538;GO:0000977;GO:0006366;GO:0048513;GO:0005654;GO:0032606;GO:0032727;GO:0032728;GO:0005829;GO:0032480;GO:0042108;GO:0042803;GO:0060333;GO:0039530;GO:0043331;GO:0048523;GO:0006974;GO:0009967;GO:0000982;GO:0006357;GO:0060337;GO:0003712;GO:0071222;GO:0030154;GO:0035666;GO:0071888
RTRG.48615.2	GO:0003755;GO:0005515;GO:0071013;GO:0000209;GO:0034450;GO:0000413;GO:0006457;GO:0000398
RTRG.7246.1	GO:0065007;GO:0007267;GO:0009653;GO:0048513;GO:0007156;GO:0042995;GO:0007600;GO:0005634;GO:0005887;GO:0048471;GO:0070062;GO:0005515;GO:0005925;GO:0005913;GO:0005509;GO:0016043;GO:0010631
RTRG.44322.3	GO:0018108;GO:0030030;GO:0030426;GO:0005524;GO:0005546;GO:0004713;GO:0070062;GO:0005925;GO:0015629;GO:0032587;GO:0032420;GO:0032403;GO:0030027;GO:0005080;GO:0010592;GO:0043538;GO:0042989;GO:0045773;GO:0003785;GO:0044822;GO:0098641;GO:0051016;GO:0048471;GO:0005913;GO:0071300;GO:0071363;GO:0030175;GO:0032532;GO:0098609;GO:0030016
RTRG.15150.1	GO:0051301;GO:0005634;GO:0005813;GO:0005515;GO:0007076;GO:0016020;GO:0015629;GO:0005829;GO:0000796
RTRG.37311.5	GO:0005634;GO:0008270;GO:0019706;GO:0001942;GO:0018230;GO:0016021;GO:0000139;GO:0048733;GO:0050999;GO:0005886
RTRG.12995.5	GO:0009952;GO:0006366;GO:0048514;GO:0005794;GO:0090051;GO:0048562;GO:0071372;GO:0007009;GO:0006955;GO:0045892;GO:0005902;GO:0003208;GO:0010812;GO:0005509;GO:0003209;GO:0048762;GO:0061061;GO:0003180;GO:0019828;GO:0003184;GO:0007267;GO:0042462;GO:0043235;GO:0044446;GO:0040007;GO:0030855;GO:0005634;GO:0007417;GO:0002009;GO:0045662;GO:0050768;GO:0035148;GO:0016324;GO:0043009;GO:0003192;GO:0008285;GO:…
RTRG.12995.3	GO:1901342;GO:0048514;GO:0005794;GO:0022603;GO:0007009;GO:0006955;GO:0005902;GO:0003208;GO:0005509;GO:0003209;GO:0048762;GO:0051240;GO:0035239;GO:0061061;GO:0019827;GO:1905314;GO:0003181;GO:0007267;GO:0042462;GO:0007389;GO:0048646;GO:0043234;GO:0009725;GO:0009967;GO:0044446;GO:0040007;GO:0030855;GO:0005634;GO:0005515;GO:0007417;GO:0002009;GO:0031982;GO:0050768;GO:0016324;GO:0008285;GO:0008284;GO:…
RTRG.12995.4	GO:1901342;GO:0048514;GO:0005794;GO:0022603;GO:0007009;GO:0006955;GO:0005902;GO:0003208;GO:0005509;GO:0003209;GO:0048762;GO:0051240;GO:0035239;GO:0061061;GO:0019827;GO:1905314;GO:0003181;GO:0007267;GO:0042462;GO:0007389;GO:0048646;GO:0043234;GO:0009725;GO:0009967;GO:0044446;GO:0040007;GO:0030855;GO:0005634;GO:0005515;GO:0007417;GO:0002009;GO:0031982;GO:0050768;GO:0016324;GO:0008285;GO:0008284;GO:…
RTRG.12995.2	GO:1901342;GO:0048514;GO:0022603;GO:0007009;GO:0006955;GO:0005902;GO:0004857;GO:0003208;GO:0005509;GO:0003209;GO:0048762;GO:0051240;GO:0035239;GO:0061061;GO:0019827;GO:0060271;GO:1905314;GO:0003181;GO:0007267;GO:0042462;GO:0007389;GO:0048646;GO:0043234;GO:0044444;GO:0004872;GO:0009725;GO:0044446;GO:0040007;GO:0030855;GO:0005634;GO:0031988;GO:0005515;GO:0007417;GO:0043086;GO:0002009;GO:0050768;GO:…
RTRG.23733.1	GO:0005515;GO:0000727;GO:0006271;GO:0032508;GO:0032784;GO:0000811;GO:1902975;GO:0031298;GO:0003682;GO:0043138
RTRG.12152.2	GO:0014069;GO:0014740;GO:0043627;GO:0048513;GO:1900015;GO:0042136;GO:0045766;GO:0005901;GO:0006954;GO:0001666;GO:0005506;GO:0043197;GO:0033137;GO:0071499;GO:0098735;GO:0030666;GO:1902042;GO:0007263;GO:0045776;GO:0003100;GO:0044325;GO:1903779;GO:0030018;GO:0034618;GO:0005516;GO:0034617;GO:0071363;GO:0046870;GO:0010544;GO:0032310;GO:0051930;GO:1900273;GO:0008285;GO:0006941;GO:0045944;GO:0007599;GO:…
RTRG.18406.2	GO:0016605;GO:1990390;GO:0045202;GO:0032947;GO:0005802;GO:0001726;GO:0015629;GO:0005829;GO:0019964;GO:0035455;GO:0030027;GO:0042802;GO:0070936;GO:0050807;GO:0007420;GO:0006895;GO:0042787;GO:0051015;GO:0070294;GO:0004842;GO:0005615;GO:0043161;GO:0043066;GO:0072156;GO:0016020;GO:0032839;GO:0050801;GO:0031463;GO:0030036;GO:0016049
RTRG.49262.3	GO:0008021;GO:0000777;GO:0045921;GO:0048240;GO:0043195;GO:0003924;GO:0006915;GO:0050790;GO:0019003;GO:0031398;GO:0060170;GO:2001244;GO:0060271;GO:0019905;GO:0032880;GO:0030382;GO:0007224;GO:0007067;GO:0007420;GO:0000145;GO:0016080;GO:0005913;GO:0030496;GO:0035869;GO:0031105;GO:0032391;GO:0043209;GO:0032154;GO:0000910;GO:0005730;GO:0005930;GO:0005654;GO:0005525;GO:0032947;GO:0070062;GO:0097227;GO:…
RTRG.12152.4	GO:0014069;GO:0014740;GO:0043627;GO:0048513;GO:1900015;GO:0042136;GO:0045766;GO:0005901;GO:0006954;GO:0001666;GO:0005506;GO:0043197;GO:0033137;GO:0071499;GO:0098735;GO:0030666;GO:1902042;GO:0007263;GO:0045776;GO:0003100;GO:0044325;GO:1903779;GO:0030018;GO:0034618;GO:0005516;GO:0034617;GO:0071363;GO:0046870;GO:0010544;GO:0032310;GO:0051930;GO:1900273;GO:0008285;GO:0006941;GO:0045944;GO:0007599;GO:…
RTRG.44069.4	GO:0019825;GO:0008392;GO:0042737;GO:0008144;GO:0008395;GO:0033076;GO:0008202;GO:0090350;GO:0031090;GO:0009822;GO:0020037;GO:0005789;GO:0009804;GO:0005506;GO:0051100;GO:0005739;GO:0070330;GO:0006805;GO:0016021;GO:0016098;GO:0019369;GO:0070989
RTRG.44069.3	GO:0019825;GO:0008392;GO:0042737;GO:0008144;GO:0008395;GO:0033076;GO:0008202;GO:0090350;GO:0031090;GO:0009822;GO:0020037;GO:0005789;GO:0009804;GO:0005506;GO:0051100;GO:0005739;GO:0070330;GO:0006805;GO:0016021;GO:0016098;GO:0019369;GO:0070989
RTRG.431.1	GO:0009790;GO:0007289;GO:0006355;GO:0006366;GO:0006352;GO:0005672;GO:0006235;GO:0003677;GO:0001675;GO:0005515;GO:0003713;GO:0005737
RTRG.30115.1	GO:0008045;GO:0032230;GO:0008104;GO:0005871;GO:0043268;GO:0043025;GO:0043005;GO:0034190;GO:0005874;GO:0051642;GO:0005524;GO:0072383;GO:0035617;GO:0005829;GO:0019886;GO:0051028;GO:0035253;GO:0006890;GO:0090004;GO:0007268;GO:0008574;GO:0008017;GO:0007028;GO:0098641;GO:0030139;GO:0048471;GO:0042391;GO:0005815;GO:0005913;GO:0016020;GO:0019894;GO:0098609
RTRG.431.2	GO:0009790;GO:0007289;GO:0006355;GO:0006366;GO:0006352;GO:0005672;GO:0006235;GO:0003677;GO:0001675;GO:0005515;GO:0003713;GO:0005737
RTRG.431.3	GO:0009790;GO:0007289;GO:0006355;GO:0006366;GO:0006352;GO:0005672;GO:0006235;GO:0003677;GO:0001675;GO:0005515;GO:0003713;GO:0005737
RTRG.25353.2	GO:0005978;GO:0070062;GO:0005515;GO:0046872;GO:0016020;GO:0005829;GO:0008466;GO:0043202;GO:0005980
RTRG.25353.3	GO:0005978;GO:0070062;GO:0005515;GO:0046872;GO:0016020;GO:0005829;GO:0008466;GO:0043202;GO:0005980
RTRG.25353.5	GO:0005978;GO:0070062;GO:0005515;GO:0046872;GO:0016020;GO:0005829;GO:0008466;GO:0043202;GO:0005980
RTRG.25353.1	GO:0005978;GO:0070062;GO:0005515;GO:0046872;GO:0016020;GO:0005829;GO:0008466;GO:0043202;GO:0005980
RTRG.25353.4	GO:0090305;GO:0008466;GO:0043202;GO:0009036;GO:0005980;GO:0003964;GO:0005978;GO:0070062;GO:0005515;GO:0046872;GO:0016020;GO:0005829;GO:0032199
RTRG.30501.1	GO:0015031;GO:0048856;GO:0044763;GO:0044237;GO:0046836;GO:0005545;GO:0044767;GO:0097001;GO:0070273;GO:0005802;GO:0005515;GO:0032934;GO:0051861;GO:0098588;GO:0031981;GO:0017089;GO:0035621;GO:0050789
RTRG.23770.5	GO:0005789;GO:0008381;GO:0005261;GO:0098655;GO:0016021;GO:0033625;GO:0033634;GO:0050896;GO:0031258;GO:0033116
RTRG.23770.1	GO:0005789;GO:0008381;GO:0005261;GO:0098655;GO:0016021;GO:0033625;GO:0033634;GO:0050896;GO:0031258;GO:0033116
RTRG.19839.4	GO:0035385;GO:0007181;GO:0043202;GO:0008201;GO:0007155;GO:0005796;GO:0005201;GO:0005578;GO:0048846;GO:0048495;GO:0005615;GO:0070062;GO:0001501;GO:0050770;GO:0042340;GO:0018146;GO:0030500
RTRG.23770.3	GO:0005789;GO:0008381;GO:0005261;GO:0098655;GO:0016021;GO:0033625;GO:0033634;GO:0050896;GO:0031258;GO:0033116
RTRG.19839.2	GO:0035385;GO:0008083;GO:0007565;GO:0043202;GO:0008201;GO:0005796;GO:0005578;GO:0048846;GO:0048495;GO:0005615;GO:0070062;GO:0050770;GO:0042340;GO:0048662;GO:0018146
RTRG.19839.1	GO:0035385;GO:0008083;GO:0007565;GO:0043202;GO:0008201;GO:0005796;GO:0005578;GO:0048846;GO:0048495;GO:0005615;GO:0070062;GO:0050770;GO:0042340;GO:0048662;GO:0018146
RTRG.42672.2	GO:0032391;GO:0090316;GO:0060271;GO:0034451;GO:0015031;GO:0042462;GO:0000930;GO:0048793;GO:0005634;GO:0000086;GO:0051011;GO:0005814;GO:0030902;GO:0045893;GO:0030916;GO:0016020;GO:0005829;GO:0036038
RTRG.17703.31	GO:0061485;GO:0090630;GO:0007264;GO:0005089;GO:0000226;GO:0007596;GO:1904754;GO:0043005;GO:0098641;GO:0070062;GO:0005925;GO:0005913;GO:0045200;GO:0007409;GO:0016020;GO:0048365;GO:0005829;GO:0012505;GO:0008180;GO:0033138
RTRG.17703.32	GO:0007264;GO:0031175;GO:0061351;GO:0005085;GO:0007596;GO:0043005;GO:0046649;GO:0043547;GO:0098641;GO:0070062;GO:0048522;GO:0005913;GO:0016020;GO:0005829;GO:0012505;GO:0017048;GO:0030334;GO:0098609
RTRG.17703.33	GO:0007264;GO:0031175;GO:0061351;GO:0005085;GO:0007596;GO:0043005;GO:0046649;GO:0043547;GO:0098641;GO:0070062;GO:0048522;GO:0005913;GO:0016020;GO:0005829;GO:0012505;GO:0017048;GO:0030334;GO:0098609
RTRG.17703.34	GO:0008283;GO:0007264;GO:0005085;GO:0007596;GO:0048699;GO:0042995;GO:0002376;GO:0043547;GO:0098641;GO:0070062;GO:0005913;GO:0016020;GO:0016043;GO:0005829;GO:0012505;GO:0017048;GO:0030334;GO:0098609
RTRG.17703.35	GO:0090630;GO:0007264;GO:0005085;GO:0000226;GO:0007596;GO:1904754;GO:0043005;GO:0002376;GO:0098641;GO:0070062;GO:0005925;GO:0005913;GO:0045200;GO:0007409;GO:0016020;GO:0048365;GO:0005829;GO:0012505;GO:0008180;GO:0098609;GO:0033138
RTRG.17703.36	GO:0007264;GO:0031175;GO:0061351;GO:0005085;GO:0007596;GO:0043005;GO:0002376;GO:0043547;GO:0098641;GO:0070062;GO:0048522;GO:0005913;GO:0016020;GO:0005829;GO:0012505;GO:0017048;GO:0030334;GO:0098609
RTRG.17703.39	GO:0008283;GO:0007264;GO:0005085;GO:0007596;GO:0048699;GO:0042995;GO:0002376;GO:0043547;GO:0070062;GO:0016020;GO:0016043;GO:0005829;GO:0012505;GO:0017048;GO:0030334
RTRG.51027.1	GO:0005634;GO:0043209;GO:0045254;GO:0005759;GO:0046487;GO:0004739;GO:0006099;GO:0034604;GO:0006006;GO:0061732;GO:0010510
RTRG.13806.1	GO:0015197;GO:1902578;GO:0005773;GO:0009953;GO:0033036;GO:0010033;GO:0009880;GO:0007224;GO:0048523;GO:0060539;GO:0031090;GO:0044446;GO:0005886;GO:0007225;GO:0007368;GO:0005634;GO:0005515;GO:0009719;GO:0016021;GO:0030154;GO:0012505;GO:0031982;GO:0015833;GO:0098805
RTRG.13806.2	GO:0015197;GO:1902578;GO:0005773;GO:0009953;GO:0033036;GO:0010033;GO:0009880;GO:0007224;GO:0048523;GO:0060539;GO:0031090;GO:0044446;GO:0005886;GO:0007225;GO:0007368;GO:0005634;GO:0005515;GO:0009719;GO:0016021;GO:0030154;GO:0012505;GO:0031982;GO:0015833;GO:0098805
RTRG.13806.3	GO:0005515;GO:0015197;GO:0009880;GO:0016021;GO:0007224;GO:0060539;GO:0015833;GO:0005886;GO:0007225;GO:0007368;GO:0009953
RTRG.25891.1	GO:0034101;GO:0022627;GO:0006413;GO:0005654;GO:0044822;GO:0000166;GO:0019083;GO:0003743;GO:0000462;GO:0006614;GO:0003735;GO:0000184;GO:0016020;GO:0031369
RTRG.6024.1	GO:0005524;GO:0005515;GO:0015693;GO:0016021;GO:0015095;GO:1903830;GO:0016323;GO:0010960;GO:0031214
RTRG.38778.5	GO:0043433;GO:0008013;GO:0045669;GO:0032091;GO:0045657;GO:0030877;GO:0005634;GO:0007417;GO:0072201;GO:0002528;GO:0070016;GO:0005829;GO:0010212
RTRG.45786.3	GO:0005515
RTRG.45786.1	GO:0005515
RTRG.8182.1	GO:0060045;GO:0000978;GO:0060560;GO:0003175;GO:0060923;GO:0001105;GO:0060444;GO:0003256;GO:0001102;GO:0009953;GO:0042733;GO:0005667;GO:0001078;GO:0003207;GO:0001701;GO:0045893;GO:0001947;GO:0001706;GO:0030540;GO:0035115;GO:2000793;GO:0035116;GO:0055008;GO:0019827;GO:0060596;GO:0003180;GO:0008595;GO:0003344;GO:0005634;GO:0003215;GO:0030857;GO:0035909;GO:0007219;GO:0030539;GO:0045662;GO:2000648;GO:…
RTRG.49545.3	GO:0010470;GO:0006351;GO:0060041;GO:0000978;GO:0045666;GO:0005654;GO:0038092;GO:0000122;GO:0001078;GO:0003714;GO:0042493;GO:0071363;GO:0070410
RTRG.19513.10	GO:0008270;GO:0019827;GO:0008198;GO:0031054;GO:0005198;GO:0005730;GO:0044822;GO:0050265;GO:0005615;GO:0070062;GO:0005515;GO:0005759;GO:0071044;GO:0031123;GO:0051539;GO:0097428;GO:0051537;GO:0010587;GO:0016226
RTRG.18763.1	GO:0008283;GO:0007275;GO:0045787;GO:0005794;GO:0046598;GO:0005730;GO:0051091;GO:0006469;GO:0060765;GO:0005654;GO:0000122;GO:0005887;GO:0005768;GO:0030529;GO:0004714;GO:0030904;GO:0019005;GO:0072643;GO:0016874;GO:0032720;GO:0051865;GO:0070206;GO:0008270;GO:0035035;GO:0042802;GO:0045814;GO:1900041;GO:0032088;GO:0007283;GO:0034341;GO:1902187;GO:0090086;GO:0042147;GO:0090281;GO:0006513;GO:0003676;GO:…
RTRG.18763.2	GO:0008283;GO:0007275;GO:0045787;GO:0005794;GO:0046598;GO:0005730;GO:0051091;GO:0006469;GO:0060765;GO:0005654;GO:0000122;GO:0005887;GO:0005768;GO:0030529;GO:0004714;GO:0030904;GO:0019005;GO:0072643;GO:0016874;GO:0032720;GO:0051865;GO:0070206;GO:0008270;GO:0035035;GO:0042802;GO:0045814;GO:1900041;GO:0032088;GO:0007283;GO:0034341;GO:1902187;GO:0090086;GO:0042147;GO:0090281;GO:0006513;GO:0003676;GO:…
RTRG.27792.2	GO:0003091;GO:0061136;GO:0008584;GO:0034199;GO:0016607;GO:0046777;GO:0005794;GO:0043542;GO:1901621;GO:0005952;GO:0034704;GO:0048240;GO:0043393;GO:0071333;GO:0071377;GO:0001669;GO:0071374;GO:0005829;GO:0031594;GO:0001707;GO:0032403;GO:0051966;GO:0019901;GO:0006094;GO:0046827;GO:0060993;GO:1904145;GO:0042585;GO:0007188;GO:0060314;GO:1903779;GO:0031625;GO:0030099;GO:0097338;GO:0019433;GO:0018105;GO:…
RTRG.27792.3	GO:0003091;GO:0061136;GO:0008584;GO:0034199;GO:0016607;GO:0046777;GO:0005794;GO:0043542;GO:1901621;GO:0005952;GO:0034704;GO:0048240;GO:0043393;GO:0071333;GO:0071377;GO:0001669;GO:0071374;GO:0005829;GO:0031594;GO:0001707;GO:0032403;GO:0051966;GO:0019901;GO:0006094;GO:0046827;GO:0060993;GO:1904145;GO:0042585;GO:0007188;GO:0060314;GO:1903779;GO:0031625;GO:0030099;GO:0097338;GO:0019433;GO:0018105;GO:…
RTRG.27792.1	GO:0003091;GO:0061136;GO:0008584;GO:0034199;GO:0016607;GO:0046777;GO:0005794;GO:0043542;GO:1901621;GO:0005952;GO:0034704;GO:0048240;GO:0043393;GO:0071333;GO:0071377;GO:0001669;GO:0071374;GO:0005829;GO:0031594;GO:0001707;GO:0032403;GO:0051966;GO:0019901;GO:0006094;GO:0046827;GO:0060993;GO:1904145;GO:0042585;GO:0007188;GO:0060314;GO:1903779;GO:0031625;GO:0030099;GO:0097338;GO:0019433;GO:0018105;GO:…
RTRG.25908.1	GO:0000774;GO:0005546;GO:0070064;GO:0070062;GO:0005925;GO:0043195;GO:0072562;GO:0010633;GO:0005829;GO:0060071;GO:0010634;GO:0033138;GO:1902680;GO:0010033;GO:0032781;GO:1900029;GO:1900028;GO:0003785;GO:0044822;GO:0006357;GO:0005634;GO:0051497;GO:0005856;GO:0030837;GO:0051496;GO:0005938;GO:0010628;GO:0016020;GO:0030838;GO:2000300;GO:0050821;GO:0030036
RTRG.15604.1	GO:0035064;GO:0009303;GO:0030177;GO:0005730;GO:0007049;GO:0044702;GO:0032501
RTRG.5410.8	GO:0035176;GO:0090305;GO:0007399;GO:0009036;GO:0005741;GO:0006623;GO:0006895;GO:0007005;GO:0045053;GO:0003964;GO:0070062;GO:0005515;GO:0007626;GO:0005829;GO:0032199;GO:0031045;GO:1905090;GO:0019898
RTRG.21555.1	GO:0005634;GO:0006415;GO:0005515;GO:0006449;GO:0000184;GO:0043022;GO:0005829;GO:0006479;GO:0016149;GO:0044822
RTRG.5410.2	GO:0035176;GO:0090305;GO:0006310;GO:0007399;GO:0009036;GO:0005741;GO:0006623;GO:0006895;GO:0007005;GO:0045053;GO:0003964;GO:0070062;GO:0005515;GO:0007626;GO:0046872;GO:0005829;GO:0032199;GO:0031045;GO:1905090;GO:0019898
RTRG.5410.3	GO:0035176;GO:0090305;GO:0006310;GO:0007399;GO:0009036;GO:0005741;GO:0006623;GO:0006895;GO:0007005;GO:0045053;GO:0003964;GO:0070062;GO:0005515;GO:0007626;GO:0046872;GO:0005829;GO:0032199;GO:0031045;GO:1905090;GO:0019898
RTRG.5410.5	GO:0035176;GO:0007399;GO:0005741;GO:0006623;GO:0006895;GO:0007005;GO:0045053;GO:0070062;GO:0005515;GO:0007626;GO:0005829;GO:0031045;GO:1905090;GO:0019898
RTRG.5410.6	GO:0035176;GO:0007399;GO:0005741;GO:0006623;GO:0006895;GO:0007005;GO:0045053;GO:0070062;GO:0005515;GO:0007626;GO:0005829;GO:0031045;GO:1905090;GO:0019898
RTRG.38778.6	GO:0007417;GO:0005737;GO:0008013;GO:0048523;GO:0010212
RTRG.36371.1	GO:0007050;GO:0008283;GO:0007095;GO:0035861;GO:0016605;GO:0006260;GO:0030174;GO:1904354;GO:0097193;GO:0000732;GO:0005730;GO:0004003;GO:0000731;GO:0006303;GO:0031954;GO:0051321;GO:0032508;GO:0048145;GO:0005829;GO:0033674;GO:0032206;GO:0045190;GO:0042405;GO:0000729;GO:0000724;GO:1901796;GO:0008134;GO:0003684;GO:0000784;GO:0005657;GO:0001832;GO:0047485;GO:0030330;GO:0031860;GO:0030870;GO:0050885
RTRG.31873.4	GO:0005634;GO:0031416;GO:0017196;GO:0043232;GO:0005488;GO:0004596
RTRG.31873.2	GO:0005634;GO:0031416;GO:0017196;GO:0043232;GO:0005488;GO:0004596
RTRG.31873.3	GO:0005634;GO:0031416;GO:0017196;GO:0043232;GO:0005488;GO:0004596
RTRG.13576.2	GO:0014069;GO:0043548;GO:0036376;GO:0086036;GO:0008144;GO:0015991;GO:0086037;GO:0006883;GO:0005794;GO:0008344;GO:0008542;GO:0002087;GO:0060048;GO:0007613;GO:0005901;GO:0030506;GO:0001504;GO:0043395;GO:0051087;GO:0005829;GO:0035235;GO:0050998;GO:0051966;GO:0030424;GO:1903280;GO:0019901;GO:0019904;GO:0086004;GO:0044326;GO:1903416;GO:1903779;GO:0044327;GO:1990573;GO:0005634;GO:0031748;GO:0042470;GO:…
RTRG.13973.2	GO:0016922;GO:0016604;GO:0044212;GO:0006366;GO:0044255;GO:1990391;GO:0005112;GO:0048513;GO:0001106;GO:0007596;GO:0042974;GO:0001102;GO:0005667;GO:0001078;GO:0051225;GO:0072362;GO:0072365;GO:0016032;GO:0072368;GO:2000191;GO:0042826;GO:1903799;GO:0007623;GO:0046329;GO:0046966;GO:0005876;GO:0070491;GO:0004407;GO:0005737;GO:0016580;GO:0017053;GO:0016020;GO:0047485;GO:0016363;GO:0070933
RTRG.26849.2	GO:0001046;GO:0032922;GO:0005515;GO:0016605;GO:0045892;GO:0006351;GO:0045475;GO:0070888
RTRG.26849.4	GO:0001046;GO:0032922;GO:0005515;GO:0016605;GO:0045892;GO:0006351;GO:0045475;GO:0070888
RTRG.26849.1	GO:0001046;GO:0032922;GO:0005515;GO:0016605;GO:0045892;GO:0006351;GO:0045475;GO:0070888
RTRG.12269.2	GO:0016447;GO:0045830;GO:0003684;GO:0005654;GO:0045008;GO:0004844;GO:0097510;GO:0043066;GO:0005739;GO:0016032;GO:0019899;GO:0016446
RTRG.12269.1	GO:0016447;GO:0045830;GO:0003684;GO:0005654;GO:0045008;GO:0004844;GO:0097510;GO:0043066;GO:0005739;GO:0016032;GO:0019899;GO:0016446
RTRG.18675.1	GO:0007050;GO:0016602;GO:0043966;GO:0043968;GO:0035064;GO:0006260;GO:0008285;GO:0000812;GO:0043981;GO:0005794;GO:0043983;GO:0043982;GO:0005730;GO:0043984;GO:0006978;GO:0045892;GO:0030308;GO:0045893;GO:0072520;GO:0006915;GO:0032403;GO:2000772;GO:0008270;GO:0006351;GO:0007286;GO:0007141;GO:1902166;GO:0035091;GO:0003682;GO:0005886;GO:0048133;GO:0003677;GO:0004402;GO:0030317;GO:0003713;GO:0016580;GO:…
RTRG.40929.6	GO:0060341;GO:0045806;GO:0036477;GO:0030193;GO:0005773;GO:0043005;GO:0044459;GO:0070382;GO:0098793;GO:0048522;GO:0044463;GO:0005509;GO:1903531;GO:0019905;GO:0044707;GO:0005544;GO:0044767;GO:0005634;GO:0030659;GO:0048791;GO:0023051;GO:0006906;GO:0098588;GO:0010468;GO:0010646;GO:0030276;GO:0017158;GO:0098805
RTRG.18955.1	GO:0061630;GO:0000209;GO:0005794;GO:0042059;GO:0042787;GO:0043161;GO:0070062;GO:0005515;GO:0046872;GO:0043162;GO:0016020;GO:0051865
RTRG.42900.1	GO:0046619;GO:0014066;GO:0036092;GO:0008543;GO:0046854;GO:0060527;GO:0005158;GO:0046934;GO:0043547;GO:0005887;GO:0000165;GO:0000187;GO:0000186;GO:0007405;GO:0005768;GO:0030900;GO:0001702;GO:0050678;GO:0070307;GO:0042802;GO:0007186;GO:0008595;GO:0003281;GO:0007185;GO:0005088;GO:0005068;GO:0042981;GO:0005168;GO:0005104;GO:0070372;GO:0005911;GO:0048015;GO:0001759;GO:0019211;GO:0016303
RTRG.45629.1	GO:0043209;GO:0007010;GO:0031362;GO:0005096;GO:0046777;GO:0005178;GO:0006469;GO:0043547;GO:0030426;GO:0005887;GO:0030425;GO:0050771;GO:0050870;GO:0070062;GO:0005925;GO:0001525;GO:0048147;GO:0005829;GO:0048041;GO:0050731;GO:0050852;GO:0016337;GO:0019901;GO:0005783;GO:0045576;GO:0051281;GO:0046549;GO:0050860;GO:0043066;GO:0045121;GO:0034235;GO:0016324;GO:0030336
RTRG.1281.1	GO:0035562;GO:0007010;GO:0022604;GO:0007275;GO:0000977;GO:0007265;GO:1902466;GO:1900114;GO:0045944;GO:0045766;GO:0005654;GO:0003700;GO:0007229;GO:0070062;GO:0005515;GO:1990841;GO:0045892;GO:2000811;GO:0046872;GO:0050679;GO:0090309;GO:0030335
RTRG.40186.2	GO:0055088;GO:0008047;GO:0048523;GO:0005576;GO:0044699;GO:0005789;GO:0006888;GO:0005515;GO:0043085;GO:0016021;GO:0070971;GO:0030334
RTRG.37780.1	GO:0005362;GO:1904659;GO:0005887;GO:0005975;GO:0006814;GO:0001951;GO:0005911;GO:0031526;GO:0070062;GO:0005515;GO:0006915;GO:0016324
RTRG.26575.3	GO:0008250;GO:0005615;GO:0016021
RTRG.26575.4	GO:0008250;GO:0005615;GO:0016021
RTRG.40929.8	GO:0060341;GO:0045806;GO:0036477;GO:0030193;GO:0005773;GO:0043005;GO:0044459;GO:0070382;GO:0098793;GO:0048522;GO:0044463;GO:0005509;GO:1903531;GO:0019905;GO:0044707;GO:0005544;GO:0044767;GO:0005634;GO:0030659;GO:0048791;GO:0023051;GO:0006906;GO:0098588;GO:0010468;GO:0010646;GO:0030276;GO:0017158;GO:0098805
RTRG.21731.3	GO:0090503;GO:0043928;GO:0000932;GO:0043488;GO:0050072;GO:0005654;GO:0003723;GO:0005515;GO:0000184;GO:0071044;GO:0000290;GO:0005829;GO:0030054;GO:0030145;GO:0016442;GO:0016896
RTRG.13213.4	GO:0048646;GO:0000139;GO:0042475;GO:0004674;GO:0006468;GO:1903955;GO:0005654;GO:0005524;GO:0005615;GO:0070062;GO:0005515;GO:0001934;GO:0016021;GO:0030145;GO:0031214
RTRG.13213.2	GO:0048646;GO:0000139;GO:0042475;GO:0004674;GO:0006468;GO:1903955;GO:0005654;GO:0005524;GO:0005615;GO:0070062;GO:0005515;GO:0001934;GO:0016021;GO:0030145;GO:0031214
RTRG.13213.5	GO:0048646;GO:0000139;GO:0042475;GO:0004674;GO:0006468;GO:1903955;GO:0005654;GO:0005524;GO:0005615;GO:0070062;GO:0005515;GO:0001934;GO:0016021;GO:0030145;GO:0031214
RTRG.45895.1	GO:0005524;GO:0044703;GO:0005515;GO:0061631;GO:0070936;GO:0005737;GO:0044699;GO:0032501
RTRG.43990.3	GO:0005737;GO:0005730;GO:0005654;GO:0019899;GO:0044822
RTRG.34575.4	GO:0090316;GO:0036498;GO:0045807;GO:0007399;GO:0000776;GO:0045502;GO:0005654;GO:0003774;GO:0000086;GO:0005869;GO:0072321;GO:0030904;GO:0018230;GO:0030286;GO:0010457;GO:0005829;GO:0010970;GO:0019886;GO:0032588;GO:0031115;GO:0032402;GO:0035594;GO:0031252;GO:0035371;GO:0000922;GO:0007067;GO:0090063;GO:0042147;GO:0051081;GO:0005886;GO:0008017;GO:0005635;GO:0031901;GO:0006888;GO:0005814;GO:0045121;GO:…
RTRG.7716.3	GO:0008270;GO:0000209;GO:0045786;GO:0005794;GO:0005765;GO:0042787;GO:0005789;GO:0005634;GO:0031902;GO:0004842;GO:0005515;GO:0016021;GO:0016874;GO:0051865
RTRG.7716.2	GO:0008270;GO:0042802;GO:0061630;GO:0000209;GO:0045786;GO:0000139;GO:0008134;GO:0000578;GO:0005765;GO:0042787;GO:0005789;GO:0031902;GO:0005637;GO:0016021;GO:0016874;GO:0051865
RTRG.7716.1	GO:0043209;GO:0045786;GO:0005794;GO:0043204;GO:0000015;GO:0043403;GO:0005789;GO:0000287;GO:0004634;GO:0070062;GO:0046982;GO:0016874;GO:0051865;GO:0006094;GO:0008270;GO:0042803;GO:0000209;GO:0007568;GO:0061621;GO:0005765;GO:0005886;GO:0042787;GO:0005634;GO:0031902;GO:0004842;GO:0005615;GO:0042493;GO:0016021;GO:0001917
RTRG.7716.5	GO:0008270;GO:0000209;GO:0045786;GO:0005794;GO:0005765;GO:0042787;GO:0005789;GO:0005634;GO:0031902;GO:0004842;GO:0005515;GO:0016021;GO:0016874;GO:0051865
RTRG.7716.7	GO:0008270;GO:0061630;GO:0000209;GO:0045786;GO:0005794;GO:0005765;GO:0042787;GO:0005789;GO:0005634;GO:0031902;GO:0005515;GO:0016021;GO:0016874;GO:0051865
RTRG.7716.6	GO:0008270;GO:0000209;GO:0045786;GO:0005794;GO:0005765;GO:0042787;GO:0005789;GO:0005634;GO:0031902;GO:0004842;GO:0005515;GO:0016021;GO:0016874;GO:0051865
RTRG.7716.9	GO:0043209;GO:0009615;GO:0000015;GO:0005212;GO:0043403;GO:0000287;GO:0004634;GO:0000122;GO:0003700;GO:0070062;GO:0046982;GO:0001701;GO:0030308;GO:0051020;GO:0031430;GO:0006094;GO:0042803;GO:0006351;GO:0007568;GO:0061621;GO:0044822;GO:0005634;GO:0003677;GO:0005615;GO:0051099;GO:0003714;GO:0042493;GO:0019897
RTRG.7716.8	GO:0043209;GO:0009615;GO:0000015;GO:0005212;GO:0043403;GO:0000287;GO:0004634;GO:0000122;GO:0003700;GO:0070062;GO:0046982;GO:0001701;GO:0030308;GO:0051020;GO:0031430;GO:0006094;GO:0042803;GO:0006351;GO:0007568;GO:0061621;GO:0044822;GO:0005634;GO:0003677;GO:0005615;GO:0051099;GO:0003714;GO:0042493;GO:0019897
RTRG.31876.11	GO:0090630;GO:0005096;GO:0008361;GO:0005794;GO:0005773;GO:0046982;GO:0033596;GO:0051726;GO:0032007;GO:0051128;GO:0060255;GO:0044446;GO:0006810;GO:0046627;GO:0005886;GO:0005634;GO:0005615;GO:0048731;GO:0051056;GO:0051716;GO:0031267;GO:0030178;GO:0080090;GO:0031323;GO:0051898
RTRG.31876.10	GO:0090630;GO:0005096;GO:0008361;GO:0005794;GO:0005773;GO:0046982;GO:0033596;GO:0051726;GO:0032007;GO:0051128;GO:0060255;GO:0044446;GO:0006810;GO:0046627;GO:0005886;GO:0005634;GO:0005615;GO:0048731;GO:0051056;GO:0051716;GO:0031267;GO:0030178;GO:0080090;GO:0031323;GO:0051898
RTRG.38986.3	GO:0015630;GO:0005515;GO:0007165;GO:0007411;GO:0005794;GO:1902902;GO:0030424
RTRG.38986.2	GO:0015630;GO:0005515;GO:0007165;GO:0007411;GO:0005794;GO:0007155;GO:1902902;GO:0030424
RTRG.38986.1	GO:0015630;GO:0005515;GO:0007165;GO:0007411;GO:0005794;GO:1902902;GO:0030424
RTRG.12762.1	GO:0000139;GO:0008289;GO:0044216;GO:0005887;GO:0004875;GO:0070062;GO:0072562;GO:0016032;GO:0001848;GO:0033116;GO:0045959;GO:0045957;GO:0004175;GO:0045732;GO:0043159;GO:0009986;GO:0044822;GO:0007204;GO:0006888;GO:0045121;GO:0006508;GO:0001618;GO:0030133;GO:0031664;GO:0035743;GO:2000563
RTRG.12762.2	GO:0000139;GO:0008289;GO:0044216;GO:0005887;GO:0004875;GO:0070062;GO:0072562;GO:0016032;GO:0001848;GO:0033116;GO:0045959;GO:0045957;GO:0004175;GO:0045732;GO:0043159;GO:0009986;GO:0044822;GO:0007204;GO:0006888;GO:0045121;GO:0006508;GO:0001618;GO:0030133;GO:0031664;GO:0035743;GO:2000563
RTRG.12762.4	GO:0000139;GO:0008289;GO:0044433;GO:0044216;GO:0044437;GO:0005887;GO:0004875;GO:0070062;GO:0001669;GO:0072562;GO:0016032;GO:0001848;GO:0051701;GO:0033116;GO:0045959;GO:0045957;GO:0004175;GO:0045732;GO:0043235;GO:0009986;GO:0044822;GO:0007204;GO:0006888;GO:0045121;GO:0006508;GO:0001618;GO:0030133;GO:0031664;GO:0035743;GO:2000563
RTRG.26767.6	GO:0035881;GO:0008142;GO:0000978;GO:0044710;GO:0006367;GO:0001223;GO:0008589;GO:0030425;GO:0001078;GO:0032922;GO:0070244;GO:0071456;GO:0070328;GO:0010575;GO:0008270;GO:0034144;GO:0050728;GO:0046549;GO:0046548;GO:0001046;GO:0000790;GO:0035947;GO:0006805;GO:0072539;GO:0036315;GO:0021930;GO:0048535;GO:0043124;GO:0005730;GO:0045944;GO:0042753;GO:0043401;GO:0005654;GO:0045668;GO:0000122;GO:0001525;GO:…
RTRG.26767.7	GO:0035881;GO:0061178;GO:0008142;GO:0060086;GO:0000978;GO:0006367;GO:0001223;GO:0008589;GO:0001078;GO:0032922;GO:0070244;GO:0043197;GO:0071456;GO:0070328;GO:0010498;GO:0010575;GO:0008270;GO:0034144;GO:0050728;GO:0044321;GO:0046549;GO:0046548;GO:0001046;GO:0000790;GO:0035947;GO:0006805;GO:0072539;GO:0036315;GO:0021930;GO:0048535;GO:0043124;GO:0005730;GO:0045944;GO:0042753;GO:0043401;GO:0005654;GO:…
RTRG.26767.3	GO:0035881;GO:0061178;GO:0008142;GO:0060086;GO:0000978;GO:0006367;GO:0001223;GO:0008589;GO:0001078;GO:0032922;GO:0070244;GO:0043197;GO:0071456;GO:0070328;GO:0010498;GO:0010575;GO:0008270;GO:0034144;GO:0050728;GO:0044321;GO:0046549;GO:0046548;GO:0001046;GO:0000790;GO:0035947;GO:0006805;GO:0072539;GO:0036315;GO:0021930;GO:0048535;GO:0043124;GO:0005730;GO:0045944;GO:0042753;GO:0043401;GO:0005654;GO:…
RTRG.26767.1	GO:0035881;GO:0061178;GO:0008142;GO:0060086;GO:0000978;GO:0006367;GO:0001223;GO:0008589;GO:0001078;GO:0032922;GO:0070244;GO:0043197;GO:0071456;GO:0070328;GO:0010498;GO:0010575;GO:0008270;GO:0034144;GO:0050728;GO:0044321;GO:0046549;GO:0046548;GO:0001046;GO:0000790;GO:0035947;GO:0006805;GO:0072539;GO:0036315;GO:0021930;GO:0048535;GO:0043124;GO:0005730;GO:0045944;GO:0042753;GO:0043401;GO:0005654;GO:…
RTRG.26767.2	GO:0008142;GO:0000977;GO:0006367;GO:0001223;GO:0044877;GO:0032922;GO:0045892;GO:0070244;GO:0003407;GO:0071456;GO:0070328;GO:0010575;GO:0008270;GO:0050728;GO:0042462;GO:0048568;GO:0002694;GO:0001046;GO:0010906;GO:0006805;GO:0035108;GO:0072539;GO:0036315;GO:0030852;GO:0034097;GO:0048535;GO:0043124;GO:0060429;GO:0005730;GO:0045944;GO:0042753;GO:0043401;GO:0021575;GO:0005654;GO:0004879;GO:0001525;GO:…
RTRG.20822.1	GO:0008584;GO:0036130;GO:1900053;GO:0032052;GO:0036131;GO:0042572;GO:0044597;GO:0047743;GO:0047787;GO:0042574;GO:0044598;GO:0052650;GO:0047035;GO:0000060;GO:0005829;GO:2000353;GO:0016655;GO:0015125;GO:0047718;GO:0007186;GO:0004032;GO:0051260;GO:0007584;GO:0047115;GO:0006699;GO:0005634;GO:0030216;GO:0047042;GO:0047086;GO:0004745;GO:0005515;GO:0001758;GO:0047045;GO:0006805;GO:0030299;GO:0061370;GO:…
RTRG.8319.3	GO:0065008;GO:0008270;GO:0038166;GO:0004064;GO:0004089;GO:0044444;GO:0002230;GO:0007420;GO:0048518;GO:0098792;GO:0005886;GO:0070062;GO:0005515;GO:0045177;GO:0043231;GO:0098779;GO:0044070;GO:0071702
RTRG.16673.17	GO:0016887;GO:0061574;GO:0035145;GO:0008380;GO:0016607;GO:0002230;GO:0006397;GO:0005730;GO:0098792;GO:0005886;GO:0044822;GO:0045657;GO:0000166;GO:0030218;GO:0048025;GO:0043065;GO:0005829;GO:0030263;GO:0098779;GO:0019899
RTRG.46795.3	GO:1903861;GO:1903265;GO:0043122;GO:1901223;GO:0043204;GO:0005215;GO:0030425;GO:0001786;GO:0043392;GO:0005768;GO:0070062;GO:0016192;GO:0044260;GO:0005925;GO:0071277;GO:0005509;GO:0005829;GO:0038128;GO:0030424;GO:0042803;GO:0004175;GO:0048306;GO:0007268;GO:0045334;GO:0004674;GO:0005886;GO:0005544;GO:0044822;GO:0051059;GO:0005634;GO:0010629;GO:1990138;GO:0071363;GO:0006508;GO:0046474;GO:0030971;GO:…
RTRG.43495.10	GO:0019825;GO:0008392;GO:0042738;GO:0008395;GO:0008389;GO:0008202;GO:0031090;GO:0020037;GO:0005789;GO:0042180;GO:0009804;GO:0019373;GO:0005506;GO:0070330;GO:0006805;GO:0007608;GO:0055114
RTRG.48873.3	GO:0004843;GO:0051301;GO:0005634;GO:0019901;GO:0035871;GO:0000082;GO:0004197;GO:0007067;GO:0006511;GO:0071108
RTRG.48873.4	GO:0004843;GO:0051301;GO:0005634;GO:0019901;GO:0035871;GO:0000082;GO:0004197;GO:0007067;GO:0006511;GO:0071108
RTRG.48873.2	GO:0004843;GO:0051301;GO:0005634;GO:0019901;GO:0035871;GO:0000082;GO:0004197;GO:0007067;GO:0006511;GO:0071108
RTRG.42499.8	GO:0004142;GO:0006663;GO:0000139;GO:0005789;GO:0031965;GO:0006646;GO:0006657;GO:0004307;GO:0046872;GO:0001558;GO:0016021;GO:0019992
RTRG.43036.7	GO:0034394;GO:0042802;GO:0035520;GO:0005160;GO:0004197;GO:0007179;GO:0061649;GO:0060389;GO:0005886;GO:0005764;GO:0000244;GO:0006511;GO:0004843;GO:0005634;GO:0031647;GO:0046332;GO:0030509;GO:0031685;GO:0031397;GO:0035616
RTRG.38976.11	GO:0006024;GO:0051491;GO:0002162;GO:0007213;GO:0043202;GO:0008201;GO:0045202;GO:0005796;GO:0045944;GO:0051290;GO:0043547;GO:0045887;GO:0006027;GO:0070062;GO:0030548;GO:0001523;GO:0009605;GO:0005605;GO:0005509;GO:0043395;GO:0099601;GO:0050877;GO:0050731;GO:0035374;GO:0044708;GO:0033691;GO:0005200;GO:0043236;GO:0005886;GO:0045162;GO:0071340;GO:0097458;GO:0016021;GO:0030297;GO:0030198;GO:0030054;GO:…
RTRG.38976.2	GO:0006024;GO:0051491;GO:0002162;GO:0007213;GO:0043202;GO:0008201;GO:0045202;GO:0005796;GO:0045944;GO:0051290;GO:0043547;GO:0045887;GO:0006027;GO:0070062;GO:0030548;GO:0001523;GO:0009605;GO:0005605;GO:0005509;GO:0043395;GO:0099601;GO:0050877;GO:0050731;GO:0035374;GO:0044708;GO:0033691;GO:0005200;GO:0043236;GO:0005886;GO:0045162;GO:0071340;GO:0097458;GO:0016021;GO:0030297;GO:0030198;GO:0030054;GO:…
RTRG.38976.3	GO:0006024;GO:0051491;GO:0002162;GO:0007213;GO:0043202;GO:0008201;GO:0045202;GO:0005796;GO:0045944;GO:0051290;GO:0043547;GO:0045887;GO:0006027;GO:0070062;GO:0030548;GO:0001523;GO:0009605;GO:0005605;GO:0005509;GO:0043395;GO:0099601;GO:0050877;GO:0050731;GO:0035374;GO:0044708;GO:0033691;GO:0005200;GO:0043236;GO:0005886;GO:0045162;GO:0071340;GO:0097458;GO:0016021;GO:0030297;GO:0030198;GO:0030054;GO:…
RTRG.38976.7	GO:0006024;GO:0051491;GO:0002162;GO:0007213;GO:0043202;GO:0008201;GO:0045202;GO:0005796;GO:0045944;GO:0051290;GO:0043547;GO:0045887;GO:0006027;GO:0070062;GO:0030548;GO:0001523;GO:0009605;GO:0005605;GO:0005509;GO:0043395;GO:0099601;GO:0050877;GO:0050731;GO:0035374;GO:0044708;GO:0033691;GO:0005200;GO:0043236;GO:0005886;GO:0045162;GO:0071340;GO:0097458;GO:0016021;GO:0030297;GO:0030198;GO:0030054
RTRG.38976.6	GO:0006024;GO:0051491;GO:0002162;GO:0007213;GO:0043202;GO:0008201;GO:0045202;GO:0005796;GO:0045944;GO:0051290;GO:0043547;GO:0045887;GO:0006027;GO:0070062;GO:0030548;GO:0001523;GO:0009605;GO:0005605;GO:0005509;GO:0043395;GO:0099601;GO:0050877;GO:0050731;GO:0035374;GO:0044708;GO:0033691;GO:0005200;GO:0043236;GO:0005886;GO:0045162;GO:0071340;GO:0016021;GO:0030297;GO:0030198;GO:0030054
RTRG.12284.3	GO:1903586;GO:0005691;GO:0016607;GO:0000902;GO:0015030;GO:1990381;GO:0000245;GO:0006334;GO:0044822;GO:0000244;GO:0000166;GO:0030624;GO:0017070;GO:0071002;GO:0005737;GO:0042393;GO:0048872;GO:0046540;GO:0071001;GO:0010468;GO:0071425;GO:0030621
RTRG.39711.3	GO:0042978;GO:0008284;GO:0042177;GO:0043204;GO:0004586;GO:0009615;GO:0006521;GO:0030425;GO:0005802;GO:0005801;GO:1990005;GO:0001822;GO:0005829;GO:0015847;GO:0030424;GO:0033116;GO:0015489;GO:0042803;GO:0008792;GO:0007283;GO:1902269;GO:0005634;GO:0097055;GO:0048471;GO:0043085;GO:0030133;GO:0033387;GO:0098629
RTRG.33707.1	GO:0016021
RTRG.44661.3	GO:0035102;GO:0016605;GO:0016925;GO:0035064;GO:0000779;GO:0000118;GO:0000776;GO:0007596;GO:0005730;GO:1901701;GO:0000122;GO:0001940;GO:0006338;GO:0048522;GO:1990226;GO:0031618;GO:0016570;GO:0016032;GO:0033554;GO:0019789;GO:0032183;GO:0019904;GO:0042803;GO:0042826;GO:0035097;GO:0007283;GO:0045137;GO:0003682;GO:0044763;GO:0000784;GO:0003677;GO:0005637;GO:0070491;GO:0010604;GO:0003714;GO:0017053;GO:…
RTRG.2435.4	GO:0005789;GO:0031648;GO:0005515;GO:0016021;GO:0030246
RTRG.2377.2	GO:1900110;GO:1900113;GO:0006364;GO:0005730;GO:1903939;GO:2000617;GO:0006338;GO:2000619;GO:1901838;GO:0070761;GO:0051569;GO:0031334;GO:2001268;GO:0019901;GO:1904263;GO:0006351;GO:1902661;GO:0090240;GO:0030855;GO:0048254;GO:0001165;GO:0097255;GO:0001164;GO:0000492;GO:0005737;GO:0042393;GO:0051219;GO:0071169;GO:0071902;GO:0051117
RTRG.2377.1	GO:1900110;GO:1900113;GO:0006364;GO:0005730;GO:1903939;GO:2000617;GO:0006338;GO:2000619;GO:1901838;GO:0070761;GO:0051569;GO:0031334;GO:2001268;GO:0019901;GO:1904263;GO:0006351;GO:1902661;GO:0090240;GO:0030855;GO:0048254;GO:0001165;GO:0097255;GO:0001164;GO:0000492;GO:0005737;GO:0042393;GO:0051219;GO:0071169;GO:0071902;GO:0051117
RTRG.2597.2	GO:0005769;GO:0015693;GO:0016021;GO:0015095;GO:1903830;GO:0005886;GO:0005654
RTRG.35933.4	GO:0050062;GO:0005782;GO:0080019;GO:0008611;GO:0005778;GO:0005789;GO:0004029;GO:0046474;GO:0016021;GO:0055114;GO:0035336;GO:0010025
RTRG.35933.1	GO:0050062;GO:0005782;GO:0080019;GO:0008611;GO:0005778;GO:0005789;GO:0004029;GO:0046474;GO:0016021;GO:0055114;GO:0035336;GO:0010025
RTRG.52634.2	GO:0032094;GO:0009051;GO:0006740;GO:0006006;GO:0043523;GO:0009898;GO:0004345;GO:0043249;GO:0045471;GO:0070062;GO:0019322;GO:0005829;GO:0010734;GO:0042803;GO:0006695;GO:0014070;GO:0021762;GO:0005536;GO:0005634;GO:0005813;GO:0050661;GO:0006749;GO:0034599;GO:0046390
RTRG.49547.1	GO:0008360;GO:0060047;GO:0055010;GO:0006942;GO:0070062;GO:0005903;GO:0045177;GO:0030308;GO:0005509;GO:0001725;GO:0072661;GO:0005829;GO:0070527;GO:0030049;GO:0035254;GO:0031032;GO:0003785;GO:0051015;GO:0002026;GO:0030018;GO:0030898;GO:0008307;GO:0005859;GO:0097513;GO:0042692;GO:0048013;GO:0032036
RTRG.5028.1	GO:0008360;GO:0015630;GO:0031274;GO:0005096;GO:0007015;GO:0005794;GO:0007266;GO:0005886;GO:0043547;GO:0098641;GO:0005925;GO:0005913;GO:0001515;GO:0030838;GO:0015629;GO:0005829;GO:0098609;GO:0017049
RTRG.5028.2	GO:0008360;GO:0015630;GO:0031274;GO:0005096;GO:0007015;GO:0005794;GO:0007266;GO:0005886;GO:0043547;GO:0098641;GO:0005925;GO:0005913;GO:0001515;GO:0030838;GO:0015629;GO:0005829;GO:0098609;GO:0017049
RTRG.5028.9	GO:0006270;GO:0006271;GO:0000722;GO:0005654;GO:0003677;GO:0003887;GO:0005658;GO:0005737;GO:0046982;GO:0000060;GO:0000082;GO:0071897
RTRG.40674.2	GO:0035581;GO:0007179;GO:0008201;GO:0051094;GO:0050431;GO:0007507;GO:0070062;GO:0045595;GO:0048522;GO:0005509;GO:0001527;GO:0071694;GO:0071953;GO:0050436;GO:0060255;GO:0090101;GO:0090288;GO:0043234;GO:0009306;GO:0005622;GO:0009887;GO:0006605;GO:0005615;GO:0001654;GO:0017015;GO:0080090
RTRG.40674.4	GO:0035581;GO:0007179;GO:0008201;GO:0048518;GO:0050431;GO:0007507;GO:0070062;GO:0001501;GO:0045595;GO:0005509;GO:0001527;GO:0071694;GO:0071953;GO:0032403;GO:0050436;GO:0060255;GO:0090101;GO:0090288;GO:0043234;GO:0005201;GO:0009306;GO:0005622;GO:0006605;GO:0005615;GO:0048592;GO:0048598;GO:0017015;GO:0080090
RTRG.14729.2	GO:0000978;GO:0007498;GO:0006887;GO:0051092;GO:0005547;GO:0005901;GO:0001077;GO:0002755;GO:0001865;GO:0032729;GO:0005829;GO:0031234;GO:0019722;GO:2000251;GO:0002250;GO:0002252;GO:0005884;GO:0004871;GO:0045579;GO:0005764;GO:0005634;GO:0006968;GO:0002721;GO:0006921;GO:0046872;GO:0010543;GO:0050764;GO:0071801;GO:0008360;GO:0008284;GO:0038095;GO:0097190;GO:0042113;GO:0045944;GO:0005524;GO:0007229;GO:…
RTRG.14801.4	GO:0007050;GO:0043967;GO:0036477;GO:0007411;GO:0005654;GO:0006302;GO:0030426;GO:0070064;GO:0001764;GO:0098794;GO:0030308;GO:0045893;GO:0015629;GO:0035556;GO:0030027;GO:0045739;GO:0097060;GO:0003682;GO:0008134;GO:0001540;GO:0050760;GO:0005737;GO:0042393;GO:0043066;GO:0043065;GO:0030198
RTRG.14801.8	GO:0007050;GO:0043967;GO:0036477;GO:0007411;GO:0005654;GO:0006302;GO:0030426;GO:0070064;GO:0001764;GO:0098794;GO:0030308;GO:0045893;GO:0035556;GO:0030027;GO:0045739;GO:0097060;GO:0003682;GO:0008134;GO:0001540;GO:0050760;GO:0005737;GO:0042393;GO:0043066;GO:0043065;GO:0030198
RTRG.14729.1	GO:0000978;GO:0007498;GO:0006887;GO:0051092;GO:0005547;GO:0005901;GO:0001077;GO:0002755;GO:0001865;GO:0032729;GO:0005829;GO:0031234;GO:0019722;GO:2000251;GO:0002250;GO:0002252;GO:0005884;GO:0004871;GO:0045579;GO:0005764;GO:0005634;GO:0006968;GO:0002721;GO:0006921;GO:0046872;GO:0010543;GO:0050764;GO:0071801;GO:0008360;GO:0008284;GO:0038095;GO:0097190;GO:0042113;GO:0045944;GO:0005524;GO:0007229;GO:…
RTRG.14801.1	GO:0007050;GO:0043967;GO:0007411;GO:0044456;GO:0005654;GO:0006302;GO:0030426;GO:0070064;GO:0001764;GO:0030308;GO:0045893;GO:0015629;GO:0035556;GO:0030027;GO:0045739;GO:0003682;GO:0008134;GO:0005886;GO:0001540;GO:0005737;GO:0042393;GO:0043066;GO:0043065;GO:0030198
RTRG.14729.4	GO:0000978;GO:0007498;GO:0006887;GO:0051092;GO:0005547;GO:0005901;GO:0001077;GO:0002755;GO:0001865;GO:0032729;GO:0005829;GO:0031234;GO:0019722;GO:2000251;GO:0002250;GO:0002252;GO:0005884;GO:0004871;GO:0045579;GO:0005764;GO:0005634;GO:0006968;GO:0002721;GO:0006921;GO:0046872;GO:0010543;GO:0050764;GO:0071801;GO:0008360;GO:0008284;GO:0038095;GO:0097190;GO:0042113;GO:0045944;GO:0005524;GO:0007229;GO:…
RTRG.14801.2	GO:0007050;GO:0043967;GO:0036477;GO:0007411;GO:0005654;GO:0006302;GO:0030426;GO:0070064;GO:0001764;GO:0098794;GO:0030308;GO:0045893;GO:0015629;GO:0035556;GO:0030027;GO:0045739;GO:0097060;GO:0003682;GO:0008134;GO:0001540;GO:0050760;GO:0005737;GO:0042393;GO:0043066;GO:0043065;GO:0030198
RTRG.14801.7	GO:0007050;GO:0043967;GO:0036477;GO:0007411;GO:0005654;GO:0006302;GO:0030426;GO:0070064;GO:0001764;GO:0098794;GO:0030308;GO:0045893;GO:0035556;GO:0030027;GO:0045739;GO:0097060;GO:0003682;GO:0008134;GO:0001540;GO:0050760;GO:0005737;GO:0042393;GO:0043066;GO:0043065;GO:0030198
RTRG.33271.1	GO:1903385;GO:0043408;GO:0007154;GO:0022607;GO:0007399;GO:0000139;GO:0051093;GO:0022603;GO:0042995;GO:0002683;GO:0043170;GO:0051301;GO:0048522;GO:0071310;GO:0048585;GO:0051241;GO:0033036;GO:0050776;GO:0045859;GO:0044421;GO:0098590;GO:0046983;GO:0007067;GO:0044700;GO:0040008;GO:0044765;GO:0009887;GO:0005813;GO:0051055;GO:0051297;GO:0005819;GO:0016021;GO:0030054;GO:0030496;GO:0098609;GO:0031324;GO:…
RTRG.41988.8	GO:0008283;GO:0002080;GO:0034231;GO:0007179;GO:0009952;GO:0006465;GO:0000139;GO:0002020;GO:0008201;GO:0042277;GO:0005796;GO:0002001;GO:0032902;GO:0007507;GO:0019082;GO:0032804;GO:0005802;GO:0070062;GO:0048240;GO:0048566;GO:0051044;GO:0001822;GO:0032904;GO:0031012;GO:0007340;GO:0009100;GO:0022617;GO:0030140;GO:0004252;GO:0005783;GO:0048706;GO:0005886;GO:0009986;GO:0048406;GO:0005615;GO:0004867;GO:…
RTRG.4428.4	GO:0042734;GO:0030193;GO:0008021;GO:0051051;GO:0006886;GO:0030426;GO:0005901;GO:0042581;GO:0042582;GO:0043197;GO:0070044;GO:0017022;GO:0005829;GO:0098815;GO:0001948;GO:0060291;GO:0051129;GO:0030027;GO:0019869;GO:1902041;GO:0007340;GO:1903575;GO:2000010;GO:0008076;GO:0060076;GO:0005484;GO:0046983;GO:0000149;GO:0006892;GO:0043311;GO:0044325;GO:1902803;GO:0009887;GO:0016081;GO:0005911;GO:0035749;GO:…
RTRG.41988.4	GO:0002080;GO:0007179;GO:0009952;GO:0000139;GO:0005796;GO:0002001;GO:0005789;GO:0019082;GO:0032804;GO:0048240;GO:0048566;GO:0051044;GO:0001822;GO:0007340;GO:0030140;GO:0007267;GO:0005886;GO:0048406;GO:0004867;GO:0007339;GO:0032911;GO:0046872;GO:0043043;GO:0035108;GO:0034774;GO:0030574;GO:0031985;GO:0030335;GO:0008283;GO:0006465;GO:0002020;GO:0008201;GO:0042277;GO:0032902;GO:0007507;GO:0005802;GO:…
RTRG.41988.1	GO:0008283;GO:0002080;GO:0007179;GO:0009952;GO:0006465;GO:0000139;GO:0002020;GO:0008201;GO:0042277;GO:0005796;GO:0002001;GO:0032902;GO:0007507;GO:0019082;GO:0032804;GO:0005802;GO:0070062;GO:0048240;GO:0048566;GO:0051044;GO:0001822;GO:0032904;GO:0031012;GO:0007340;GO:0009100;GO:0022617;GO:0030140;GO:0004252;GO:0007267;GO:0007565;GO:0005783;GO:0048706;GO:0005886;GO:0009986;GO:0048406;GO:0005615;GO:…
RTRG.41988.7	GO:0002080;GO:0007179;GO:0009952;GO:0000139;GO:0005796;GO:0002001;GO:0005789;GO:0019082;GO:0032804;GO:0048240;GO:0048566;GO:0051044;GO:0001822;GO:0007340;GO:0030140;GO:0007267;GO:0005886;GO:0048406;GO:0004867;GO:0007339;GO:0032911;GO:0046872;GO:0043043;GO:0035108;GO:0034774;GO:0030574;GO:0031985;GO:0030335;GO:0008283;GO:0006465;GO:0002020;GO:0008201;GO:0042277;GO:0032902;GO:0007507;GO:0005802;GO:…
RTRG.4428.2	GO:0042734;GO:0030193;GO:0008021;GO:0051051;GO:0006886;GO:0030426;GO:0005901;GO:0042581;GO:0042582;GO:0043197;GO:0070044;GO:0017022;GO:0005829;GO:0098815;GO:0001948;GO:0060291;GO:0051129;GO:0030027;GO:0019869;GO:1902041;GO:1903575;GO:2000010;GO:0008076;GO:0060076;GO:0005484;GO:0046983;GO:0000149;GO:0006892;GO:0043311;GO:0044325;GO:1902803;GO:0009887;GO:0016081;GO:0005911;GO:0035749;GO:0043085;GO:…
RTRG.4428.1	GO:0042734;GO:0030193;GO:0008021;GO:0051051;GO:0006886;GO:0030426;GO:0005901;GO:0042581;GO:0042582;GO:0043197;GO:0070044;GO:0017022;GO:0005829;GO:0098815;GO:0001948;GO:0060291;GO:0051129;GO:0030027;GO:0019869;GO:1902041;GO:1903575;GO:2000010;GO:0008076;GO:0060076;GO:0005484;GO:0046983;GO:0000149;GO:0006892;GO:0043311;GO:0044325;GO:1902803;GO:0009887;GO:0016081;GO:0005911;GO:0035749;GO:0043085;GO:…
RTRG.41988.2	GO:0008283;GO:0002080;GO:0034231;GO:0007179;GO:0009952;GO:0006465;GO:0000139;GO:0002020;GO:0008201;GO:0042277;GO:0005796;GO:0002001;GO:0032902;GO:0007507;GO:0019082;GO:0032804;GO:0005802;GO:0070062;GO:0048240;GO:0048566;GO:0051044;GO:0001822;GO:0032904;GO:0031012;GO:0007340;GO:0009100;GO:0022617;GO:0030140;GO:0004252;GO:0005783;GO:0048706;GO:0005886;GO:0009986;GO:0048406;GO:0005615;GO:0004867;GO:…
RTRG.26724.1	GO:0016337;GO:0045109;GO:0061436;GO:0005634;GO:0001533;GO:0009408;GO:0005856;GO:0048471;GO:0070062;GO:0043163;GO:0005509;GO:0031424;GO:0036457;GO:0030674;GO:0030313
RTRG.41712.8	GO:0055010;GO:0060048;GO:0006942;GO:0070062;GO:0005903;GO:0005509;GO:0005829;GO:0031674;GO:0031012;GO:0031672;GO:0030049;GO:0031032;GO:0032781;GO:0042641;GO:0000146;GO:0003785;GO:0051015;GO:0002026;GO:0030898;GO:0008307;GO:0005859;GO:0097513;GO:0007519;GO:0016020;GO:0016461;GO:0032038
RTRG.37995.7	GO:0070062
RTRG.37995.10	GO:0070062
RTRG.37995.9	GO:0070062
RTRG.48429.6	GO:0090118;GO:0048513;GO:0048699;GO:0042632;GO:0005654;GO:0009898;GO:0001784;GO:0005546;GO:0005769;GO:0009925;GO:0050750;GO:0006911;GO:0043393;GO:0006915;GO:0030121;GO:0005829;GO:0035615;GO:0030122;GO:0048260;GO:0030424;GO:0035612;GO:0090003;GO:0035591;GO:0007165;GO:0042982;GO:0048523;GO:0004871;GO:0001540;GO:0097120;GO:0005912;GO:0006629;GO:0055037;GO:0031623;GO:0030159
RTRG.48429.5	GO:0090118;GO:0009036;GO:0043005;GO:0042632;GO:0005654;GO:0009898;GO:0001784;GO:0005546;GO:0005769;GO:0009925;GO:0003964;GO:0050750;GO:0006911;GO:0043393;GO:0006915;GO:0030121;GO:0005829;GO:0035615;GO:0030122;GO:0048260;GO:0035612;GO:0090305;GO:0090003;GO:0035591;GO:0007165;GO:0042982;GO:0004871;GO:0001540;GO:0097120;GO:0006629;GO:0055037;GO:0032199;GO:0031623;GO:0030159
RTRG.48429.3	GO:0090118;GO:0048513;GO:0048699;GO:0042632;GO:0005654;GO:0009898;GO:0001784;GO:0005546;GO:0005769;GO:0009925;GO:0050750;GO:0006911;GO:0043393;GO:0006915;GO:0030121;GO:0005829;GO:0035615;GO:0030122;GO:0048260;GO:0030424;GO:0035612;GO:0090003;GO:0035591;GO:0007165;GO:0042982;GO:0048523;GO:0004871;GO:0001540;GO:0097120;GO:0005912;GO:0006629;GO:0055037;GO:0031623;GO:0030159
RTRG.43113.6	GO:0005634;GO:0005515;GO:0044822
RTRG.33842.1	GO:0015035;GO:0004364;GO:1901687;GO:0005102;GO:0005743;GO:0030855;GO:0005777;GO:0070062;GO:0004602;GO:0005759;GO:0006749;GO:0098869;GO:0055114
RTRG.44221.5	GO:0008083;GO:0006260;GO:0009032;GO:0022904;GO:0006220;GO:0003012;GO:0005654;GO:0006935;GO:0006878;GO:0005507;GO:0043097;GO:0001525;GO:0001701;GO:0005829;GO:0016154;GO:0005161;GO:0005743;GO:0008535;GO:0000002;GO:0004645;GO:0006825;GO:0001654;GO:0006206;GO:0005759;GO:0046135;GO:0030154;GO:0014823;GO:0030016
RTRG.48429.7	GO:0090118;GO:0009893;GO:0046875;GO:0048699;GO:0042632;GO:0005654;GO:0009898;GO:0001784;GO:0005546;GO:0005769;GO:0009925;GO:0050750;GO:0006911;GO:0043393;GO:0006915;GO:0030121;GO:0005829;GO:0035615;GO:0030122;GO:0016477;GO:0048260;GO:0030424;GO:0035612;GO:0090003;GO:0035591;GO:0007165;GO:0007420;GO:0042982;GO:0004871;GO:0001540;GO:0097120;GO:0044430;GO:0006629;GO:0055037;GO:0031623;GO:0080090;GO:…
RTRG.19886.5	GO:0016569;GO:2001032;GO:0045815;GO:0007165;GO:0006366;GO:0003682;GO:0005654;GO:0044822;GO:0006357;GO:0003677;GO:0006338;GO:0043292;GO:0042393;GO:0019079
RTRG.38513.18	GO:0044707;GO:0000339;GO:0043488;GO:0044763;GO:0006413;GO:0006446;GO:0000289;GO:0044822;GO:0003743;GO:0016281;GO:0000184;GO:0016020;GO:0016032;GO:0005829;GO:0008190
RTRG.49506.3	GO:0034394;GO:0016525;GO:0045909;GO:0007179;GO:0045786;GO:0043025;GO:0007156;GO:0001750;GO:0045294;GO:0010839;GO:0005887;GO:0030425;GO:0045295;GO:0070062;GO:0045892;GO:0045296;GO:0034644;GO:0031256;GO:0060070;GO:0031099;GO:0010975;GO:0010596;GO:0048041;GO:0016477;GO:0035335;GO:0030424;GO:0030027;GO:0016337;GO:0019901;GO:0042802;GO:0031290;GO:0007185;GO:1900121;GO:0007169;GO:0007268;GO:0005001;GO:…
RTRG.49506.4	GO:0034394;GO:0016525;GO:0036477;GO:0045909;GO:0007179;GO:0045786;GO:0007156;GO:0043005;GO:0045294;GO:0010839;GO:0005887;GO:0045295;GO:0070062;GO:0045892;GO:0045296;GO:0034644;GO:0031256;GO:0060070;GO:0010975;GO:0010596;GO:0048041;GO:0016477;GO:0035335;GO:0030027;GO:0016337;GO:0019901;GO:0042802;GO:0031290;GO:0007185;GO:1900121;GO:0007169;GO:0007268;GO:0005001;GO:0008013;GO:0007420;GO:0009986;GO:…
RTRG.49506.12	GO:0034394;GO:0016525;GO:0036477;GO:0045909;GO:0007179;GO:0045786;GO:0007156;GO:0043005;GO:0045294;GO:0010839;GO:0005887;GO:0045295;GO:0070062;GO:0045892;GO:0045296;GO:0034644;GO:0031256;GO:0060070;GO:0010975;GO:0010596;GO:0048041;GO:0016477;GO:0035335;GO:0030027;GO:0016337;GO:0019901;GO:0042802;GO:0031290;GO:0007185;GO:1900121;GO:0007169;GO:0007268;GO:0005001;GO:0008013;GO:0007420;GO:0009986;GO:…
RTRG.49506.2	GO:0034394;GO:0016525;GO:0036477;GO:0045909;GO:0007179;GO:0045786;GO:0007156;GO:0043005;GO:0045294;GO:0010839;GO:0005887;GO:0045295;GO:0070062;GO:0045892;GO:0045296;GO:0034644;GO:0031256;GO:0060070;GO:0010975;GO:0010596;GO:0048041;GO:0016477;GO:0035335;GO:0030027;GO:0016337;GO:0019901;GO:0042802;GO:0031290;GO:0007185;GO:1900121;GO:0007169;GO:0007268;GO:0005001;GO:0008013;GO:0007420;GO:0009986;GO:…
RTRG.49506.10	GO:0034394;GO:0016525;GO:0045909;GO:0007179;GO:0045786;GO:0043025;GO:0007156;GO:0001750;GO:0045294;GO:0010839;GO:0005887;GO:0030425;GO:0045295;GO:0070062;GO:0045892;GO:0045296;GO:0051384;GO:0034644;GO:0031256;GO:0060070;GO:0010975;GO:0010596;GO:0034109;GO:0048041;GO:0016477;GO:0035335;GO:0030424;GO:0030027;GO:0019901;GO:0042802;GO:0031290;GO:0007185;GO:1900121;GO:0007169;GO:0007268;GO:0005001;GO:…
RTRG.41268.9	GO:0007275;GO:0043024;GO:0043046;GO:0001047;GO:0004004;GO:0005524;GO:0070062;GO:0051880;GO:0003725;GO:0034587;GO:0032206;GO:0008094;GO:0007140;GO:0007283;GO:0002151;GO:0009566;GO:0006396;GO:0044822;GO:0005634;GO:0005515;GO:0016282;GO:0010501;GO:0030154;GO:0031047;GO:0071547
RTRG.30529.3	GO:0019838;GO:0050839;GO:0090074;GO:0051049;GO:0007229;GO:0070062;GO:0005925;GO:0098657;GO:0043231;GO:0072001;GO:0001968;GO:0019960;GO:1990405;GO:0034446;GO:0031253;GO:0034669;GO:0050776;GO:0051128;GO:0015026;GO:0060255;GO:0030183;GO:0031252;GO:0050904;GO:1903238;GO:0044444;GO:0043113;GO:0048523;GO:0003366;GO:0009986;GO:1990771;GO:2000406;GO:0046872;GO:0030198;GO:0035987;GO:0071345;GO:0034113;GO:…
RTRG.30529.2	GO:0019838;GO:0050839;GO:0090074;GO:0051049;GO:0007229;GO:0070062;GO:0005925;GO:0098657;GO:0043231;GO:0072001;GO:0001968;GO:0019960;GO:1990405;GO:0034446;GO:0031253;GO:0034669;GO:0050776;GO:0051128;GO:0015026;GO:0060255;GO:0030183;GO:0031252;GO:0050904;GO:1903238;GO:0044444;GO:0043113;GO:0048523;GO:0003366;GO:0009986;GO:1990771;GO:2000406;GO:0046872;GO:0030198;GO:0035987;GO:0071345;GO:0034113;GO:…
RTRG.30529.1	GO:0019838;GO:0050839;GO:0090074;GO:0051049;GO:0007229;GO:0070062;GO:0005925;GO:0098657;GO:0043231;GO:0072001;GO:0001968;GO:0019960;GO:1990405;GO:0034446;GO:0031253;GO:0034669;GO:0050776;GO:0051128;GO:0015026;GO:0060255;GO:0030183;GO:0031252;GO:0050904;GO:1903238;GO:0044444;GO:0043113;GO:0048523;GO:0003366;GO:0009986;GO:1990771;GO:2000406;GO:0046872;GO:0030198;GO:0035987;GO:0071345;GO:0034113;GO:…
RTRG.30529.6	GO:0050839;GO:0045202;GO:0022603;GO:0051094;GO:0043588;GO:0042060;GO:0046982;GO:0098657;GO:0043231;GO:0051240;GO:0097205;GO:0019960;GO:1990405;GO:0001948;GO:0034669;GO:0034667;GO:0030183;GO:0044444;GO:0043113;GO:0048523;GO:0009887;GO:1990771;GO:2000406;GO:0046872;GO:0048333;GO:0035987;GO:0017015;GO:0002020;GO:0090074;GO:0007229;GO:0070062;GO:0005925;GO:0001726;GO:0001968;GO:0034446;GO:0031256;GO:…
RTRG.30529.4	GO:0019838;GO:0050839;GO:0090074;GO:0051049;GO:0007229;GO:0070062;GO:0005925;GO:0001822;GO:0098657;GO:0043231;GO:0001968;GO:0019960;GO:1990405;GO:0034446;GO:0031253;GO:0034669;GO:0050776;GO:0051128;GO:0015026;GO:0060255;GO:0030183;GO:0031252;GO:0050904;GO:1903238;GO:0044444;GO:0043113;GO:0048523;GO:0009966;GO:0003366;GO:0009986;GO:1990771;GO:2000406;GO:0046872;GO:0030198;GO:0035987;GO:0071345;GO:…
RTRG.41268.4	GO:0007275;GO:0007140;GO:0007283;GO:0043046;GO:0009566;GO:0006396;GO:0004004;GO:0044822;GO:0005634;GO:0005524;GO:0030154;GO:0031047;GO:0034587;GO:0071547
RTRG.5970.1	GO:0000978;GO:0045665;GO:0006366;GO:0002087;GO:0007585;GO:0045944;GO:0005634;GO:0001077;GO:0001764;GO:0005515;GO:0007417;GO:0048665
RTRG.46729.1	GO:0008270;GO:0016779;GO:0061630;GO:0032197;GO:0072487;GO:0004519;GO:0006278;GO:0043984;GO:0016874;GO:0016567
RTRG.46871.1	GO:1904694;GO:0005096;GO:0042110;GO:0007596;GO:0038096;GO:1904754;GO:0043547;GO:0005654;GO:0060326;GO:0007229;GO:0070062;GO:0006911;GO:0050690;GO:0048365;GO:0006915;GO:0030165;GO:0005829;GO:0032045;GO:0032420;GO:0017124;GO:0007264;GO:0042608;GO:0005886;GO:0048010;GO:0030971;GO:0030036;GO:0030676
RTRG.27298.1	GO:0031625;GO:0009083;GO:0005947;GO:0046487;GO:0043754;GO:0042645
RTRG.46970.1	GO:0035770;GO:0008094;GO:0002151;GO:0006396;GO:0003682;GO:1902775;GO:0042645;GO:0001047;GO:0004004;GO:0044822;GO:0005524;GO:0070062;GO:0005515;GO:0016071;GO:0051880;GO:0003725;GO:0001503;GO:0051252;GO:0031981;GO:0010468;GO:0010501;GO:0032206
RTRG.46970.3	GO:0035770;GO:0008094;GO:0002151;GO:0006396;GO:0003682;GO:1902775;GO:0042645;GO:0001047;GO:0004004;GO:0044822;GO:0005524;GO:0070062;GO:0005515;GO:0016071;GO:0051880;GO:0003725;GO:0001503;GO:0051252;GO:0031981;GO:0010468;GO:0010501;GO:0032206
RTRG.45671.39	GO:0015631;GO:0070507;GO:1901363;GO:1903047;GO:0007173;GO:0009653;GO:0043325;GO:0007018;GO:0005654;GO:0005547;GO:0010717;GO:0005769;GO:0032801;GO:0030900;GO:0005925;GO:0045111;GO:0030705;GO:0032266;GO:0010470;GO:1903690;GO:1901990;GO:0031252;GO:0080025;GO:0042221;GO:0043234;GO:0008574;GO:0000226;GO:0005886;GO:0045184;GO:0051895;GO:0043161;GO:0051497;GO:0097159;GO:0043085;GO:0043066;GO:0045022;GO:…
RTRG.4073.1	GO:0005789;GO:0030206;GO:0008375;GO:0015012;GO:0016021;GO:0000139;GO:0005576;GO:0030158
RTRG.44322.2	GO:0018108;GO:0030030;GO:0030426;GO:0005524;GO:0005546;GO:0004713;GO:0070062;GO:0005925;GO:0015629;GO:0032587;GO:0032420;GO:0032403;GO:0030027;GO:0005080;GO:0010592;GO:0043538;GO:0042989;GO:0045773;GO:0003785;GO:0044822;GO:0098641;GO:0051016;GO:0048471;GO:0005913;GO:0071300;GO:0071363;GO:0030175;GO:0032532;GO:0098609;GO:0030016
RTRG.46970.6	GO:1902775;GO:0005730;GO:0005654;GO:0001047;GO:0004004;GO:0097165;GO:0005524;GO:0070062;GO:0051880;GO:0003725;GO:0001649;GO:0032206;GO:0070937;GO:0036464;GO:0008094;GO:0002151;GO:0006396;GO:0003682;GO:0042645;GO:0044822;GO:0005813;GO:1903608;GO:0001085;GO:0016020;GO:0010501;GO:0070934
RTRG.46970.4	GO:0035770;GO:0008094;GO:0002151;GO:0006396;GO:0003682;GO:1902775;GO:0042645;GO:0001047;GO:0004004;GO:0044822;GO:0005524;GO:0070062;GO:0005515;GO:0016071;GO:0051880;GO:0003725;GO:0001503;GO:0051252;GO:0031981;GO:0010468;GO:0010501;GO:0032206
RTRG.46970.11	GO:0035770;GO:0008094;GO:0002151;GO:0006396;GO:0003682;GO:1902775;GO:0042645;GO:0001047;GO:0004004;GO:0044822;GO:0005524;GO:0070062;GO:0005515;GO:0016071;GO:0051880;GO:0003725;GO:0001503;GO:0051252;GO:0031981;GO:0010468;GO:0010501;GO:0032206
RTRG.46970.7	GO:0035770;GO:0008094;GO:0002151;GO:0006396;GO:0003682;GO:1902775;GO:0042645;GO:0001047;GO:0004004;GO:0044822;GO:0005524;GO:0070062;GO:0005515;GO:0016071;GO:0051880;GO:0003725;GO:0001503;GO:0051252;GO:0031981;GO:0010468;GO:0010501;GO:0032206
RTRG.46970.8	GO:0035770;GO:0008094;GO:0002151;GO:0006396;GO:0003682;GO:1902775;GO:0042645;GO:0001047;GO:0004004;GO:0044822;GO:0005524;GO:0070062;GO:0005515;GO:0016071;GO:0051880;GO:0003725;GO:0001503;GO:0051252;GO:0031981;GO:0010468;GO:0010501;GO:0032206
RTRG.15314.1	GO:0019901;GO:0061098;GO:0030054;GO:0008289;GO:0045202;GO:0005158;GO:0005886
RTRG.45834.8	GO:0034111;GO:1901222;GO:1903364;GO:0007411;GO:0043622;GO:0007016;GO:0034629;GO:0005903;GO:0003725;GO:0050714;GO:0030027;GO:0019904;GO:1900027;GO:0005884;GO:0098592;GO:1902966;GO:0051015;GO:0001951;GO:0072697;GO:0005913;GO:0048015;GO:0044297;GO:2000643;GO:0031623;GO:0071803;GO:0051017;GO:2000401;GO:0032154;GO:0005730;GO:0044853;GO:0040018;GO:0001772;GO:0071394;GO:0097067;GO:0070062;GO:0051660;GO:…
RTRG.13062.2	GO:0007050;GO:0044708;GO:0045666;GO:0045930;GO:0005783;GO:0043025;GO:0005576;GO:0030425;GO:0005515;GO:0008219;GO:0071300;GO:0005739
RTRG.13062.3	GO:0007050;GO:0044708;GO:0045666;GO:0045930;GO:0005783;GO:0043025;GO:0005576;GO:0030425;GO:0005515;GO:0008219;GO:0071300;GO:0005739
RTRG.42671.2	GO:0043967;GO:0008194;GO:0048878;GO:1901135;GO:0005783;GO:0044763;GO:0048523;GO:1901701;GO:0009889;GO:0042325;GO:0005654;GO:0048583;GO:0005515;GO:0071310;GO:0016021;GO:0010468;GO:0032991;GO:0010485;GO:0031401;GO:0051128
RTRG.42671.3	GO:0043967;GO:0008194;GO:0048878;GO:1901135;GO:0005783;GO:0044763;GO:0048523;GO:1901701;GO:0009889;GO:0042325;GO:0005654;GO:0048583;GO:0005515;GO:0071310;GO:0016021;GO:0010468;GO:0032991;GO:0010485;GO:0031401;GO:0051128
RTRG.11830.3	GO:0003735;GO:0070126;GO:0070124;GO:0070125;GO:0005763;GO:0019843;GO:0005743
RTRG.11830.2	GO:0003735;GO:0070126;GO:0070124;GO:0070125;GO:0005763;GO:0019843;GO:0005743
RTRG.38862.3	GO:0005789;GO:0046498;GO:0006481;GO:0016021;GO:0046499;GO:0004671;GO:0006612
RTRG.23449.12	GO:1902894;GO:0000978;GO:0038095;GO:0006366;GO:0001227;GO:0005730;GO:0045944;GO:0005654;GO:0001077;GO:0045111;GO:0005528;GO:0015629;GO:0005829;GO:0070884;GO:0016477;GO:0050853;GO:0033173;GO:0006970;GO:0007223;GO:0006952;GO:0006974;GO:0005886;GO:0007588;GO:0000790;GO:0005515;GO:0048731;GO:0042493;GO:0030154;GO:0030890;GO:0001816;GO:0051239
RTRG.23449.10	GO:1902894;GO:0000978;GO:0038095;GO:0048856;GO:0006366;GO:0001227;GO:0005730;GO:0045944;GO:0005654;GO:0001077;GO:0045111;GO:0005528;GO:0015629;GO:0005829;GO:0070884;GO:0016477;GO:0050853;GO:0033173;GO:0006970;GO:0007223;GO:0006974;GO:0005886;GO:0007588;GO:0000790;GO:0005515;GO:0042493;GO:0030154;GO:0030890;GO:0001816
RTRG.23449.11	GO:1902894;GO:0000978;GO:0038095;GO:0048856;GO:0006366;GO:0001227;GO:0005730;GO:0045944;GO:0005654;GO:0001077;GO:0045111;GO:0005528;GO:0015629;GO:0005829;GO:0070884;GO:0016477;GO:0050853;GO:0033173;GO:0006970;GO:0007223;GO:0006974;GO:0005886;GO:0007588;GO:0000790;GO:0005515;GO:0042493;GO:0030154;GO:0030890;GO:0001816
RTRG.7993.2	GO:0015137;GO:0008272;GO:0035674;GO:0015362;GO:0015141;GO:0015361;GO:0015382;GO:0098660;GO:0005887;GO:0006814;GO:0070062;GO:0098656;GO:0015746;GO:0015744
RTRG.38065.115	GO:0016887;GO:0007050;GO:0008022;GO:1903169;GO:0005794;GO:0005789;GO:0042060;GO:0005509;GO:0015629;GO:0031673;GO:0005829;GO:0016055;GO:0061061;GO:0030424;GO:0032886;GO:0005882;GO:0045773;GO:0043234;GO:0000226;GO:0005635;GO:0051015;GO:0030018;GO:0051893;GO:0005913;GO:0051010;GO:0030011;GO:0030056;GO:0030177;GO:0031581;GO:0045104;GO:0043001;GO:0044057;GO:0005178;GO:0005604;GO:0009925;GO:0007229;GO:…
RTRG.38065.116	GO:0016887;GO:0008022;GO:1903169;GO:0005794;GO:0042060;GO:0005509;GO:0015629;GO:0005829;GO:0016055;GO:0061061;GO:0051649;GO:0051647;GO:0030424;GO:0032886;GO:0045773;GO:0043234;GO:0000226;GO:0048523;GO:0005635;GO:0051015;GO:0030018;GO:0051893;GO:0005913;GO:0051010;GO:0030011;GO:0030056;GO:0030177;GO:0031581;GO:0045104;GO:0043001;GO:0044057;GO:0005178;GO:0005604;GO:0009925;GO:0007229;GO:0070062;GO:…
RTRG.38065.118	GO:0016887;GO:0008022;GO:1903169;GO:0005794;GO:0042060;GO:0005509;GO:0015629;GO:0005829;GO:0016055;GO:0061061;GO:0051649;GO:0051647;GO:0030424;GO:0032886;GO:0045773;GO:0043234;GO:0000226;GO:0048523;GO:0005635;GO:0051015;GO:0030018;GO:0051893;GO:0005913;GO:0051010;GO:0030011;GO:0030056;GO:0030177;GO:0031581;GO:0045104;GO:0043001;GO:0044057;GO:0005178;GO:0005604;GO:0009925;GO:0007229;GO:0070062;GO:…
RTRG.38065.112	GO:0016887;GO:0016528;GO:0016605;GO:0008022;GO:0005794;GO:0042060;GO:0030506;GO:0042383;GO:0005509;GO:0007409;GO:0072661;GO:0005829;GO:0016055;GO:0031672;GO:0014731;GO:0032886;GO:0005080;GO:0019902;GO:0043034;GO:0042221;GO:0005200;GO:0045773;GO:0043234;GO:0000226;GO:0048523;GO:0051015;GO:0030018;GO:0030216;GO:0051893;GO:0008307;GO:0005913;GO:0051010;GO:0030011;GO:0014704;GO:0016363;GO:0086091;GO:…
RTRG.38065.113	GO:0016887;GO:0016528;GO:0016605;GO:0008022;GO:0005794;GO:0042060;GO:0030506;GO:0042383;GO:0005509;GO:0007409;GO:0072661;GO:0005829;GO:0016055;GO:0031672;GO:0014731;GO:0032886;GO:0005080;GO:0019902;GO:0043034;GO:0042221;GO:0005200;GO:0045773;GO:0043234;GO:0000226;GO:0048523;GO:0051015;GO:0030018;GO:0030216;GO:0051893;GO:0008307;GO:0005913;GO:0051010;GO:0030011;GO:0014704;GO:0016363;GO:0086091;GO:…
RTRG.46042.7	GO:0005515;GO:0007275;GO:0048477;GO:0016021;GO:0003707;GO:0005496;GO:0043401;GO:0005886
RTRG.38065.117	GO:0016887;GO:0008022;GO:1903169;GO:0005794;GO:0042060;GO:0005509;GO:0015629;GO:0005829;GO:0016055;GO:0061061;GO:0051649;GO:0051647;GO:0030424;GO:0032886;GO:0045773;GO:0043234;GO:0000226;GO:0048523;GO:0005635;GO:0051015;GO:0030018;GO:0051893;GO:0005913;GO:0051010;GO:0030011;GO:0030056;GO:0030177;GO:0031581;GO:0045104;GO:0043001;GO:0044057;GO:0005178;GO:0005604;GO:0009925;GO:0007229;GO:0070062;GO:…
RTRG.38065.119	GO:0016887;GO:0008022;GO:1903169;GO:0005794;GO:0042060;GO:0005509;GO:0015629;GO:0005829;GO:0016055;GO:0061061;GO:0051649;GO:0051647;GO:0030424;GO:0032886;GO:0045773;GO:0043234;GO:0000226;GO:0048523;GO:0005635;GO:0051015;GO:0030018;GO:0051893;GO:0005913;GO:0051010;GO:0030011;GO:0030056;GO:0030177;GO:0031581;GO:0045104;GO:0043001;GO:0044057;GO:0005178;GO:0005604;GO:0009925;GO:0007229;GO:0070062;GO:…
RTRG.33476.2	GO:0086001;GO:0008076;GO:0005251;GO:0005250;GO:0051260;GO:0007268;GO:0032809;GO:0086009;GO:0043204;GO:0044325;GO:0061337;GO:0030315;GO:0005901;GO:0045211;GO:0046872;GO:0045475;GO:0097623;GO:0043197;GO:0034765;GO:0030054;GO:0019233;GO:0071456;GO:0019228
RTRG.33476.1	GO:0090314;GO:0005251;GO:0005250;GO:0032809;GO:0043204;GO:0007215;GO:0005901;GO:0045211;GO:0046982;GO:0045475;GO:0071773;GO:0097623;GO:0043197;GO:0072661;GO:0034765;GO:0071456;GO:2000671;GO:0030424;GO:0098915;GO:0019228;GO:1902282;GO:0008076;GO:0051260;GO:0007268;GO:0000149;GO:0044325;GO:0045956;GO:0030315;GO:0031669;GO:0097038;GO:0046872;GO:0006904;GO:0030054;GO:0019233;GO:0010701;GO:0086091
RTRG.50875.3	GO:0005070;GO:0005096;GO:0030041;GO:0007202;GO:0007266;GO:0005884;GO:0009967;GO:0043547;GO:0051895;GO:0051497;GO:0070062;GO:0051056;GO:0043274;GO:0005829;GO:0017124;GO:0048041;GO:0016004;GO:0032501
RTRG.50875.1	GO:0005070;GO:0005096;GO:0030041;GO:0007202;GO:0007266;GO:0005884;GO:0009967;GO:0043547;GO:0051895;GO:0051497;GO:0070062;GO:0051056;GO:0043274;GO:0005829;GO:0017124;GO:0048041;GO:0016004
RTRG.19084.1	GO:0032270;GO:0007275;GO:0007283;GO:0044421;GO:0007166;GO:0004222;GO:0007338;GO:1901700;GO:0033627;GO:0032879;GO:0006509;GO:0071310;GO:0046872;GO:0009719;GO:0016021;GO:0030154;GO:0010038;GO:0033993;GO:0031226;GO:0032403
RTRG.19084.2	GO:0032270;GO:0007275;GO:0007283;GO:0044421;GO:0007166;GO:0004222;GO:0007338;GO:1901700;GO:0033627;GO:0032879;GO:0006509;GO:0071310;GO:0046872;GO:0009719;GO:0016021;GO:0030154;GO:0010038;GO:0033993;GO:0031226;GO:0032403
RTRG.19084.4	GO:0032270;GO:0007275;GO:0007283;GO:0044421;GO:0007166;GO:0004222;GO:0007338;GO:1901700;GO:0033627;GO:0032879;GO:0006509;GO:0071310;GO:0046872;GO:0009719;GO:0016021;GO:0030154;GO:0010038;GO:0033993;GO:0031226;GO:0032403
RTRG.19084.3	GO:0032270;GO:0007275;GO:0007283;GO:0044421;GO:0007166;GO:0004222;GO:0007338;GO:1901700;GO:0033627;GO:0032879;GO:0006509;GO:0071310;GO:0046872;GO:0009719;GO:0016021;GO:0030154;GO:0010038;GO:0033993;GO:0031226;GO:0032403
RTRG.21772.3	GO:0005615;GO:0004867;GO:0060046;GO:0070062;GO:0005515;GO:0001669;GO:0051924;GO:1900004
RTRG.19084.6	GO:0032270;GO:0008270;GO:0007275;GO:0007283;GO:0044421;GO:0007166;GO:0004222;GO:0007338;GO:1901700;GO:0033627;GO:0032879;GO:0006509;GO:0071310;GO:0009719;GO:0016021;GO:0030154;GO:0010038;GO:0033993;GO:0031226;GO:0032403
RTRG.46096.3	GO:0030207;GO:0046872;GO:0044707;GO:0016020;GO:0006629;GO:0044421;GO:0048856;GO:0005783;GO:0043202;GO:0004423
RTRG.46042.3	GO:0005515;GO:0007275;GO:0048477;GO:0016021;GO:0003707;GO:0005496;GO:0043401;GO:0005886
RTRG.44821.8	GO:0008021;GO:0015031;GO:0048633;GO:0046855;GO:0046856;GO:0007528;GO:0043197;GO:0005829;GO:0031674;GO:0032288;GO:0032007;GO:0030424;GO:0002091;GO:0097060;GO:0097062;GO:0031901;GO:0005634;GO:0052629;GO:0030175;GO:2000643;GO:2000645;GO:0032435;GO:0051898;GO:0043009;GO:0046716;GO:0005770;GO:0006661;GO:0090394;GO:0045109;GO:0004438;GO:0070062;GO:0007626;GO:0070584;GO:0048741;GO:0051262;GO:0001726;GO:…
RTRG.44821.7	GO:0008021;GO:0015031;GO:0048633;GO:0046855;GO:0046856;GO:0007528;GO:0043197;GO:0005829;GO:0031674;GO:0032288;GO:0032007;GO:0030424;GO:0002091;GO:0097060;GO:0097062;GO:0031901;GO:0005634;GO:0052629;GO:0030175;GO:2000643;GO:2000645;GO:0032435;GO:0051898;GO:0043009;GO:0046716;GO:0005770;GO:0006661;GO:0090394;GO:0045109;GO:0004438;GO:0070062;GO:0007626;GO:0070584;GO:0048741;GO:0051262;GO:0001726;GO:…
RTRG.44821.2	GO:0008021;GO:0015031;GO:0048633;GO:0046855;GO:0046856;GO:0007528;GO:0043197;GO:0005829;GO:0031674;GO:0032288;GO:0032007;GO:0030424;GO:0002091;GO:0097060;GO:0097062;GO:0031901;GO:0005634;GO:0052629;GO:0030175;GO:2000643;GO:2000645;GO:0032435;GO:0051898;GO:0043009;GO:0046716;GO:0005770;GO:0006661;GO:0090394;GO:0045109;GO:0004438;GO:0070062;GO:0007626;GO:0070584;GO:0048741;GO:0051262;GO:0001726;GO:…
RTRG.44821.4	GO:0008021;GO:0015031;GO:0048633;GO:0046855;GO:0046856;GO:0007528;GO:0043197;GO:0005829;GO:0031674;GO:0032288;GO:0032007;GO:0030424;GO:0002091;GO:0097060;GO:0097062;GO:0031901;GO:0005634;GO:0052629;GO:0030175;GO:2000643;GO:2000645;GO:0032435;GO:0051898;GO:0043009;GO:0046716;GO:0005770;GO:0006661;GO:0090394;GO:0045109;GO:0004438;GO:0070062;GO:0007626;GO:0070584;GO:0048741;GO:0051262;GO:0001726;GO:…
RTRG.44821.1	GO:0043009;GO:0046716;GO:0008021;GO:0005770;GO:0006661;GO:0090394;GO:0045109;GO:0046855;GO:0046856;GO:0007528;GO:0004438;GO:0070062;GO:0007626;GO:0070584;GO:0048741;GO:0051262;GO:0043197;GO:0044088;GO:0001726;GO:0005829;GO:0032288;GO:0035335;GO:0030424;GO:0042803;GO:0002091;GO:0035091;GO:0008333;GO:0097060;GO:0048666;GO:0007525;GO:0097062;GO:0008138;GO:0031901;GO:0005634;GO:0004725;GO:0048311;GO:…
RTRG.49551.1	GO:0042803;GO:0004672;GO:0002230;GO:0048738;GO:0098792;GO:0005863;GO:0030239;GO:0003007;GO:0008307;GO:0006936;GO:0005739;GO:0050790;GO:0098779;GO:0031430;GO:0008092;GO:0019899
RTRG.10647.1	GO:0031093;GO:0008270;GO:0007162;GO:0030195;GO:0007597;GO:0008201;GO:0042311;GO:0005102;GO:0006953;GO:0005886;GO:0007204;GO:0002576;GO:0070062;GO:0004869;GO:0035815;GO:0006939;GO:0072562;GO:0043065;GO:0010951;GO:0035810
RTRG.10097.11	GO:0005615;GO:0005911;GO:0031966;GO:0051223;GO:0005539;GO:0001934;GO:0010666;GO:0071456;GO:0005578;GO:0005886;GO:0005654
RTRG.10097.13	GO:0008201;GO:0005886;GO:0005654;GO:0005615;GO:0005614;GO:0005911;GO:0031966;GO:0051223;GO:0005518;GO:0001934;GO:0010666;GO:0030198;GO:0010811;GO:0071456
RTRG.10097.9	GO:0008201;GO:0005886;GO:0005654;GO:0005615;GO:0005614;GO:0005911;GO:0031966;GO:0051223;GO:0005518;GO:0001934;GO:0010666;GO:0030198;GO:0010811;GO:0071456
RTRG.10097.10	GO:0005615;GO:0005911;GO:0031966;GO:0051223;GO:0005539;GO:0001934;GO:0010666;GO:0071456;GO:0005578;GO:0005886;GO:0005654
RTRG.10097.16	GO:0005615;GO:0005911;GO:0031966;GO:0051223;GO:0005539;GO:0001934;GO:0010666;GO:0071456;GO:0005578;GO:0005886;GO:0005654
RTRG.10097.14	GO:0008201;GO:0005886;GO:0005654;GO:0005615;GO:0005614;GO:0005911;GO:0031966;GO:0051223;GO:0005518;GO:0001934;GO:0010666;GO:0030198;GO:0010811;GO:0071456
RTRG.10097.15	GO:0005615;GO:0005911;GO:0031966;GO:0051223;GO:0005539;GO:0001934;GO:0010666;GO:0071456;GO:0005578;GO:0005886;GO:0005654
RTRG.42992.1	GO:0035264;GO:0007030;GO:0001893;GO:0005789;GO:0005887;GO:0001843;GO:0072661;GO:0035459;GO:0001947;GO:0030663;GO:0032525;GO:0033116;GO:0036342;GO:0034260;GO:0006890;GO:0032580;GO:0048205;GO:0042589;GO:0048208;GO:0005515;GO:0060716;GO:0010628;GO:0012507;GO:0035269
RTRG.32061.1	GO:0005524;GO:0018095;GO:0005737;GO:0005929;GO:0016043;GO:0070740;GO:0005874;GO:0007017
RTRG.5609.3	GO:0031072;GO:0009299;GO:0007165;GO:0043123;GO:0006355;GO:0005783;GO:0005730;GO:0004871;GO:0006414;GO:0005853;GO:0098641;GO:0003677;GO:0003746;GO:0005913;GO:0010941;GO:0071479;GO:0005829;GO:0098609;GO:0033613
RTRG.5609.2	GO:0031072;GO:0009299;GO:0007165;GO:0043123;GO:0006355;GO:0005783;GO:0005730;GO:0004871;GO:0006414;GO:0005853;GO:0098641;GO:0003677;GO:0003746;GO:0005913;GO:0010941;GO:0071479;GO:0005829;GO:0098609;GO:0033613
RTRG.29074.1	GO:1904222;GO:0008654;GO:0015194;GO:0005794;GO:0009597;GO:0005886;GO:0006665;GO:1904219;GO:0005789;GO:0070062;GO:0005515;GO:0006658;GO:0045087;GO:0016021;GO:0051607;GO:0015825
RTRG.45017.2	GO:0003676;GO:0005634;GO:0003700;GO:0070062;GO:0005515;GO:0045892;GO:0070895
RTRG.48970.4	GO:0014067;GO:0090331;GO:0009314;GO:0042177;GO:0048711;GO:0043025;GO:0042730;GO:0045766;GO:0001300;GO:0030308;GO:0005829;GO:0031594;GO:0010976;GO:0060291;GO:0031232;GO:2000352;GO:0051966;GO:1902042;GO:0042628;GO:2000098;GO:0090026;GO:0061044;GO:0007623;GO:0004867;GO:0032757;GO:0010469;GO:0033363;GO:0008285;GO:0060384;GO:0061110;GO:0002020;GO:0008201;GO:0007596;GO:0045944;GO:0002576;GO:0070062;GO:…
RTRG.3188.1	GO:0008144;GO:0046676;GO:0042995;GO:0034704;GO:0070062;GO:0003008;GO:0071872;GO:0032729;GO:0071875;GO:0005829;GO:0050852;GO:0031698;GO:0032743;GO:0086004;GO:0006355;GO:0006198;GO:0044422;GO:0044325;GO:0061028;GO:0005886;GO:0004115;GO:0097110;GO:0002027;GO:0005615;GO:0005856;GO:0048471;GO:0031625;GO:0046872;GO:0071320;GO:0030552;GO:0010469;GO:0051117;GO:0032754
RTRG.3188.3	GO:0008144;GO:1903169;GO:0046676;GO:0042995;GO:0044459;GO:0034704;GO:0070062;GO:0003008;GO:0071872;GO:0032729;GO:0071875;GO:0005829;GO:0050852;GO:0031698;GO:0032743;GO:0086004;GO:0006355;GO:0006198;GO:0044422;GO:0044325;GO:0061028;GO:0004115;GO:0097110;GO:0002027;GO:0005615;GO:0005856;GO:0048471;GO:0031625;GO:0046872;GO:0071320;GO:0030552;GO:0010469;GO:0051117;GO:0032754
RTRG.3188.2	GO:0008144;GO:1903169;GO:0046676;GO:0042995;GO:0044459;GO:0034704;GO:0070062;GO:0003008;GO:0071872;GO:0032729;GO:0071875;GO:0005829;GO:0050852;GO:0031698;GO:0032743;GO:0086004;GO:0006355;GO:0006198;GO:0044422;GO:0044325;GO:0061028;GO:0004115;GO:0097110;GO:0002027;GO:0005615;GO:0005856;GO:0048471;GO:0031625;GO:0046872;GO:0071320;GO:0030552;GO:0010469;GO:0051117;GO:0032754
RTRG.22470.2	GO:0004180;GO:0008270;GO:0102008;GO:0006750;GO:0008652;GO:0005654;GO:0070062;GO:0043171;GO:0070573;GO:0000096;GO:0006508;GO:0005829;GO:0032268;GO:0034701
RTRG.14135.6	GO:0005789;GO:0005887;GO:0005515;GO:0098656;GO:0002329;GO:0006970;GO:0034702;GO:0006884;GO:0044070;GO:0009986;GO:0005225
RTRG.40537.7	GO:1902396;GO:0015031;GO:0000977;GO:1901224;GO:0048633;GO:0051764;GO:0001666;GO:0005903;GO:0003725;GO:0042383;GO:0005509;GO:0043197;GO:0014732;GO:0030027;GO:0005088;GO:1900025;GO:0043234;GO:0005884;GO:0044325;GO:0005523;GO:0051015;GO:0005634;GO:0030018;GO:2000009;GO:0042391;GO:0005916;GO:0005915;GO:0051373;GO:0070830;GO:0030375;GO:0086097;GO:0051017;GO:0051271;GO:0051393;GO:0045820;GO:0005178;GO:…
RTRG.40537.4	GO:1902396;GO:0015031;GO:0000977;GO:1901224;GO:0048633;GO:0051764;GO:0001666;GO:0005903;GO:0003725;GO:0042383;GO:0005509;GO:0043197;GO:0014732;GO:0030027;GO:0005088;GO:1900025;GO:0043234;GO:0005884;GO:0044325;GO:0005523;GO:0051015;GO:0005634;GO:0030018;GO:2000009;GO:0042391;GO:0005916;GO:0005915;GO:0051373;GO:0070830;GO:0030375;GO:0086097;GO:0051017;GO:0051271;GO:0051393;GO:0045820;GO:0005178;GO:…
RTRG.40537.2	GO:1902396;GO:0015031;GO:0000977;GO:1901224;GO:0048633;GO:0051764;GO:0001666;GO:0005903;GO:0003725;GO:0042383;GO:0005509;GO:0043197;GO:0014732;GO:0030027;GO:0005088;GO:1900025;GO:0043234;GO:0005884;GO:0044325;GO:0005523;GO:0051015;GO:0005634;GO:0030018;GO:2000009;GO:0042391;GO:0005916;GO:0005915;GO:0051373;GO:0070830;GO:0030375;GO:0086097;GO:0051017;GO:0051271;GO:0051393;GO:0045820;GO:0005178;GO:…
RTRG.43995.2	GO:0018108;GO:0005070;GO:0014066;GO:0007173;GO:0005154;GO:0042770;GO:0007411;GO:0008543;GO:0046777;GO:0046934;GO:0042059;GO:0006887;GO:0051090;GO:0005901;GO:0005829;GO:0031234;GO:0008180;GO:0019901;GO:0007143;GO:2000251;GO:0005088;GO:0007267;GO:0007265;GO:0005884;GO:0009967;GO:0005168;GO:0009888;GO:0005764;GO:0048015;GO:0043560;GO:0031347;GO:0031623;GO:0070436;GO:0050764;GO:0071801;GO:0008360;GO:…
RTRG.13399.1	GO:0043009;GO:0048729;GO:0008595;GO:0006351;GO:0007498;GO:0044344;GO:0048646;GO:0007166;GO:0048523;GO:0060429;GO:0007368;GO:0042127;GO:0001102;GO:0003257;GO:0007369;GO:0021983;GO:0000980;GO:0003007;GO:0000790;GO:0045595;GO:0003705;GO:0051087;GO:0045165
RTRG.13399.2	GO:0061371;GO:0000978;GO:0008284;GO:0023019;GO:0060349;GO:0001570;GO:0001102;GO:0003257;GO:0000980;GO:0000122;GO:0003007;GO:0001843;GO:0045595;GO:0030509;GO:0003705;GO:0051087;GO:0007509;GO:0001191;GO:0060070;GO:0036342;GO:0008595;GO:0006351;GO:0007341;GO:0060395;GO:0044344;GO:0048706;GO:0021983;GO:0000790;GO:0005737;GO:0001756;GO:0071300;GO:0045165;GO:0001839;GO:0014028;GO:0090009
RTRG.15445.4	GO:0008270;GO:0035255;GO:0042802;GO:0006351;GO:0005730;GO:0043204;GO:0005886;GO:0046965;GO:0005654;GO:0044327;GO:0044822;GO:0046966;GO:0000398;GO:0005844;GO:0000166;GO:0003677;GO:0005516;GO:0048471;GO:0003713;GO:0071277;GO:0045893;GO:0030331;GO:0031489
RTRG.15443.4	GO:0007050;GO:0031581;GO:0008022;GO:0009611;GO:0045104;GO:0043001;GO:0005794;GO:0005178;GO:0045647;GO:0097067;GO:0005604;GO:0070062;GO:0005925;GO:0045111;GO:0030308;GO:0001725;GO:0005829;GO:0032587;GO:0030424;GO:0008093;GO:0042803;GO:0035371;GO:0007026;GO:0007166;GO:0045773;GO:0009267;GO:0044822;GO:0046966;GO:0051015;GO:0048870;GO:0005634;GO:0030018;GO:0010629;GO:0001578;GO:0051010;GO:0030011;GO:…
RTRG.7277.1	GO:0014069;GO:1903561;GO:0015277;GO:0008021;GO:0032591;GO:0000139;GO:0043204;GO:0005234;GO:0005654;GO:0005789;GO:0005769;GO:0043195;GO:0045211;GO:0043198;GO:0051262;GO:0043197;GO:0030165;GO:0032983;GO:0051968;GO:0060292;GO:0035235;GO:0030666;GO:0033116;GO:0019228;GO:0032281;GO:0044308;GO:0060992;GO:0042803;GO:0034220;GO:0004971;GO:0005246;GO:0009986;GO:0048208;GO:0007616;GO:0045184;GO:0043083;GO:…
RTRG.6887.8	GO:0035563;GO:0000978;GO:0007399;GO:0006366;GO:0003682;GO:0045944;GO:0060612;GO:0005634;GO:0050873;GO:0001077;GO:0046872;GO:0070742;GO:0001709
RTRG.6887.9	GO:0035563;GO:0000978;GO:0007399;GO:0006366;GO:0003682;GO:0045944;GO:0060612;GO:0005634;GO:0050873;GO:0001077;GO:0046872;GO:0070742;GO:0001709
RTRG.6887.6	GO:0035563;GO:0000978;GO:0007399;GO:0006366;GO:0003682;GO:0045944;GO:0060612;GO:0005634;GO:0050873;GO:0001077;GO:0046872;GO:0070742;GO:0001709
RTRG.6887.2	GO:0035563;GO:0000978;GO:0007399;GO:0006366;GO:0003682;GO:0045944;GO:0060612;GO:0005634;GO:0050873;GO:0001077;GO:0046872;GO:0070742;GO:0001709
RTRG.6887.3	GO:0035563;GO:0000978;GO:0007399;GO:0006366;GO:0003682;GO:0045944;GO:0060612;GO:0005634;GO:0050873;GO:0001077;GO:0046872;GO:0070742;GO:0001709
RTRG.6887.1	GO:0035563;GO:0000978;GO:0007399;GO:0006366;GO:0003682;GO:0045944;GO:0060612;GO:0005634;GO:0050873;GO:0001077;GO:0046872;GO:0070742;GO:0001709
RTRG.25241.1	GO:0007050;GO:2001198;GO:0006351;GO:0008285;GO:0043565;GO:0045944;GO:0005654;GO:0001223;GO:0002762;GO:0005737;GO:0046872;GO:0010821
RTRG.38612.1	GO:0061013;GO:0006351;GO:0016607;GO:0044444;GO:0005730;GO:0044822;GO:0000398;GO:0000166;GO:0000122;GO:0010608;GO:0003677;GO:0006913;GO:0070062;GO:0007219;GO:0030529;GO:0001085;GO:0000381;GO:0017053;GO:0016032;GO:0001191;GO:0050769
RTRG.34974.22	GO:0014069;GO:0009791;GO:0005791;GO:0048513;GO:0051291;GO:0043025;GO:0050796;GO:0001666;GO:0005903;GO:0045177;GO:0005509;GO:0031674;GO:0033017;GO:0015643;GO:0007186;GO:0050849;GO:0007223;GO:0051260;GO:0000822;GO:0005640;GO:0043235;GO:0044325;GO:1903779;GO:0071361;GO:0005637;GO:0005516;GO:0005955;GO:0030658;GO:0050882;GO:0048016;GO:0010506;GO:0071320;GO:0070679;GO:0043209;GO:0038095;GO:0038096;GO:…
RTRG.34974.21	GO:0014069;GO:0009791;GO:0005791;GO:0048513;GO:0051291;GO:0043025;GO:0050796;GO:0001666;GO:0005903;GO:0045177;GO:0005509;GO:0031674;GO:0033017;GO:0015643;GO:0007186;GO:0050849;GO:0007223;GO:0051260;GO:0000822;GO:0005640;GO:0043235;GO:0044325;GO:1903779;GO:0071361;GO:0005637;GO:0005516;GO:0005955;GO:0030658;GO:0050882;GO:0048016;GO:0010506;GO:0071320;GO:0070679;GO:0043209;GO:0038095;GO:0038096;GO:…
RTRG.18137.1	GO:0048188;GO:0042800;GO:0005515;GO:0006348
RTRG.43698.1	GO:0032270;GO:0010033;GO:0007186;GO:0008015;GO:0044057;GO:0043235;GO:0051050;GO:1902533;GO:0005488;GO:0048519;GO:0006873;GO:0006950;GO:0005887;GO:0004930;GO:0051046;GO:0006955;GO:0009605;GO:0048731;GO:0043231;GO:0051240;GO:0030154;GO:0050878;GO:0070887
RTRG.40341.6	GO:0051642;GO:0005813;GO:0005737;GO:0036064;GO:0007224;GO:0070201;GO:0044458
RTRG.38370.2	GO:0045606;GO:0008022;GO:0005794;GO:0008426;GO:0003334;GO:0000186;GO:0030307;GO:0045892;GO:0051683;GO:0043154;GO:0005829;GO:0019901;GO:0008270;GO:0019706;GO:0019904;GO:0046827;GO:0042826;GO:0042629;GO:0007264;GO:1900740;GO:0008630;GO:0043234;GO:0044325;GO:0006605;GO:0030659;GO:0031625;GO:0005913;GO:0042470;GO:0047485;GO:0001836;GO:0018345;GO:0035308;GO:0031424;GO:0071889;GO:0010482;GO:0043488;GO:…
RTRG.46698.7	GO:0036157;GO:0006241;GO:0006183;GO:1902176;GO:0042221;GO:0006165;GO:0045454;GO:0004550;GO:0005576;GO:0046822;GO:0008017;GO:0044767;GO:0005634;GO:0006979;GO:0044093;GO:0006228;GO:0005737;GO:0001934;GO:0051716;GO:0031982;GO:0033157;GO:0035686
RTRG.12252.3	GO:0030030;GO:1902018;GO:0045179;GO:0005886;GO:0005813;GO:0045095;GO:0005515;GO:0030308;GO:0005739;GO:0006915;GO:0030057;GO:0097539
RTRG.12252.1	GO:0030030;GO:1902018;GO:0045179;GO:0005886;GO:0005813;GO:0045095;GO:0005515;GO:0030308;GO:0005739;GO:0006915;GO:0030057;GO:0097539
RTRG.24881.2	GO:0015276;GO:0008022;GO:1901222;GO:0007015;GO:0005794;GO:0043268;GO:0048513;GO:0004385;GO:0043622;GO:0044238;GO:0044237;GO:0005874;GO:0030866;GO:0034629;GO:0006955;GO:0005829;GO:0031434;GO:0019902;GO:0007268;GO:0045930;GO:0044325;GO:0009888;GO:0005634;GO:0042391;GO:0097016;GO:0097458;GO:0070830;GO:0014704;GO:0016323;GO:0072659;GO:0008360;GO:0007399;GO:0042995;GO:0001772;GO:0009898;GO:0000122;GO:…
RTRG.24881.1	GO:1903671;GO:0008593;GO:0005783;GO:0007155;GO:0044763;GO:0005576;GO:0044425;GO:0048518;GO:0005886;GO:0002376;GO:0005634;GO:0005911;GO:0005515;GO:0051179;GO:0070373;GO:0005739;GO:0001937;GO:0010596;GO:0050896
RTRG.24881.6	GO:0007154;GO:0007399;GO:0008104;GO:0098590;GO:0005783;GO:0007155;GO:0043234;GO:0044700;GO:0005102;GO:0006139;GO:0005634;GO:0005615;GO:0005911;GO:0098794;GO:0006955;GO:0097458;GO:0016043;GO:0005829
RTRG.46899.5	GO:0034393;GO:0008270;GO:0042802;GO:0070935;GO:0008285;GO:0005681;GO:0000245;GO:0005654;GO:0000166;GO:0000122;GO:0003677;GO:0000381;GO:0048025;GO:0006915;GO:0003729;GO:0032403
RTRG.21034.4	GO:0031965;GO:0005515;GO:0006915;GO:0005654
RTRG.12658.3	GO:0008283;GO:0045717;GO:0060363;GO:0060021;GO:0006695;GO:0045599;GO:0006641;GO:0042474;GO:1901303;GO:0008134;GO:0032933;GO:0032868;GO:0032937;GO:0042472;GO:0070542;GO:0010894
RTRG.12658.1	GO:0008283;GO:0045717;GO:0060363;GO:0060021;GO:0006695;GO:0045599;GO:0006641;GO:0042474;GO:1901303;GO:0008134;GO:0032933;GO:0032868;GO:0032937;GO:0042472;GO:0070542;GO:0010894
RTRG.12658.2	GO:0008283;GO:0045717;GO:0060363;GO:0060021;GO:0006695;GO:0045599;GO:0006641;GO:0042474;GO:1901303;GO:0008134;GO:0032933;GO:0032868;GO:0032937;GO:0042472;GO:0070542;GO:0010894
RTRG.11626.7	GO:0008283;GO:0031053;GO:0006355;GO:0042795;GO:0097150;GO:0005654;GO:0044822;GO:0000398;GO:0000166;GO:0003677;GO:0005515;GO:0005737;GO:0046685;GO:0050769;GO:0016246
RTRG.11626.6	GO:0008283;GO:0031053;GO:0006355;GO:0042795;GO:0097150;GO:0005654;GO:0044822;GO:0000398;GO:0000166;GO:0003677;GO:0005515;GO:0005737;GO:0046685;GO:0050769;GO:0016246
RTRG.11626.5	GO:0008283;GO:0031053;GO:0006355;GO:0042795;GO:0097150;GO:0005654;GO:0044822;GO:0000398;GO:0000166;GO:0003677;GO:0005515;GO:0005737;GO:0046685;GO:0050769;GO:0016246
RTRG.11626.3	GO:0008283;GO:0031053;GO:0006355;GO:0042795;GO:0097150;GO:0005654;GO:0044822;GO:0000398;GO:0000166;GO:0003677;GO:0005515;GO:0005737;GO:0046685;GO:0050769;GO:0016246
RTRG.11626.4	GO:0008283;GO:0031053;GO:0006355;GO:0042795;GO:0097150;GO:0005654;GO:0044822;GO:0000398;GO:0000166;GO:0003677;GO:0005515;GO:0005737;GO:0046685;GO:0050769;GO:0016246
RTRG.48342.4	GO:0032483;GO:0090630;GO:0005096;GO:0008284;GO:1902017;GO:0008015;GO:0048227;GO:0006886;GO:0031338;GO:0016020;GO:0005829;GO:0012505;GO:0032486;GO:0017137
RTRG.38176.2	GO:0003677;GO:0005515;GO:0007010;GO:0022604;GO:0005737;GO:0046872;GO:0007275;GO:0006355;GO:0005654;GO:0000981
RTRG.241.1	GO:0035023;GO:0007399;GO:0042221;GO:0043234;GO:0044444;GO:0005089;GO:1902533;GO:0006468;GO:0048519;GO:0043547;GO:0048869;GO:0032879;GO:0043231;GO:0016020;GO:0048167;GO:0005819;GO:0016043;GO:0030054;GO:0051726;GO:0016301;GO:0035556;GO:0019899
RTRG.5408.1	GO:0005096;GO:0009791;GO:0007213;GO:0006469;GO:0043547;GO:0001750;GO:0007215;GO:0042711;GO:0042733;GO:0005525;GO:0030425;GO:0007507;GO:0048066;GO:0007603;GO:0070062;GO:0001501;GO:0009649;GO:0003924;GO:0001508;GO:0047391;GO:0030168;GO:0035412;GO:0070208;GO:0007202;GO:0007189;GO:0060158;GO:0004871;GO:0005765;GO:0045634;GO:0021884;GO:0031965;GO:0005834;GO:0046872;GO:0031826;GO:0044297;GO:0031683;GO:…
RTRG.11831.1	GO:0005525;GO:0051301;GO:0070062;GO:0005515;GO:0005737;GO:0001725;GO:0043197;GO:0030054;GO:0051291;GO:0030424;GO:0007049
RTRG.14558.1	GO:0003677;GO:0007062;GO:0000780;GO:0005829;GO:0051382;GO:0000776;GO:0005721;GO:0000278;GO:0034080;GO:0005654
RTRG.14558.5	GO:0003677;GO:0007062;GO:0000780;GO:0005829;GO:0051382;GO:0000776;GO:0005721;GO:0000278;GO:0034080;GO:0005654
RTRG.14558.2	GO:0003677;GO:0007062;GO:0000780;GO:0005829;GO:0051382;GO:0000776;GO:0005721;GO:0000278;GO:0034080;GO:0005654
RTRG.37386.2	GO:0018812;GO:0005096;GO:0007257;GO:0007265;GO:0042761;GO:0007249;GO:0046726;GO:0005789;GO:0031965;GO:0005925;GO:0005739;GO:0016021;GO:0030497;GO:0045070;GO:0019899
RTRG.37386.1	GO:0018812;GO:0005096;GO:0007257;GO:0007265;GO:0042761;GO:0007249;GO:0046726;GO:0005789;GO:0031965;GO:0005925;GO:0005739;GO:0016021;GO:0030497;GO:0045070;GO:0019899
RTRG.18011.6	GO:0014069;GO:0051371;GO:0044238;GO:0043005;GO:0006913;GO:0009968;GO:0044260;GO:0005925;GO:0045211;GO:0051240;GO:0001725;GO:0005829;GO:0033613;GO:0030864;GO:0051963;GO:0005080;GO:0061001;GO:0008270;GO:0032880;GO:0045214;GO:0007166;GO:0043433;GO:0045597;GO:0061049;GO:0005102;GO:0006898;GO:0005634;GO:0030018;GO:0048471;GO:0003712;GO:0003779;GO:0047485;GO:0031143;GO:0070411;GO:0030155;GO:0031941;GO:…
RTRG.792.1	GO:0003677;GO:0005515;GO:0006351;GO:0031167;GO:0006355;GO:0000179;GO:0007005;GO:0042645;GO:0044822
RTRG.792.3	GO:0003677;GO:0005515;GO:0006351;GO:0031167;GO:0006355;GO:0000179;GO:0007005;GO:0042645;GO:0044822
RTRG.40494.6	GO:0016021
RTRG.40494.4	GO:0016021
RTRG.21034.6	GO:0031965;GO:0005515;GO:0006915;GO:0005654
RTRG.26609.21	GO:0007339;GO:0005515;GO:0031519;GO:0061484;GO:0005671;GO:0044822
RTRG.26609.22	GO:0007339;GO:0005515;GO:0031519;GO:0061484;GO:0005671;GO:0044822
RTRG.26609.19	GO:0007339;GO:0005515;GO:0031519;GO:0061484;GO:0005671;GO:0044822
RTRG.26609.20	GO:0007339;GO:0005515;GO:0031519;GO:0061484;GO:0005671;GO:0044822
RTRG.26609.17	GO:0007339;GO:0005515;GO:0031519;GO:0061484;GO:0005671;GO:0044822
RTRG.26609.16	GO:0007339;GO:0005515;GO:0031519;GO:0061484;GO:0005671;GO:0044822
RTRG.51493.2	GO:0045666;GO:0044444;GO:0008889;GO:0045746;GO:0005886;GO:0000287;GO:0047395;GO:0047394;GO:0005856;GO:0005515;GO:0047389;GO:0006629;GO:0016021
RTRG.26609.23	GO:0007339;GO:0005515;GO:0031519;GO:0061484;GO:0005671;GO:0044822
RTRG.26609.24	GO:0007339;GO:0005515;GO:0031519;GO:0061484;GO:0005671;GO:0044822
RTRG.7666.2	GO:0034260;GO:0005095;GO:0007254;GO:0046329;GO:0007049;GO:0005654;GO:0000122;GO:0000188;GO:0005515;GO:0005814;GO:0003714;GO:0017053
RTRG.7666.5	GO:0034260;GO:0005095;GO:0007254;GO:0046329;GO:0007049;GO:0005654;GO:0000122;GO:0000188;GO:0005515;GO:0005814;GO:0003714;GO:0017053
RTRG.7666.3	GO:0034260;GO:0005095;GO:0007254;GO:0046329;GO:0007049;GO:0005654;GO:0000122;GO:0000188;GO:0005515;GO:0005814;GO:0003714;GO:0017053
RTRG.7666.1	GO:0034260;GO:0005095;GO:0007254;GO:0046329;GO:0007049;GO:0005654;GO:0000122;GO:0000188;GO:0005515;GO:0005814;GO:0003714;GO:0017053
RTRG.17723.15	GO:0032270;GO:0016757;GO:0048878;GO:0044444;GO:0044763;GO:0048523;GO:1901701;GO:0044446;GO:0042325;GO:0005634;GO:0005515;GO:0071310;GO:0016570;GO:0016021;GO:0012505;GO:0031399;GO:0018205
RTRG.17723.16	GO:0032270;GO:0016757;GO:0048878;GO:0044444;GO:0044763;GO:0048523;GO:1901701;GO:0044446;GO:0042325;GO:0005634;GO:0005515;GO:0071310;GO:0016570;GO:0016021;GO:0012505;GO:0031399;GO:0018205
RTRG.17723.14	GO:0032270;GO:0016757;GO:0048878;GO:0044444;GO:0044763;GO:0048523;GO:1901701;GO:0044446;GO:0042325;GO:0005634;GO:0005515;GO:0071310;GO:0016570;GO:0016021;GO:0012505;GO:0031399;GO:0018205
RTRG.7666.6	GO:0034260;GO:0005095;GO:0007254;GO:0046329;GO:0007049;GO:0005654;GO:0000122;GO:0000188;GO:0005515;GO:0005814;GO:0003714;GO:0017053
RTRG.17723.9	GO:0042219;GO:0070062;GO:0005515;GO:0003839
RTRG.17723.10	GO:0042219;GO:0070062;GO:0005515;GO:0003839
RTRG.38063.1	GO:0008260;GO:0008083;GO:0043408;GO:0042594;GO:0046952;GO:0046676;GO:0002024;GO:0007507;GO:0045471;GO:0031514;GO:0042182;GO:0001503;GO:0030509;GO:0035774;GO:0070700;GO:0042803;GO:0005160;GO:0060395;GO:0007584;GO:0042981;GO:0007420;GO:0048468;GO:0005125;GO:0009725;GO:0040007;GO:0060612;GO:0005615;GO:0005759;GO:0042493;GO:2000505;GO:0014823;GO:0010862;GO:0051216
RTRG.19080.2	GO:0032270;GO:0007275;GO:0044421;GO:0007166;GO:0004222;GO:0007338;GO:1901700;GO:0005886;GO:0032504;GO:0033627;GO:0032879;GO:0006509;GO:0071310;GO:0046872;GO:0009719;GO:0016021;GO:0030154;GO:0010038;GO:0033993;GO:0032403
RTRG.28279.22	GO:0042605;GO:0060333;GO:0002480;GO:0000139;GO:0005102;GO:0009986;GO:0042612;GO:0060337;GO:0031901;GO:0002479;GO:0012507;GO:0071556;GO:0016032;GO:0030670;GO:0001916
RTRG.5285.1	GO:0019904;GO:0015485;GO:0008142;GO:0000139;GO:0005730;GO:0044128;GO:0042995;GO:0005886;GO:0005654;GO:0005789;GO:0070273;GO:0031965;GO:0005768;GO:0097038;GO:0015918;GO:0005829;GO:0030054;GO:0015248
RTRG.32671.3	GO:0086014;GO:0007010;GO:0086015;GO:0022607;GO:0043266;GO:0060307;GO:0045202;GO:0030507;GO:0045199;GO:0048522;GO:0098910;GO:0043231;GO:0072661;GO:0005829;GO:0014731;GO:0019901;GO:0008093;GO:1904064;GO:0086005;GO:0003283;GO:0005200;GO:0044304;GO:0044325;GO:0044449;GO:0048869;GO:0006888;GO:0031647;GO:0010628;GO:0012505;GO:0030054;GO:0086091;GO:0070972;GO:0032414;GO:0016323;GO:0010881;GO:0098907;GO:…
RTRG.32671.2	GO:0016328;GO:0007010;GO:0043266;GO:0005794;GO:0045202;GO:0072660;GO:0043194;GO:0030507;GO:0048522;GO:0045296;GO:0072661;GO:0005829;GO:0014731;GO:0019901;GO:0086005;GO:0042221;GO:0005200;GO:0044325;GO:0006888;GO:0010628;GO:0014704;GO:2001259;GO:0086091;GO:0098907;GO:0030017;GO:0086014;GO:0086015;GO:0007399;GO:0043001;GO:0060307;GO:0005923;GO:0009925;GO:1900827;GO:0032989;GO:0045199;GO:0098910;GO:…
RTRG.15362.1	GO:0007010;GO:0033033;GO:0048822;GO:0007155;GO:0007049;GO:0007346;GO:0042787;GO:0043249;GO:0051301;GO:0005887;GO:0004842;GO:0043161;GO:0005826;GO:0003779;GO:0005819;GO:0016363;GO:0034657
RTRG.15362.3	GO:0007010;GO:0033033;GO:0048822;GO:0007155;GO:0007049;GO:0007346;GO:0042787;GO:0043249;GO:0051301;GO:0005887;GO:0004842;GO:0043161;GO:0005826;GO:0003779;GO:0005819;GO:0016363;GO:0034657
RTRG.42729.10	GO:0015630;GO:0031988;GO:0005515;GO:0050794;GO:0044430;GO:0044444;GO:0044763;GO:0005654
RTRG.6455.3	GO:0008380;GO:0008022;GO:0007399;GO:0008134;GO:0006397;GO:0005654;GO:0000166;GO:0005802;GO:0045892;GO:0003714;GO:0000381;GO:0003729;GO:0050658;GO:0030520
RTRG.6455.1	GO:0045948;GO:0008022;GO:0008494;GO:0007399;GO:0008543;GO:0008134;GO:0007126;GO:0042127;GO:0005654;GO:0000398;GO:0000166;GO:0005802;GO:0045892;GO:0003714;GO:0000381;GO:0048026;GO:0003729;GO:0050658;GO:0030520
RTRG.6455.6	GO:0045948;GO:0008022;GO:0008494;GO:0007399;GO:0008543;GO:0008134;GO:0007126;GO:0042127;GO:0005654;GO:0000398;GO:0000166;GO:0005802;GO:0045892;GO:0003714;GO:0000381;GO:0048026;GO:0003729;GO:0050658;GO:0030520
RTRG.33025.3	GO:0035063;GO:0009792;GO:0008284;GO:0007059;GO:0045787;GO:0005730;GO:0006468;GO:0043525;GO:0005654;GO:0000287;GO:0005524;GO:0001525;GO:0048024;GO:0016032;GO:0045070;GO:0045071;GO:0035556;GO:0035092;GO:0005783;GO:0004674;GO:0005886;GO:0000245;GO:0044822;GO:0007519;GO:0010628;GO:0045087;GO:0016363;GO:0071889
RTRG.47621.2	GO:0036477;GO:0032483;GO:0045202;GO:0006897;GO:0005886;GO:0043547;GO:0005515;GO:0035745;GO:0005829;GO:0017112;GO:0032266;GO:0051649;GO:0032456;GO:0050852;GO:0030665
RTRG.47621.6	GO:0032483;GO:1901981;GO:0006897;GO:0044446;GO:0043547;GO:0005515;GO:0097458;GO:0098588;GO:0016197;GO:0035745;GO:0005829;GO:0017112;GO:0030136;GO:0098805;GO:0050852
RTRG.47621.1	GO:0032483;GO:0006897;GO:0043547;GO:0005515;GO:0097458;GO:0035745;GO:0005829;GO:0017112;GO:0032266;GO:0051649;GO:0032456;GO:0050852;GO:0030665
RTRG.47621.3	GO:0036477;GO:0032483;GO:0045202;GO:0006897;GO:0005886;GO:0043547;GO:0005515;GO:0035745;GO:0005829;GO:0017112;GO:0032266;GO:0051649;GO:0032456;GO:0050852;GO:0030665
RTRG.20976.11	GO:0008385;GO:0008022;GO:0043123;GO:0043001;GO:0000139;GO:0043124;GO:0045944;GO:0002221;GO:0051092;GO:0005776;GO:1990450;GO:0005654;GO:0061734;GO:0005802;GO:0000042;GO:0000086;GO:0006955;GO:0008219;GO:0072686;GO:0001920;GO:0046982;GO:0016032;GO:0031410;GO:0051403;GO:0019904;GO:0042803;GO:0050829;GO:0000922;GO:0006974;GO:0090161;GO:0098792;GO:0048471;GO:0031625;GO:0000151;GO:0046872;GO:0070530;GO:…
RTRG.11499.1	GO:0008283;GO:0006270;GO:0030174;GO:0003682;GO:0004003;GO:0006974;GO:0000785;GO:0042555;GO:0000784;GO:0006268;GO:0042325;GO:0005654;GO:0003697;GO:0005524;GO:0005515;GO:0046872;GO:0042493;GO:0016020;GO:0000082;GO:0071364;GO:0005829;GO:0071466
RTRG.21379.1	GO:0019901;GO:0008270;GO:0061630;GO:0010792;GO:0035861;GO:0000209;GO:0000724;GO:0003697;GO:0005634;GO:0031624;GO:0016055;GO:0032436;GO:0016874
RTRG.33025.7	GO:0035063;GO:0009792;GO:0008284;GO:0007059;GO:0045787;GO:0005730;GO:0006468;GO:0043525;GO:0005654;GO:0000287;GO:0005524;GO:0001525;GO:0048024;GO:0016032;GO:0045070;GO:0045071;GO:0035556;GO:0035092;GO:0005783;GO:0004674;GO:0005886;GO:0000245;GO:0044822;GO:0007519;GO:0010628;GO:0045087;GO:0016363;GO:0071889
RTRG.33025.4	GO:0035063;GO:0009792;GO:0008284;GO:0007059;GO:0045787;GO:0005730;GO:0006468;GO:0043525;GO:0005654;GO:0000287;GO:0005524;GO:0001525;GO:0048024;GO:0016032;GO:0045070;GO:0045071;GO:0035556;GO:0035092;GO:0005783;GO:0004674;GO:0005886;GO:0000245;GO:0044822;GO:0007519;GO:0010628;GO:0045087;GO:0016363;GO:0071889
RTRG.6455.8	GO:0045948;GO:0008022;GO:0008494;GO:0007399;GO:0008543;GO:0043025;GO:0008134;GO:0007126;GO:0042127;GO:0005654;GO:0000398;GO:0000166;GO:0005802;GO:0045892;GO:0003714;GO:0000381;GO:0048026;GO:0003729;GO:0050658;GO:0030520
RTRG.6455.9	GO:0008022;GO:0007399;GO:0008543;GO:0043025;GO:0008134;GO:0042127;GO:0005654;GO:0000398;GO:0000166;GO:0005802;GO:0045892;GO:0003714;GO:0000381;GO:0048026;GO:0003729;GO:0050658;GO:0030520
RTRG.2340.1	GO:0005391;GO:0060041;GO:0007097;GO:0015031;GO:0007411;GO:0021678;GO:0043025;GO:0008305;GO:0006887;GO:0000212;GO:1903923;GO:0030426;GO:0007605;GO:0021680;GO:0006911;GO:0005826;GO:0005903;GO:0003009;GO:0001701;GO:1903919;GO:0043197;GO:0030220;GO:0005829;GO:0055003;GO:0031594;GO:0098779;GO:0008180;GO:0030224;GO:0070527;GO:0030424;GO:0030027;GO:0019904;GO:0090662;GO:0006930;GO:0000146;GO:0051015;GO:…
RTRG.2340.4	GO:0007097;GO:0015031;GO:0007411;GO:0021678;GO:0000212;GO:1903923;GO:0030426;GO:0021680;GO:0005903;GO:0001701;GO:1903919;GO:0043197;GO:0031594;GO:0008180;GO:0030424;GO:0030027;GO:0019904;GO:0051015;GO:0030898;GO:0005516;GO:0021670;GO:0048251;GO:0005913;GO:0032796;GO:0030496;GO:0030016;GO:0008283;GO:0032154;GO:0044057;GO:0001772;GO:0003279;GO:0007512;GO:0001764;GO:0007229;GO:0070062;GO:0070584;GO:…
RTRG.30000.6	GO:0042734;GO:0032483;GO:0015031;GO:0043025;GO:0043547;GO:0030425;GO:0048488;GO:0035745;GO:0005829;GO:0012505;GO:0030054;GO:0017112;GO:0017124;GO:0032266;GO:0032456;GO:0050852;GO:0030665
RTRG.38065.60	GO:0016887;GO:0007050;GO:0016528;GO:0016605;GO:0008022;GO:0005794;GO:0042060;GO:0030506;GO:0042383;GO:0005509;GO:0007409;GO:0072661;GO:0005829;GO:0016055;GO:0031672;GO:0014731;GO:0032886;GO:0005080;GO:0019902;GO:0043034;GO:0042221;GO:0005200;GO:0045773;GO:0043234;GO:0000226;GO:0051015;GO:0030018;GO:0030216;GO:0051893;GO:0008307;GO:0005913;GO:0051010;GO:0030011;GO:0014704;GO:0016363;GO:0086091;GO:…
RTRG.38065.54	GO:0016887;GO:0007050;GO:0016528;GO:0008022;GO:0005794;GO:0042060;GO:0030506;GO:0042383;GO:0005509;GO:0007409;GO:0005829;GO:0016055;GO:0031672;GO:0030864;GO:0032886;GO:0005080;GO:1903530;GO:0043034;GO:0045773;GO:0000226;GO:0051015;GO:0030018;GO:0006605;GO:0030216;GO:0051893;GO:0008307;GO:0005913;GO:0051010;GO:0031981;GO:0030011;GO:0014704;GO:0086091;GO:0030056;GO:0030496;GO:0030177;GO:0018149;GO:…
RTRG.38065.50	GO:0016887;GO:0007050;GO:0016528;GO:0016605;GO:0008022;GO:0005794;GO:0042060;GO:0030506;GO:0042383;GO:0005509;GO:0007409;GO:0072661;GO:0005829;GO:0016055;GO:0031672;GO:0014731;GO:0032886;GO:0005080;GO:0019902;GO:0043034;GO:0042221;GO:0005200;GO:0045773;GO:0043234;GO:0000226;GO:0051015;GO:0030018;GO:0030216;GO:0051893;GO:0008307;GO:0005913;GO:0051010;GO:0030011;GO:0014704;GO:0016363;GO:0086091;GO:…
RTRG.38065.51	GO:0016887;GO:0007050;GO:0016528;GO:0008022;GO:0005794;GO:0042060;GO:0030506;GO:0042383;GO:0005509;GO:0007409;GO:0005829;GO:0016055;GO:0031672;GO:0030864;GO:0032886;GO:0005080;GO:1903530;GO:0043034;GO:0045773;GO:0000226;GO:0051015;GO:0030018;GO:0006605;GO:0030216;GO:0051893;GO:0008307;GO:0005913;GO:0051010;GO:0031981;GO:0030011;GO:0014704;GO:0086091;GO:0030056;GO:0030496;GO:0030177;GO:0018149;GO:…
RTRG.38065.55	GO:0016887;GO:0007050;GO:0016528;GO:0008022;GO:0005794;GO:0042060;GO:0030506;GO:0042383;GO:0005509;GO:0007409;GO:0005829;GO:0016055;GO:0031672;GO:0030864;GO:0032886;GO:0005080;GO:1903530;GO:0043034;GO:0045773;GO:0000226;GO:0051015;GO:0030018;GO:0006605;GO:0030216;GO:0051893;GO:0008307;GO:0005913;GO:0051010;GO:0031981;GO:0030011;GO:0014704;GO:0086091;GO:0030056;GO:0030496;GO:0030177;GO:0018149;GO:…
RTRG.38065.53	GO:0016887;GO:0007050;GO:0016528;GO:0008022;GO:0005794;GO:0042060;GO:0030506;GO:0042383;GO:0005509;GO:0007409;GO:0005829;GO:0016055;GO:0031672;GO:0030864;GO:0032886;GO:0005080;GO:1903530;GO:0043034;GO:0045773;GO:0000226;GO:0051015;GO:0030018;GO:0006605;GO:0030216;GO:0051893;GO:0008307;GO:0005913;GO:0051010;GO:0031981;GO:0030011;GO:0014704;GO:0086091;GO:0030056;GO:0030496;GO:0030177;GO:0018149;GO:…
RTRG.38065.56	GO:0016887;GO:0007050;GO:0016528;GO:0008022;GO:0005794;GO:0042060;GO:0030506;GO:0042383;GO:0005509;GO:0007409;GO:0005829;GO:0016055;GO:0031672;GO:0030864;GO:0032886;GO:0005080;GO:1903530;GO:0043034;GO:0045773;GO:0000226;GO:0051015;GO:0030018;GO:0006605;GO:0030216;GO:0051893;GO:0008307;GO:0005913;GO:0051010;GO:0031981;GO:0030011;GO:0014704;GO:0086091;GO:0030056;GO:0030496;GO:0030177;GO:0018149;GO:…
RTRG.34701.15	GO:0000166;GO:0000012;GO:0008408;GO:0035861;GO:0005515;GO:0003906;GO:0005654;GO:0006302;GO:0051106
RTRG.34701.10	GO:0000166;GO:0000012;GO:0008408;GO:0035861;GO:0005515;GO:0005737;GO:0003906;GO:0005654;GO:0006302;GO:0051106
RTRG.34701.11	GO:0000166;GO:0000012;GO:0008408;GO:0035861;GO:0005515;GO:0005737;GO:0003906;GO:0005654;GO:0006302;GO:0051106
RTRG.27053.8	GO:0018108;GO:0016605;GO:0009299;GO:0043508;GO:0016607;GO:0008284;GO:0009952;GO:0097191;GO:0042771;GO:0046777;GO:0005730;GO:0045766;GO:0006978;GO:0005524;GO:0004715;GO:0000381;GO:0045893;GO:0051726;GO:0071456;GO:0065008;GO:0030182;GO:0060395;GO:1901796;GO:0007224;GO:0004674;GO:0060059;GO:0060235;GO:0060216;GO:0046790;GO:0030514;GO:0046332;GO:0051099;GO:0005737;GO:0003714;GO:0043066;GO:0046330;GO:…
RTRG.34701.16	GO:0000166;GO:0000012;GO:0008408;GO:0035861;GO:0005515;GO:0003906;GO:0005654;GO:0006302;GO:0051106
RTRG.27053.11	GO:0032092;GO:0016605;GO:0090575;GO:0043508;GO:0016607;GO:0007179;GO:0009952;GO:0042771;GO:0043388;GO:0001105;GO:0051091;GO:0045766;GO:0001102;GO:0019048;GO:0051726;GO:0071456;GO:0030182;GO:0060395;GO:1901796;GO:0007224;GO:0004674;GO:0060235;GO:0046790;GO:0030218;GO:0050882;GO:0034333;GO:0072577;GO:0018105;GO:0018107;GO:0030578;GO:0009299;GO:0008284;GO:0097191;GO:0045944;GO:0043524;GO:0000122;GO:…
RTRG.27053.10	GO:0032092;GO:0016605;GO:0090575;GO:0043508;GO:0016607;GO:0007179;GO:0009952;GO:0042771;GO:0043388;GO:0001105;GO:0051091;GO:0045766;GO:0001102;GO:0019048;GO:0051726;GO:0071456;GO:0030182;GO:0060395;GO:1901796;GO:0007224;GO:0004674;GO:0060235;GO:0046790;GO:0030218;GO:0050882;GO:0034333;GO:0072577;GO:0018105;GO:0018107;GO:0030578;GO:0009299;GO:0008284;GO:0097191;GO:0045944;GO:0043524;GO:0000122;GO:…
RTRG.13317.2	GO:0030867;GO:0032967;GO:0001503;GO:0007275;GO:0046850;GO:0016021;GO:0045669
RTRG.13317.9	GO:0030867;GO:0032967;GO:0001503;GO:0007275;GO:0046850;GO:0016021;GO:0045669
RTRG.13317.4	GO:0030867;GO:0032967;GO:0001503;GO:0007275;GO:0046850;GO:0016021;GO:0045669
RTRG.11402.3	GO:0030206;GO:0065007;GO:0030208;GO:0001501;GO:0016051;GO:0048598;GO:0001537;GO:0030173;GO:0047756;GO:0048513;GO:0050656
RTRG.44320.1	GO:0001522;GO:0003723;GO:0005515;GO:0008033;GO:0009982
RTRG.44320.2	GO:0001522;GO:0003723;GO:0005515;GO:0008033;GO:0009982
RTRG.44320.3	GO:0001522;GO:0003723;GO:0005515;GO:0008033;GO:0009982
RTRG.14219.2	GO:0005262;GO:0046709;GO:0046032;GO:0070062;GO:0050794;GO:0043262;GO:0047631;GO:0005759;GO:0019144;GO:0042592;GO:0016020;GO:0070588;GO:0070887;GO:0034656
RTRG.14219.1	GO:0065008;GO:0005262;GO:0046709;GO:0046032;GO:0070062;GO:0050794;GO:0043262;GO:0047631;GO:0005759;GO:0019144;GO:0016020;GO:0051716;GO:0070588;GO:0034656
RTRG.14219.3	GO:0065008;GO:0005262;GO:0046709;GO:0046032;GO:0070062;GO:0050794;GO:0043262;GO:0047631;GO:0005759;GO:0019144;GO:0016020;GO:0051716;GO:0070588;GO:0034656
RTRG.14700.4	GO:0043229;GO:0007154;GO:0007399;GO:0008104;GO:0044456;GO:0030425;GO:0044463;GO:0030165;GO:0016874;GO:0008270;GO:0044421;GO:0051260;GO:0098590;GO:0043234;GO:0044444;GO:0044700;GO:0005102;GO:0042787;GO:0004842;GO:0031988;GO:0023051;GO:0030054;GO:0010646;GO:0019899
RTRG.14700.1	GO:0043229;GO:0007154;GO:0007399;GO:0008104;GO:0044456;GO:0030425;GO:0044463;GO:0030165;GO:0016874;GO:0008270;GO:0044421;GO:0051260;GO:0098590;GO:0043234;GO:0044444;GO:0044700;GO:0005102;GO:0042787;GO:0004842;GO:0031988;GO:0023051;GO:0030054;GO:0010646;GO:0019899
RTRG.14700.2	GO:0043229;GO:0007154;GO:0007399;GO:0008104;GO:0044456;GO:0030425;GO:0044463;GO:0030165;GO:0016874;GO:0008270;GO:0044421;GO:0051260;GO:0098590;GO:0043234;GO:0044444;GO:0044700;GO:0005102;GO:0042787;GO:0004842;GO:0031988;GO:0023051;GO:0030054;GO:0010646;GO:0019899
RTRG.46326.4	GO:0030183;GO:0060271;GO:0007492;GO:0000978;GO:0006366;GO:0048536;GO:0005794;GO:0002064;GO:0048699;GO:0006006;GO:0045944;GO:0005654;GO:0009887;GO:0005667;GO:0001077;GO:0001952;GO:0007219;GO:0001889;GO:0045165;GO:0015629;GO:0031018;GO:0030512;GO:0030335
RTRG.47678.3	GO:0008283;GO:0008083;GO:0036498;GO:0000978;GO:0008201;GO:0001106;GO:0005730;GO:0001105;GO:0045944;GO:0005654;GO:0000166;GO:0097100;GO:0000122;GO:0051169;GO:0001078;GO:0006979;GO:0009408;GO:0030307;GO:0005829;GO:0033613;GO:0034504;GO:0075713;GO:0006351;GO:0031175;GO:0007026;GO:0046785;GO:0003682;GO:0005720;GO:0008017;GO:0044822;GO:0001222;GO:0005615;GO:0000395;GO:0017053;GO:0035327;GO:0034399
RTRG.35088.4	GO:0010385;GO:0008263;GO:0009314;GO:0004520;GO:0006325;GO:0008327;GO:0003696;GO:0005654;GO:0007611;GO:0045008;GO:0000122;GO:0050793;GO:0007626;GO:0048522;GO:0005829;GO:0031056;GO:0065008;GO:0019904;GO:0050905;GO:0007420;GO:0048666;GO:0040029;GO:0044822;GO:0000792;GO:0005615;GO:0003714;GO:0047485;GO:0032355;GO:0051239
RTRG.35088.1	GO:0010385;GO:0008263;GO:0009314;GO:0004520;GO:0006325;GO:0008327;GO:0003696;GO:0005654;GO:0007611;GO:0045008;GO:0000122;GO:0050793;GO:0007626;GO:0048522;GO:0005829;GO:0031056;GO:0065008;GO:0019904;GO:0050905;GO:0007420;GO:0048666;GO:0040029;GO:0044822;GO:0000792;GO:0005615;GO:0003714;GO:0047485;GO:0032355;GO:0051239
RTRG.35088.2	GO:0010385;GO:0008263;GO:0009314;GO:0004520;GO:0006325;GO:0008327;GO:0003696;GO:0005654;GO:0007611;GO:0045008;GO:0000122;GO:0050793;GO:0007626;GO:0048522;GO:0005829;GO:0031056;GO:0065008;GO:0019904;GO:0050905;GO:0042221;GO:0007420;GO:0048666;GO:0040029;GO:0044822;GO:0000792;GO:0005615;GO:0003714;GO:0047485;GO:0051239
RTRG.13979.3	GO:0005789;GO:0005525;GO:0008374;GO:0007275;GO:0016409;GO:0016021;GO:0007224;GO:0018345;GO:1903955
RTRG.9567.2	GO:0014069;GO:0006281;GO:0055131;GO:0033142;GO:0032570;GO:0000974;GO:0061738;GO:1902236;GO:1903842;GO:0051092;GO:1901029;GO:0001673;GO:0098575;GO:0030425;GO:0001664;GO:0001786;GO:1902904;GO:0045892;GO:0043195;GO:0005829;GO:0031397;GO:0036128;GO:0031072;GO:0061202;GO:0042826;GO:0007141;GO:0005681;GO:0043235;GO:0006892;GO:1904589;GO:0042026;GO:0007269;GO:0042623;GO:0032757;GO:0031625;GO:0070194;GO:…
RTRG.39404.8	GO:0015111;GO:0022803;GO:0006590;GO:0008028;GO:0008523;GO:0005634;GO:0005887;GO:0008507;GO:0006814;GO:0031526;GO:0070062;GO:0006768;GO:0071371;GO:0012506;GO:0015939;GO:0071320;GO:0015705;GO:0015878;GO:0015887
RTRG.39404.5	GO:0015111;GO:0022803;GO:0006590;GO:0008028;GO:0008523;GO:0005634;GO:0005887;GO:0008507;GO:0006814;GO:0031526;GO:0070062;GO:0006768;GO:0071371;GO:0012506;GO:0015939;GO:0071320;GO:0015705;GO:0015878;GO:0015887
RTRG.39404.4	GO:0015111;GO:0022803;GO:0006590;GO:0008028;GO:0008523;GO:0005634;GO:0005887;GO:0008507;GO:0006814;GO:0031526;GO:0070062;GO:0006768;GO:0071371;GO:0012506;GO:0015939;GO:0071320;GO:0015705;GO:0015878;GO:0015887
RTRG.39404.7	GO:0015111;GO:0022803;GO:0006590;GO:0008028;GO:0008523;GO:0005634;GO:0005887;GO:0008507;GO:0006814;GO:0031526;GO:0070062;GO:0006768;GO:0071371;GO:0012506;GO:0015939;GO:0071320;GO:0015705;GO:0015878;GO:0015887
RTRG.39404.1	GO:0015111;GO:0022803;GO:0006590;GO:0008028;GO:0008523;GO:0005634;GO:0005887;GO:0008507;GO:0006814;GO:0031526;GO:0070062;GO:0006768;GO:0071371;GO:0012506;GO:0015939;GO:0071320;GO:0015705;GO:0015878;GO:0015887
RTRG.39404.3	GO:0015111;GO:0022803;GO:0006590;GO:0008028;GO:0008523;GO:0005634;GO:0005887;GO:0008507;GO:0006814;GO:0031526;GO:0070062;GO:0006768;GO:0071371;GO:0012506;GO:0015939;GO:0071320;GO:0015705;GO:0015878;GO:0015887
RTRG.39404.2	GO:0015111;GO:0022803;GO:0006590;GO:0008028;GO:0008523;GO:0005634;GO:0005887;GO:0008507;GO:0006814;GO:0031526;GO:0070062;GO:0006768;GO:0071371;GO:0012506;GO:0015939;GO:0071320;GO:0015705;GO:0015878;GO:0015887
RTRG.44457.8	GO:0042800;GO:0065008;GO:0008270;GO:0042802;GO:0043627;GO:0006351;GO:0008284;GO:0035065;GO:0044212;GO:0043565;GO:0006342;GO:0048534;GO:0045944;GO:0044666;GO:1904837;GO:0044822;GO:0001555;GO:0033148;GO:0051568
RTRG.44457.9	GO:0042800;GO:0065008;GO:0008270;GO:0042802;GO:0043627;GO:0006351;GO:0008284;GO:0035065;GO:0044212;GO:0043565;GO:0006342;GO:0048534;GO:0045944;GO:0044666;GO:1904837;GO:0044822;GO:0001555;GO:0033148;GO:0051568
RTRG.44457.7	GO:0042800;GO:0065008;GO:0008270;GO:0042802;GO:0043627;GO:0006351;GO:0008284;GO:0035065;GO:0044212;GO:0043565;GO:0006342;GO:0048534;GO:0045944;GO:0044666;GO:1904837;GO:0044822;GO:0001555;GO:0033148;GO:0051568
RTRG.44457.3	GO:0007050;GO:0016208;GO:0043627;GO:0030295;GO:0008284;GO:0044212;GO:0008603;GO:0006468;GO:0045944;GO:0004862;GO:0005524;GO:0070062;GO:0004679;GO:0046320;GO:0005829;GO:0032147;GO:0016236;GO:0035556;GO:0019901;GO:0008270;GO:0007283;GO:1901796;GO:0004691;GO:0006110;GO:0043531;GO:0046324;GO:0006633;GO:0006754;GO:0006853;GO:0044666;GO:0042304;GO:0008607;GO:0005615;GO:0005978;GO:0016020;GO:0033148;GO:…
RTRG.44457.1	GO:0007050;GO:0016208;GO:0043627;GO:0030295;GO:0008284;GO:0044212;GO:0008603;GO:0006468;GO:0045944;GO:0004862;GO:0005524;GO:0070062;GO:0004679;GO:0046320;GO:0005829;GO:0032147;GO:0016236;GO:0035556;GO:0019901;GO:0008270;GO:0007283;GO:1901796;GO:0004691;GO:0006110;GO:0043531;GO:0046324;GO:0006633;GO:0006754;GO:0006853;GO:0044666;GO:0042304;GO:0008607;GO:0005615;GO:0005978;GO:0016020;GO:0033148;GO:…
RTRG.44457.4	GO:0007050;GO:0016208;GO:0043627;GO:0004862;GO:0005829;GO:0035556;GO:0051568;GO:0019901;GO:0008270;GO:1901796;GO:0006853;GO:0042304;GO:0001555;GO:0015758;GO:0016126;GO:0031588;GO:0030295;GO:0008284;GO:0044212;GO:0006342;GO:0008603;GO:0006468;GO:0045944;GO:1904837;GO:0005524;GO:0070062;GO:0004679;GO:0046320;GO:0032147;GO:0016236;GO:0042800;GO:0006351;GO:0007283;GO:0004691;GO:0006110;GO:0043531;GO:…
RTRG.26492.5	GO:0008283;GO:0035023;GO:0015630;GO:0005096;GO:0000910;GO:0046579;GO:0080135;GO:0006941;GO:0043547;GO:0001664;GO:0032947;GO:0050771;GO:0070062;GO:0045177;GO:0045893;GO:0044463;GO:0010639;GO:0071495;GO:0015629;GO:0071875;GO:0005829;GO:0071356;GO:0017048;GO:0098590;GO:0007166;GO:0043234;GO:0005089;GO:0007266;GO:0043410;GO:0006950;GO:0044822;GO:0001558;GO:0006928;GO:0005938;GO:0051493;GO:0099513;GO:…
RTRG.26492.6	GO:0008283;GO:0035023;GO:0015630;GO:0005096;GO:0000910;GO:0046579;GO:0080135;GO:0006941;GO:0043547;GO:0001664;GO:0032947;GO:0050771;GO:0070062;GO:0045177;GO:0045893;GO:0044463;GO:0010639;GO:0071495;GO:0015629;GO:0071875;GO:0005829;GO:0071356;GO:0017048;GO:0098590;GO:0007166;GO:0043234;GO:0005089;GO:0007266;GO:0043410;GO:0006950;GO:0044822;GO:0001558;GO:0006928;GO:0005938;GO:0051493;GO:0099513;GO:…
RTRG.26492.1	GO:0008283;GO:0035023;GO:0015630;GO:0005096;GO:0000910;GO:0046579;GO:0080135;GO:0006941;GO:0043547;GO:0001664;GO:0032947;GO:0050771;GO:0070062;GO:0045177;GO:0045893;GO:0044463;GO:0010639;GO:0071495;GO:0015629;GO:0071875;GO:0005829;GO:0071356;GO:0017048;GO:0098590;GO:0007166;GO:0043234;GO:0005089;GO:0007266;GO:0043410;GO:0006950;GO:0044822;GO:0001558;GO:0006928;GO:0005938;GO:0051493;GO:0099513;GO:…
RTRG.26492.2	GO:0008283;GO:0035023;GO:0015630;GO:0005096;GO:0000910;GO:0046579;GO:0080135;GO:0006941;GO:0043547;GO:0001664;GO:0032947;GO:0050771;GO:0070062;GO:0045177;GO:0045893;GO:0044463;GO:0010639;GO:0071495;GO:0015629;GO:0071875;GO:0005829;GO:0071356;GO:0017048;GO:0098590;GO:0007166;GO:0043234;GO:0005089;GO:0007266;GO:0043410;GO:0006950;GO:0044822;GO:0001558;GO:0006928;GO:0005938;GO:0051493;GO:0099513;GO:…
RTRG.26492.3	GO:0008283;GO:0035023;GO:0015630;GO:0005096;GO:0000910;GO:0046579;GO:0080135;GO:0006941;GO:0043547;GO:0001664;GO:0032947;GO:0050771;GO:0070062;GO:0045177;GO:0045893;GO:0044463;GO:0010639;GO:0071495;GO:0015629;GO:0071875;GO:0005829;GO:0071356;GO:0017048;GO:0098590;GO:0007166;GO:0043234;GO:0005089;GO:0007266;GO:0043410;GO:0006950;GO:0044822;GO:0001558;GO:0006928;GO:0005938;GO:0051493;GO:0099513;GO:…
RTRG.26492.4	GO:0008283;GO:0035023;GO:0015630;GO:0005096;GO:0000910;GO:0046579;GO:0080135;GO:0006941;GO:0043547;GO:0001664;GO:0032947;GO:0050771;GO:0070062;GO:0045177;GO:0045893;GO:0044463;GO:0010639;GO:0071495;GO:0015629;GO:0071875;GO:0005829;GO:0071356;GO:0017048;GO:0098590;GO:0007166;GO:0043234;GO:0005089;GO:0007266;GO:0043410;GO:0006950;GO:0044822;GO:0001558;GO:0006928;GO:0005938;GO:0051493;GO:0099513;GO:…
RTRG.26492.16	GO:0008283;GO:0035023;GO:0015630;GO:0005096;GO:0000910;GO:0046579;GO:0080135;GO:0006941;GO:0043547;GO:0001664;GO:0032947;GO:0050771;GO:0070062;GO:0045177;GO:0045893;GO:0044463;GO:0010639;GO:0071495;GO:0015629;GO:0071875;GO:0005829;GO:0071356;GO:0017048;GO:0098590;GO:0007166;GO:0043234;GO:0005089;GO:0007266;GO:0043410;GO:0006950;GO:0044822;GO:0001558;GO:0006928;GO:0005938;GO:0051493;GO:0099513;GO:…
RTRG.26492.8	GO:0008283;GO:0035023;GO:0015630;GO:0005096;GO:0000910;GO:0046579;GO:0080135;GO:0006941;GO:0043547;GO:0001664;GO:0032947;GO:0050771;GO:0070062;GO:0045177;GO:0045893;GO:0044463;GO:0010639;GO:0071495;GO:0015629;GO:0071875;GO:0005829;GO:0071356;GO:0017048;GO:0098590;GO:0007166;GO:0043234;GO:0005089;GO:0007266;GO:0043410;GO:0006950;GO:0044822;GO:0001558;GO:0006928;GO:0005938;GO:0051493;GO:0099513;GO:…
RTRG.26492.7	GO:0008283;GO:0035023;GO:0015630;GO:0005096;GO:0000910;GO:0046579;GO:0080135;GO:0006941;GO:0043547;GO:0001664;GO:0032947;GO:0050771;GO:0070062;GO:0045177;GO:0045893;GO:0044463;GO:0010639;GO:0071495;GO:0015629;GO:0071875;GO:0005829;GO:0071356;GO:0017048;GO:0098590;GO:0007166;GO:0043234;GO:0005089;GO:0007266;GO:0043410;GO:0006950;GO:0044822;GO:0001558;GO:0006928;GO:0005938;GO:0051493;GO:0099513;GO:…
RTRG.42052.2	GO:0005634;GO:0005515;GO:0007275;GO:0007283;GO:0051131;GO:0030154
RTRG.10227.1	GO:0070062;GO:0005515;GO:0035641;GO:0016021;GO:0008038;GO:0007155;GO:0005886;GO:0031225
RTRG.10227.2	GO:0070062;GO:0005515;GO:0035641;GO:0016021;GO:0008038;GO:0007155;GO:0005886;GO:0031225
RTRG.10227.4	GO:0070062;GO:0005515;GO:0035641;GO:0016021;GO:0008038;GO:0007155;GO:0005886;GO:0031225
RTRG.37671.8	GO:0016579;GO:0005737;GO:0016477;GO:0036459;GO:0006511
RTRG.25545.1	GO:0015269;GO:0005513;GO:0071805;GO:0008076;GO:0007268;GO:0015459;GO:0050789;GO:0019228
RTRG.50564.1	GO:0005813;GO:0005515;GO:0072686;GO:0005509;GO:0021795
RTRG.41112.1	GO:0009790;GO:0060562;GO:0032693;GO:0008285;GO:0030097;GO:0009952;GO:0005112;GO:0045746;GO:0045747;GO:0097150;GO:0003158;GO:0021510;GO:0072583;GO:0003007;GO:0070062;GO:0003008;GO:0001525;GO:0048663;GO:0072006;GO:0072148;GO:0043537;GO:1903671;GO:0040008;GO:0005886;GO:0007423;GO:0010629;GO:0005615;GO:0030857;GO:0007219;GO:0030957;GO:0010628;GO:0071363;GO:0016021;GO:0050767
RTRG.41112.3	GO:0009790;GO:0060562;GO:0032693;GO:0008285;GO:0030097;GO:0009952;GO:0005112;GO:0045746;GO:0045747;GO:0097150;GO:0003158;GO:0021510;GO:0072583;GO:0003007;GO:0070062;GO:0003008;GO:0001525;GO:0005509;GO:0048663;GO:0072006;GO:0072148;GO:0043537;GO:1903671;GO:0040008;GO:0005886;GO:0007423;GO:0010629;GO:0005615;GO:0030857;GO:0007219;GO:0030957;GO:0010628;GO:0071363;GO:0016021;GO:0050767
RTRG.35936.1	GO:0036464;GO:0043009;GO:0045727;GO:0022627;GO:0008284;GO:0006364;GO:0007420;GO:0006413;GO:0005654;GO:0044822;GO:0005844;GO:0019083;GO:0070062;GO:0005515;GO:0006614;GO:0005925;GO:0003735;GO:0000184;GO:0016020;GO:0019843
RTRG.36770.6	GO:0008270;GO:0005515;GO:0005737;GO:0005730;GO:0044822
RTRG.38954.2	GO:0070062;GO:0016021;GO:0060857;GO:0009986
RTRG.46501.4	GO:0071949;GO:0006091;GO:0030073;GO:0046677;GO:0003032;GO:0048468;GO:0020037;GO:0005789;GO:0004128;GO:0048471;GO:0006801;GO:0046872;GO:0003958;GO:0016174;GO:0006739;GO:0042593;GO:0055114;GO:0015701
RTRG.48421.4	GO:0005634;GO:0016787
RTRG.36770.8	GO:0008270;GO:0005515;GO:0005737;GO:0005730;GO:0044822
RTRG.35187.2	GO:0005887;GO:0005515;GO:0007399;GO:0007158;GO:0042246
RTRG.41092.3	GO:0008022;GO:0007052;GO:0007067;GO:0000226;GO:0007420;GO:0007601;GO:0005102;GO:0005875;GO:0002244;GO:0005874;GO:0008017;GO:1990023;GO:0007605;GO:0007405;GO:0048471;GO:0070062;GO:0097431;GO:0003824;GO:0005509;GO:0016020;GO:0010968;GO:0005829;GO:0031115
RTRG.9169.3	GO:0000166;GO:0003723;GO:0005515;GO:0035278;GO:0030529;GO:0048015;GO:0043231;GO:0007223;GO:0005829;GO:0060213
RTRG.9169.2	GO:0000166;GO:0003723;GO:0005515;GO:0035278;GO:0030529;GO:0048015;GO:0043231;GO:0007223;GO:0005829;GO:0060213
RTRG.9169.1	GO:0000166;GO:0003723;GO:0005515;GO:0035278;GO:0030529;GO:0048015;GO:0043231;GO:0007223;GO:0005829;GO:0060213
RTRG.9169.7	GO:0000166;GO:0003723;GO:0005515;GO:0035278;GO:0030529;GO:0048015;GO:0043231;GO:0007223;GO:0005829;GO:0060213
RTRG.9169.6	GO:0000166;GO:0003723;GO:0005515;GO:0035278;GO:0030529;GO:0048015;GO:0043231;GO:0007223;GO:0005829;GO:0060213
RTRG.9169.5	GO:0000166;GO:0003723;GO:0005515;GO:0035278;GO:0048015;GO:0043231;GO:0007223;GO:0005829;GO:0060213
RTRG.9169.4	GO:0000166;GO:0003723;GO:0005515;GO:0035278;GO:0030529;GO:0048015;GO:0043231;GO:0007223;GO:0005829;GO:0060213
RTRG.41092.4	GO:0008022;GO:0007052;GO:0007067;GO:0000226;GO:0007420;GO:0007601;GO:0005102;GO:0005875;GO:0002244;GO:0005874;GO:0008017;GO:1990023;GO:0007605;GO:0007405;GO:0048471;GO:0070062;GO:0097431;GO:0003824;GO:0005509;GO:0016020;GO:0010968;GO:0005829;GO:0031115
RTRG.9169.9	GO:0000166;GO:0003723;GO:0005515;GO:0035278;GO:0030529;GO:0048015;GO:0043231;GO:0007223;GO:0005829;GO:0060213
RTRG.9169.8	GO:0035068;GO:0035278;GO:0007223;GO:0000932;GO:0005794;GO:0060213;GO:0005654;GO:0044822;GO:0000166;GO:0005515;GO:0048015;GO:0005829
RTRG.41092.7	GO:0008022;GO:0007052;GO:0007067;GO:0000226;GO:0007420;GO:0007601;GO:0005102;GO:0005875;GO:0002244;GO:0005874;GO:0008017;GO:1990023;GO:0007605;GO:0007405;GO:0048471;GO:0070062;GO:0097431;GO:0003824;GO:0005509;GO:0016020;GO:0010968;GO:0005829;GO:0031115
RTRG.22910.2	GO:0055131;GO:0043508;GO:0008284;GO:0006986;GO:0098554;GO:0001664;GO:0005524;GO:0009408;GO:0070062;GO:0050750;GO:0051223;GO:0070585;GO:0051087;GO:0005829;GO:0001948;GO:0031397;GO:0030521;GO:0030544;GO:0007283;GO:0051082;GO:0042026;GO:0090084;GO:0005634;GO:0031625;GO:0030317;GO:0000151;GO:0046872;GO:0043066;GO:0043065;GO:0018885
RTRG.22910.1	GO:0055131;GO:0043508;GO:0008284;GO:0006986;GO:0098554;GO:0001664;GO:0005524;GO:0009408;GO:0070062;GO:0050750;GO:0051223;GO:0070585;GO:0051087;GO:0005829;GO:0001948;GO:0031397;GO:0030521;GO:0030544;GO:0007283;GO:0051082;GO:0042026;GO:0090084;GO:0005634;GO:0031625;GO:0030317;GO:0000151;GO:0046872;GO:0043066;GO:0043065;GO:0018885
RTRG.36682.2	GO:0007507;GO:0036157;GO:0005515;GO:0030317;GO:0036158;GO:0005737;GO:0003351;GO:0007368;GO:0005874;GO:0003774
RTRG.10903.12	GO:0000793;GO:0003677;GO:0005515;GO:0046872;GO:0007059;GO:0003917;GO:0006265;GO:0009536;GO:0005654;GO:0044822
RTRG.44766.2	GO:0043123;GO:0051591;GO:0051291;GO:0001890;GO:0043027;GO:0005654;GO:0009898;GO:1990001;GO:0001741;GO:0045471;GO:0001666;GO:0045595;GO:0070266;GO:2000377;GO:0005829;GO:0070424;GO:0051726;GO:0035631;GO:0016874;GO:0008270;GO:0039535;GO:0006351;GO:1902443;GO:0000209;GO:0007283;GO:0034121;GO:1902523;GO:0006355;GO:0038061;GO:1902524;GO:0007249;GO:1902527;GO:0042127;GO:0005876;GO:0004842;GO:0006921;GO:…
RTRG.45152.2	GO:0051301;GO:0010032;GO:0007076;GO:0035064;GO:0016020;GO:0031618;GO:0000779;GO:0000799;GO:0003682;GO:0005654;GO:0051304
RTRG.45152.1	GO:0090305;GO:0010032;GO:0007076;GO:0035064;GO:0000779;GO:0000799;GO:0003682;GO:0009036;GO:0005654;GO:0051301;GO:0003964;GO:0016020;GO:0031618;GO:0032199;GO:0051304
RTRG.48879.1	GO:0009791;GO:0030030;GO:0046777;GO:0005794;GO:0003351;GO:0005654;GO:0000287;GO:0032869;GO:0051301;GO:0005524;GO:0016570;GO:0033554;GO:0098813;GO:0065008;GO:0007067;GO:0008134;GO:0007420;GO:0004674;GO:0007228;GO:0045879;GO:0005886;GO:0048869;GO:0000002;GO:0000793;GO:0051233;GO:0051255;GO:0045880;GO:0010765;GO:0030496;GO:0016247
RTRG.16126.2	GO:0008380;GO:0016607;GO:0000446;GO:0000445;GO:0006369;GO:0000784;GO:0006368;GO:0003723;GO:0005515;GO:0005737;GO:0046784;GO:0031124
RTRG.16126.3	GO:0008380;GO:0016607;GO:0000446;GO:0000445;GO:0006369;GO:0000784;GO:0006368;GO:0003723;GO:0005515;GO:0005737;GO:0046784;GO:0031124
RTRG.24332.1	GO:0000460;GO:0000470;GO:0005730;GO:0030687;GO:0044822
RTRG.48879.6	GO:0000819;GO:0009791;GO:0030030;GO:0003351;GO:0000775;GO:0006468;GO:0000287;GO:0051301;GO:0005524;GO:0016570;GO:0032465;GO:0090068;GO:0007067;GO:0043234;GO:0008134;GO:0007420;GO:0004674;GO:0007228;GO:0044702;GO:0000793;GO:0005634;GO:0051233;GO:0051255;GO:0005737;GO:0045880;GO:0030496
RTRG.17436.11	GO:0008270;GO:0030855;GO:0005634;GO:0004842;GO:0000151;GO:0005925;GO:0023051;GO:0005737;GO:0097458;GO:0015629;GO:0030155;GO:0008092;GO:0016567
RTRG.43819.2	GO:0006406;GO:0035925;GO:0005847;GO:0098789;GO:0006388;GO:0006369;GO:0006378;GO:0019899;GO:0000398
RTRG.17436.16	GO:0008270;GO:0030855;GO:0005634;GO:0004842;GO:0000151;GO:0005925;GO:0023051;GO:0005737;GO:0097458;GO:0015629;GO:0030155;GO:0008092;GO:0016567
RTRG.17436.17	GO:0008270;GO:0030855;GO:0005634;GO:0004842;GO:0000151;GO:0005925;GO:0023051;GO:0005737;GO:0097458;GO:0015629;GO:0030155;GO:0008092;GO:0016567
RTRG.11454.2	GO:0003676;GO:0005813;GO:0045892;GO:0071840;GO:0009987;GO:0005654
RTRG.17436.13	GO:0008270;GO:0030855;GO:0005634;GO:0004842;GO:0000151;GO:0005925;GO:0023051;GO:0005737;GO:0097458;GO:0015629;GO:0030155;GO:0008092;GO:0016567
RTRG.23889.1	GO:0005272;GO:0045202;GO:0043204;GO:0061337;GO:0022841;GO:0030425;GO:0050794;GO:0071398;GO:0031410;GO:0097604;GO:0030322;GO:0050877;GO:0071805;GO:0060075;GO:0005242;GO:0035094;GO:0098782;GO:0031526;GO:1902937;GO:0005515;GO:0030054;GO:0071469;GO:0071502;GO:0055037;GO:0035725;GO:0016324
RTRG.23889.5	GO:0005272;GO:0045202;GO:0043204;GO:0061337;GO:0022841;GO:0030425;GO:0050794;GO:0071398;GO:0031410;GO:0097604;GO:0030322;GO:0050877;GO:0071805;GO:0060075;GO:0005242;GO:0035094;GO:0098782;GO:0031526;GO:1902937;GO:0005515;GO:0030054;GO:0071469;GO:0071502;GO:0055037;GO:0035725;GO:0016324
RTRG.23889.4	GO:0005272;GO:0045202;GO:0043204;GO:0061337;GO:0022841;GO:0030425;GO:0050794;GO:0071398;GO:0031410;GO:0097604;GO:0030322;GO:0050877;GO:0071805;GO:0060075;GO:0005242;GO:0035094;GO:0098782;GO:0031526;GO:1902937;GO:0005515;GO:0030054;GO:0071469;GO:0071502;GO:0055037;GO:0035725;GO:0016324
RTRG.23889.7	GO:0005272;GO:0045202;GO:0043204;GO:0061337;GO:0022841;GO:0030425;GO:0050794;GO:0071398;GO:0031410;GO:0097604;GO:0030322;GO:0050877;GO:0071805;GO:0060075;GO:0005242;GO:0035094;GO:0098782;GO:0031526;GO:1902937;GO:0005515;GO:0030054;GO:0071469;GO:0071502;GO:0055037;GO:0035725;GO:0016324
RTRG.23889.3	GO:0005272;GO:0045202;GO:0043204;GO:0061337;GO:0022841;GO:0030425;GO:0050794;GO:0071398;GO:0031410;GO:0097604;GO:0030322;GO:0050877;GO:0071805;GO:0060075;GO:0005242;GO:0035094;GO:0098782;GO:0031526;GO:1902937;GO:0005515;GO:0030054;GO:0071469;GO:0071502;GO:0055037;GO:0035725;GO:0016324
RTRG.20846.4	GO:0005515;GO:0005737;GO:0045732;GO:0035556;GO:0016567
RTRG.20846.5	GO:0005515;GO:0045732;GO:0005622;GO:0035556;GO:0016567
RTRG.20846.6	GO:0005515;GO:0045732;GO:0005622;GO:0035556;GO:0016567
RTRG.20846.7	GO:0005515;GO:0005737;GO:0045732;GO:0035556;GO:0016567
RTRG.20846.1	GO:0005515;GO:0005737;GO:0045732;GO:0035556;GO:0016567
RTRG.20846.2	GO:0005515;GO:0005737;GO:0045732;GO:0035556;GO:0016567
RTRG.20846.3	GO:0005515;GO:0005737;GO:0045732;GO:0035556;GO:0016567
RTRG.4348.2	GO:0006351;GO:0014043;GO:0023019;GO:0007420;GO:0005730;GO:0045944;GO:0001102;GO:0000122;GO:0003677;GO:0003700;GO:0005737;GO:0046872;GO:0010977;GO:0006915;GO:2000774;GO:0001191;GO:0001707;GO:0001708;GO:0032525;GO:0071339
RTRG.4348.1	GO:0006351;GO:0014043;GO:0023019;GO:0007420;GO:0005730;GO:0045944;GO:0001102;GO:0000122;GO:0003677;GO:0003700;GO:0005737;GO:0046872;GO:0010977;GO:0006915;GO:2000774;GO:0001191;GO:0001707;GO:0001708;GO:0032525;GO:0071339
RTRG.4348.3	GO:0046872;GO:0006915;GO:2000774;GO:0007420;GO:0005730
RTRG.46698.5	GO:0036157;GO:0006241;GO:0006183;GO:1902176;GO:0006165;GO:0045454;GO:0004550;GO:0043227;GO:0008017;GO:0044767;GO:0006228;GO:0005737;GO:0035686;GO:0050896
RTRG.29757.1	GO:0045806;GO:0008270;GO:0061630;GO:0007165;GO:0000209;GO:0030163;GO:0046579;GO:0046755;GO:0008157;GO:0009416;GO:0005654;GO:1904417;GO:0070086;GO:0000164;GO:0006914;GO:0016020;GO:2000786;GO:0016874;GO:0019888;GO:0051865
RTRG.31540.2	GO:0007286;GO:0006355;GO:0006366;GO:0005794;GO:0048513;GO:0048519;GO:0005654;GO:0003730;GO:0031329;GO:0003712;GO:0005515;GO:0005829;GO:0032268;GO:0016259
RTRG.31540.3	GO:0005515;GO:0005829;GO:0005654;GO:0003730;GO:0016259
RTRG.25823.2	GO:0007050;GO:0016525;GO:0006366;GO:0045444;GO:0045648;GO:0045722;GO:0001223;GO:0001078;GO:0003006;GO:0070166;GO:0030308;GO:0006914;GO:0006915;GO:0010259;GO:0071732;GO:0005829;GO:0071455;GO:0051721;GO:0019901;GO:0048609;GO:0000989;GO:0045732;GO:0060999;GO:0006974;GO:0046627;GO:0010508;GO:0033209;GO:0031625;GO:0001678;GO:0035947;GO:0032873;GO:0018105;GO:0070317;GO:0018107;GO:0008286;GO:0008285;GO:…
RTRG.45261.3	GO:0033391;GO:0007275;GO:0007286;GO:0015031;GO:0005886;GO:0005643;GO:0004004;GO:0006406;GO:0006417;GO:0005524;GO:0005813;GO:0031965;GO:0070062;GO:0003723;GO:0005515;GO:0043186;GO:0010501;GO:0032019
RTRG.45261.2	GO:0033391;GO:0007275;GO:0007286;GO:0015031;GO:0005643;GO:0004004;GO:0006406;GO:0006417;GO:0005524;GO:0031965;GO:0070062;GO:0003723;GO:0005515;GO:0043186;GO:0010501;GO:0032019
RTRG.34348.4	GO:0005887;GO:0005515;GO:0009056;GO:0090002;GO:0046854;GO:0005764
RTRG.52764.5	GO:0016706;GO:0040010;GO:0009791;GO:0006366;GO:0060444;GO:0060763;GO:0061038;GO:0007338;GO:0005654;GO:0003700;GO:0002457;GO:0032922;GO:0045892;GO:0045893;GO:0034721;GO:0034648;GO:0070306;GO:0034647;GO:0008270;GO:0045814;GO:0060992;GO:0008198;GO:0019907;GO:0044344;GO:0003682;GO:0003677;GO:1901726;GO:0005515;GO:0003713;GO:0005737;GO:0003714;GO:0055114;GO:2000864;GO:0033601
RTRG.48202.8	GO:0016887;GO:0007050;GO:0016528;GO:0008022;GO:0005794;GO:0005789;GO:0042060;GO:0030506;GO:0042383;GO:0005509;GO:0031673;GO:0005829;GO:0030424;GO:0032886;GO:0005080;GO:1903530;GO:0043034;GO:0005882;GO:0045773;GO:0000226;GO:0005635;GO:0030018;GO:0006605;GO:0030216;GO:0051893;GO:0008307;GO:0003779;GO:0051010;GO:0031981;GO:0030011;GO:0014704;GO:0086091;GO:0030056;GO:0030496;GO:0030177;GO:0018149;GO:…
RTRG.48908.1	GO:0018108;GO:0006366;GO:0046777;GO:0044763;GO:0044425;GO:0004674;GO:0045944;GO:0005798;GO:0005524;GO:0071560;GO:0001077;GO:0048471;GO:0005515;GO:0016192;GO:0004715;GO:0010256;GO:0051128;GO:2000026
RTRG.52764.2	GO:0016706;GO:0040010;GO:0006366;GO:0060603;GO:0005654;GO:0003700;GO:0002457;GO:0032922;GO:0045892;GO:0045893;GO:0034720;GO:0034648;GO:0034647;GO:0008270;GO:0045814;GO:0048608;GO:0008198;GO:0019907;GO:0042221;GO:0003682;GO:0044702;GO:0003677;GO:1901726;GO:0005515;GO:0003713;GO:0005737;GO:0003714;GO:0055114;GO:0019953
RTRG.10413.2	GO:0005789;GO:0005788;GO:0036498;GO:0031988;GO:0003756;GO:0005515;GO:0016491;GO:0045454;GO:0055114;GO:0005576;GO:0006457
RTRG.10413.1	GO:0005789;GO:0005788;GO:0036498;GO:0003756;GO:0005515;GO:0016491;GO:0045454;GO:0055114;GO:0006457
RTRG.33064.1	GO:0005856;GO:0005515;GO:0005737;GO:0043231;GO:0044446;GO:0007049;GO:0006511;GO:0016567
RTRG.46674.2	GO:0003735;GO:0070126;GO:0070124;GO:0070125;GO:0005763;GO:0005743
RTRG.23790.6	GO:0044802;GO:0008270;GO:1904115;GO:0008089;GO:0007399;GO:1902589;GO:0042651;GO:0051082;GO:0007155;GO:0004176;GO:0004222;GO:0007005;GO:0005524;GO:0031966;GO:0006508;GO:0016021
RTRG.23790.1	GO:0044802;GO:0008270;GO:1904115;GO:0008089;GO:0007399;GO:1902589;GO:0042651;GO:0051082;GO:0007155;GO:0004176;GO:0004222;GO:0007005;GO:0005524;GO:0031966;GO:0006508;GO:0016021
RTRG.23790.2	GO:0044802;GO:0008270;GO:1904115;GO:0008089;GO:0007399;GO:1902589;GO:0051082;GO:0007155;GO:0004176;GO:0004222;GO:0007005;GO:0005524;GO:0031966;GO:0006508;GO:0016021
RTRG.23790.3	GO:0008270;GO:0042407;GO:1904115;GO:0008089;GO:0006461;GO:0030163;GO:0008053;GO:0051082;GO:0007155;GO:0004176;GO:0004222;GO:0005743;GO:0009535;GO:0021675;GO:0045041;GO:0005524;GO:0016021;GO:0034982
RTRG.4645.2	GO:0008275;GO:0000923;GO:0005200;GO:0043015;GO:0005881;GO:0007126;GO:0005654;GO:0005813;GO:0051011;GO:0051298;GO:0005816;GO:0016020;GO:0005829;GO:0031122;GO:0051415;GO:0090307
RTRG.4645.1	GO:0008275;GO:0000923;GO:0005200;GO:0043015;GO:0005881;GO:0007126;GO:0005654;GO:0005813;GO:0051011;GO:0051298;GO:0005816;GO:0016020;GO:0005829;GO:0031122;GO:0051415;GO:0090307
RTRG.4645.4	GO:0008275;GO:0000923;GO:0005200;GO:0043015;GO:0005881;GO:0007126;GO:0005654;GO:0005813;GO:0051011;GO:0051298;GO:0005816;GO:0016020;GO:0005829;GO:0031122;GO:0051415;GO:0090307
RTRG.4645.3	GO:0008275;GO:0000923;GO:0005200;GO:0043015;GO:0005881;GO:0007126;GO:0005654;GO:0005813;GO:0051011;GO:0051298;GO:0005816;GO:0016020;GO:0005829;GO:0031122;GO:0051415;GO:0090307
RTRG.36870.1	GO:0008270;GO:0072707;GO:0007010;GO:0022604;GO:0006351;GO:0008284;GO:0045654;GO:0002230;GO:0045648;GO:0098792;GO:1901989;GO:0005654;GO:0000122;GO:0003677;GO:0003700;GO:0070062;GO:0005515;GO:0043066;GO:0033674;GO:0098779
RTRG.36870.4	GO:0008270;GO:0072707;GO:0006351;GO:0030097;GO:0008284;GO:0045654;GO:0002230;GO:0045648;GO:0098792;GO:1901989;GO:0005654;GO:0000122;GO:0003677;GO:0003700;GO:0070062;GO:0005515;GO:0043066;GO:0033674;GO:0098779
RTRG.29773.3	GO:0000813;GO:0015031;GO:0008289;GO:0048524;GO:0042058;GO:0005886;GO:0005634;GO:0031902;GO:0005769;GO:0070062;GO:0005815;GO:0043130;GO:0019075;GO:0043162;GO:0005829
RTRG.7299.1	GO:0008285;GO:0008284;GO:0043928;GO:0000932;GO:0045944;GO:0005654;GO:0004535;GO:0003700;GO:0003723;GO:0006977;GO:0005829;GO:0090503;GO:0006351;GO:0035195;GO:0060213;GO:0004871;GO:0000289;GO:0005975;GO:0005515;GO:0046872;GO:0016020;GO:0000290;GO:0033962;GO:0030014
RTRG.36716.2	GO:0031072;GO:0018108;GO:0007283;GO:0007399;GO:0004674;GO:0043005;GO:0004871;GO:0005654;GO:0051444;GO:0005524;GO:0004713;GO:0004712;GO:0046872;GO:0005829;GO:0032233;GO:0048041;GO:0030036;GO:0035556
RTRG.40661.1	GO:0009083;GO:0004491;GO:0006574;GO:0006210;GO:0005654;GO:0044822;GO:0004029;GO:0050873;GO:0070062;GO:0019483;GO:0005759;GO:0000062;GO:0016790;GO:0019484;GO:0055114;GO:0018478
RTRG.47285.7	GO:0016018;GO:0008380;GO:0016607;GO:0042981;GO:0000413;GO:0006457;GO:0044822;GO:0003755;GO:0005515;GO:0005737;GO:0016020;GO:0016363
RTRG.47285.5	GO:0016018;GO:0008380;GO:0016607;GO:0042981;GO:0000413;GO:0006457;GO:0044822;GO:0003755;GO:0005515;GO:0005737;GO:0016020;GO:0016363
RTRG.46380.2	GO:0004842;GO:0005515;GO:0005737;GO:0045087;GO:0031146;GO:0019005;GO:0045444;GO:0016567;GO:0032006
RTRG.47285.8	GO:0005634;GO:0003677;GO:0070062;GO:0005515;GO:0046872;GO:0006351;GO:0006355;GO:1903507;GO:0021762
RTRG.46380.1	GO:0004842;GO:0005515;GO:0005737;GO:0045087;GO:0031146;GO:0019005;GO:0045444;GO:0016567;GO:0032006
RTRG.18262.2	GO:0006461;GO:0000978;GO:0008284;GO:0006366;GO:0021501;GO:0043234;GO:0021547;GO:0045944;GO:0060323;GO:0002244;GO:0003697;GO:0005634;GO:0001077;GO:0005515;GO:0005737;GO:2000744
RTRG.18262.1	GO:0006461;GO:0000978;GO:0008284;GO:0006366;GO:0021501;GO:0043234;GO:0021547;GO:0045944;GO:0060323;GO:0002244;GO:0003697;GO:0005634;GO:0001077;GO:0005515;GO:0005737;GO:2000744
RTRG.46380.4	GO:0004842;GO:0005515;GO:0005737;GO:0045087;GO:0031146;GO:0019005;GO:0045444;GO:0016567;GO:0032006
RTRG.35326.11	GO:0006351;GO:0044707;GO:0043565;GO:0045944;GO:0005654;GO:0044767;GO:0006913;GO:0031965;GO:0005925;GO:0005737;GO:0046872;GO:0017124;GO:0050714
RTRG.40909.1	GO:0035066;GO:0043988;GO:0007173;GO:0008285;GO:0045786;GO:0007411;GO:0043620;GO:0051093;GO:0005730;GO:0045944;GO:0043027;GO:0051092;GO:0043987;GO:0005654;GO:0002223;GO:0000287;GO:0004711;GO:0006978;GO:0005524;GO:0006954;GO:0030307;GO:0004712;GO:0045892;GO:0043154;GO:0043990;GO:0005829;GO:2000491;GO:0035175;GO:0045597;GO:0043555;GO:0031965;GO:0048273;GO:0007417;GO:0005739;GO:0043065;GO:0032793;GO:…
RTRG.13403.1	GO:0007186;GO:0007275;GO:0003073;GO:0030819;GO:0043235;GO:0043410;GO:1901621;GO:0045823;GO:0008227;GO:0045777;GO:0005634;GO:0050880;GO:0006937;GO:0016021;GO:0055037;GO:0060170;GO:0030666
RTRG.13403.2	GO:0007186;GO:0007275;GO:0003073;GO:0030819;GO:0043235;GO:0043410;GO:1901621;GO:0045823;GO:0008227;GO:0045777;GO:0005634;GO:0050880;GO:0006937;GO:0016021;GO:0055037;GO:0060170;GO:0030666
RTRG.13403.4	GO:0007186;GO:0007275;GO:0003073;GO:0030819;GO:0043235;GO:0043410;GO:1901621;GO:0045823;GO:0008227;GO:0045777;GO:0005634;GO:0050880;GO:0006937;GO:0016021;GO:0055037;GO:0060170;GO:0030666
RTRG.18777.2	GO:0034394;GO:0008061;GO:0050839;GO:0045907;GO:0090277;GO:0005198;GO:0042730;GO:0005577;GO:0045921;GO:0002752;GO:0001664;GO:0070062;GO:0001867;GO:0031639;GO:0072562;GO:0031232;GO:2000352;GO:0030246;GO:0070527;GO:0007160;GO:1902042;GO:0031091;GO:0007186;GO:0033691;GO:0004252;GO:0009306;GO:0043654;GO:0051258;GO:0008329;GO:0072378;GO:0046597;GO:0051592;GO:0070374;GO:0034116;GO:2000484
RTRG.10261.1	GO:0005515;GO:0009897;GO:0016021;GO:0043235;GO:0004872;GO:0050776
RTRG.13677.3	GO:0015630;GO:0036498;GO:1903146;GO:0006351;GO:0045786;GO:0000228;GO:0043565;GO:0005886;GO:1903955;GO:0005654;GO:0000122;GO:0045171;GO:0003700;GO:0005515;GO:0005737;GO:0046872;GO:0007519
RTRG.41977.6	GO:0071837;GO:0090575;GO:0008022;GO:0000978;GO:0045666;GO:0045787;GO:0045944;GO:0051091;GO:0005654;GO:0043425;GO:0000122;GO:0001078;GO:0001077;GO:0006955;GO:0046982;GO:0070644;GO:0031435;GO:0051149;GO:0070888;GO:0042803;GO:0006351;GO:0033152;GO:0007517;GO:0000790;GO:0070491;GO:0002326;GO:0003713;GO:0046332;GO:0005737;GO:0030890;GO:2000045;GO:0035326
RTRG.41977.4	GO:0071837;GO:0090575;GO:0008022;GO:0000978;GO:0045666;GO:0045787;GO:0045944;GO:0051091;GO:0005654;GO:0043425;GO:0000122;GO:0001078;GO:0001077;GO:0006955;GO:0046982;GO:0070644;GO:0031435;GO:0051149;GO:0070888;GO:0042803;GO:0006351;GO:0033152;GO:0007517;GO:0000790;GO:0070491;GO:0002326;GO:0003713;GO:0046332;GO:0005737;GO:0030890;GO:2000045;GO:0035326
RTRG.41977.7	GO:0071837;GO:0090575;GO:0008022;GO:0000978;GO:0045666;GO:0045787;GO:0045944;GO:0051091;GO:0005654;GO:0043425;GO:0000122;GO:0001078;GO:0001077;GO:0006955;GO:0046982;GO:0070644;GO:0031435;GO:0051149;GO:0070888;GO:0042803;GO:0006351;GO:0033152;GO:0007517;GO:0000790;GO:0070491;GO:0002326;GO:0003713;GO:0046332;GO:0005737;GO:0030890;GO:2000045;GO:0035326
RTRG.51564.1	GO:0051321;GO:0000800;GO:0035093
RTRG.28912.3	GO:0009408;GO:0070062;GO:0046872;GO:0051087;GO:0016021;GO:0005829;GO:0051082;GO:0006986;GO:0005886;GO:0009987;GO:0005654
RTRG.36984.2	GO:0030425;GO:0005515;GO:0016607
RTRG.52645.4	GO:0022627;GO:0030097;GO:0008284;GO:0045787;GO:0006364;GO:0009615;GO:0060048;GO:0042775;GO:0048738;GO:0005654;GO:0003841;GO:0019083;GO:0070062;GO:0006614;GO:0000184;GO:0032981;GO:0032049;GO:0042407;GO:0006413;GO:0005743;GO:0044822;GO:0005515;GO:0047184;GO:0003735;GO:0007519;GO:0016021;GO:0035965
RTRG.52645.2	GO:0022627;GO:0030097;GO:0008284;GO:0045787;GO:0006364;GO:0009615;GO:0060048;GO:0042775;GO:0048738;GO:0005654;GO:0003841;GO:0019083;GO:0070062;GO:0006614;GO:0000184;GO:0032981;GO:0032049;GO:0042407;GO:0006413;GO:0005743;GO:0044822;GO:0005515;GO:0047184;GO:0003735;GO:0007519;GO:0016021;GO:0035965
RTRG.50642.8	GO:0036064;GO:0005085;GO:0005794;GO:0007601;GO:0001750;GO:0044822;GO:0005813;GO:0005515;GO:0050794;GO:0042073;GO:0051716;GO:0036126;GO:0032446
RTRG.50642.6	GO:0036064;GO:0005085;GO:0005794;GO:0007601;GO:0043547;GO:0001750;GO:0044822;GO:0005813;GO:0005515;GO:0050794;GO:0042073;GO:0051716;GO:0036126;GO:0032446
RTRG.50642.2	GO:0036064;GO:0005085;GO:0005794;GO:0007601;GO:0043547;GO:0001750;GO:0044822;GO:0005813;GO:0005515;GO:0050794;GO:0042073;GO:0051716;GO:0036126;GO:0032446
RTRG.50642.4	GO:0036064;GO:0005085;GO:0005794;GO:0007601;GO:0043547;GO:0001750;GO:0044822;GO:0005813;GO:0005515;GO:0050794;GO:0042073;GO:0051716;GO:0036126;GO:0032446
RTRG.19527.7	GO:0015631;GO:0043009;GO:0008270;GO:0021702;GO:0036064;GO:0004181;GO:0050905;GO:0021772;GO:0007005;GO:0005634;GO:0001754;GO:0005814;GO:0005739;GO:0006508;GO:0035609;GO:0005829;GO:0035610
RTRG.19527.8	GO:0015631;GO:0043009;GO:0008270;GO:0021702;GO:0036064;GO:0004181;GO:0050905;GO:0021772;GO:0007005;GO:0005634;GO:0001754;GO:0005814;GO:0005739;GO:0006508;GO:0035609;GO:0005829;GO:0035610
RTRG.19527.6	GO:0015631;GO:0043009;GO:0008270;GO:0021702;GO:0036064;GO:0004181;GO:0050905;GO:0021772;GO:0007005;GO:0005634;GO:0001754;GO:0005814;GO:0005739;GO:0006508;GO:0035609;GO:0005829;GO:0035610
RTRG.19527.9	GO:0015631;GO:0043009;GO:0008270;GO:0021702;GO:0036064;GO:0004181;GO:0050905;GO:0021772;GO:0007005;GO:0005634;GO:0001754;GO:0005814;GO:0005739;GO:0006508;GO:0035609;GO:0005829;GO:0035610
RTRG.19527.5	GO:0015631;GO:0043009;GO:0008270;GO:0021702;GO:0036064;GO:0004181;GO:0050905;GO:0021772;GO:0007005;GO:0005634;GO:0001754;GO:0005814;GO:0005739;GO:0006508;GO:0035609;GO:0005829;GO:0035610
RTRG.19527.4	GO:0015631;GO:0043009;GO:0008270;GO:0021702;GO:0036064;GO:0004181;GO:0050905;GO:0021772;GO:0007005;GO:0005634;GO:0001754;GO:0005814;GO:0005739;GO:0006508;GO:0035609;GO:0005829;GO:0035610
RTRG.19527.1	GO:0015631;GO:0043009;GO:0008270;GO:0021702;GO:0036064;GO:0004181;GO:0050905;GO:0021772;GO:0007005;GO:0005634;GO:0001754;GO:0005814;GO:0005739;GO:0006508;GO:0035609;GO:0005829;GO:0035610
RTRG.19527.3	GO:0015631;GO:0043009;GO:0008270;GO:0021702;GO:0036064;GO:0004181;GO:0050905;GO:0021772;GO:0007005;GO:0005634;GO:0001754;GO:0005814;GO:0005739;GO:0006508;GO:0035609;GO:0005829;GO:0035610
RTRG.30287.3	GO:0019902;GO:0090305;GO:0006310;GO:0048856;GO:0006366;GO:0001228;GO:0043565;GO:0009036;GO:0045944;GO:0005634;GO:0003964;GO:0010923;GO:0046872;GO:0006915;GO:0043065;GO:0032199
RTRG.44187.1	GO:0043967;GO:0043966;GO:0008270;GO:1901796;GO:0048523;GO:0005576;GO:0043204;GO:0002576;GO:0030425;GO:0042393;GO:0045893;GO:0005829;GO:0070776;GO:0035902;GO:0051602
RTRG.44187.2	GO:0043967;GO:0043966;GO:0008270;GO:1901796;GO:0048523;GO:0005576;GO:0043204;GO:0002576;GO:0030425;GO:0042393;GO:0045893;GO:0005829;GO:0070776;GO:0035902;GO:0051602
RTRG.44187.4	GO:0043967;GO:0043966;GO:0008270;GO:1901796;GO:0048523;GO:0005576;GO:0043204;GO:0002576;GO:0030425;GO:0042393;GO:0045893;GO:0005829;GO:0070776;GO:0035902;GO:0051602
RTRG.21826.2	GO:0005515
RTRG.51477.1	GO:0007160;GO:0060662;GO:0005581;GO:0061153;GO:0060789;GO:0090263;GO:0005164;GO:0042475;GO:0007398;GO:0005576;GO:0042346;GO:0051092;GO:0005789;GO:0005887;GO:0033209;GO:0005856;GO:0006955;GO:0045177;GO:0010628;GO:0043473;GO:0030154;GO:0010467
RTRG.20450.3	GO:0003700;GO:0005515;GO:0005737;GO:0046872;GO:0006351;GO:0006355;GO:0043565;GO:0005654
RTRG.13816.3	GO:0000166;GO:0048870;GO:0005858;GO:0007018;GO:0003774
RTRG.30287.5	GO:0019902;GO:0009791;GO:0060021;GO:0006366;GO:0048008;GO:0001228;GO:0043565;GO:0045944;GO:0048705;GO:0060325;GO:0005634;GO:0010923;GO:0006915;GO:0043065
RTRG.13816.1	GO:0000166;GO:0048870;GO:0005858;GO:0007275;GO:0030030;GO:0003341;GO:0003774
RTRG.4455.1	GO:0007051;GO:0016604;GO:0005092;GO:0005096;GO:0007213;GO:0008542;GO:0043025;GO:0043547;GO:0000794;GO:0044459;GO:0000188;GO:0051301;GO:0030425;GO:0006913;GO:0006979;GO:0098794;GO:0001965;GO:0048167;GO:0005829;GO:0019901;GO:0000922;GO:0048008;GO:0008277;GO:0008017;GO:0005813;GO:0005516;GO:0070373;GO:0050769;GO:0030159
RTRG.9410.4	GO:0000815;GO:0015031;GO:0070062;GO:0050890;GO:0006914;GO:0016197;GO:0005829;GO:0019904;GO:1901673;GO:1902188;GO:0000920;GO:0048523;GO:0006997;GO:1904903;GO:0005886;GO:0005764;GO:0005634;GO:0031902;GO:0070050;GO:0010824;GO:0005739;GO:0071985;GO:0036258;GO:0039702;GO:0007080;GO:0051259
RTRG.24312.1	GO:0035023;GO:0043507;GO:0090630;GO:0007399;GO:0009036;GO:0022603;GO:0051091;GO:0005654;GO:0060326;GO:0051961;GO:0003964;GO:0001886;GO:0001726;GO:0030165;GO:0005829;GO:0017048;GO:0051129;GO:1904591;GO:0090305;GO:0090004;GO:0005089;GO:0005886;GO:0070372;GO:0097178;GO:0051496;GO:0043065;GO:0048013;GO:0032199;GO:0030971
RTRG.9439.5	GO:0009790;GO:0005978;GO:0070062;GO:0003844;GO:0005829;GO:0043169;GO:0004553;GO:0005982;GO:0009536
RTRG.22243.2	GO:0008285;GO:0005576
RTRG.9439.1	GO:0009790;GO:0005978;GO:0070062;GO:0003844;GO:0005829;GO:0043169;GO:0004553;GO:0005982;GO:0009536
RTRG.22243.6	GO:0008285;GO:0005576
RTRG.22243.5	GO:0008285;GO:0005576
RTRG.17835.6	GO:0048592
RTRG.17835.2	GO:0050908;GO:0060060;GO:0046548
RTRG.17835.3	GO:0048592
RTRG.17835.4	GO:0048592
RTRG.17835.5	GO:0048592
RTRG.17835.7	GO:0048592
RTRG.4093.4	GO:0005515;GO:0000086;GO:0005814;GO:0007099;GO:0032053;GO:0005929;GO:0032465;GO:0005829;GO:1902018;GO:0043234;GO:0045724
RTRG.38065.21	GO:0016887;GO:0007050;GO:0016528;GO:0016605;GO:0008022;GO:0008544;GO:0005794;GO:0043588;GO:0061337;GO:0042060;GO:0030506;GO:0042383;GO:0005509;GO:0007409;GO:0072661;GO:0005829;GO:0016055;GO:0014731;GO:0032886;GO:0019902;GO:0043034;GO:0042221;GO:0005200;GO:0045773;GO:0043234;GO:0000226;GO:0051015;GO:0030018;GO:0051893;GO:0008307;GO:0005913;GO:0051010;GO:0030011;GO:0014704;GO:0016363;GO:0030056;GO:…
RTRG.46898.2	GO:0050919;GO:0021637;GO:1901166;GO:0021612;GO:0097490;GO:0051094;GO:0043005;GO:0021772;GO:0061138;GO:0097491;GO:0038191;GO:0007507;GO:0048880;GO:0001764;GO:0070062;GO:0006955;GO:0001525;GO:0051240;GO:0036486;GO:0035295;GO:1902287;GO:0007267;GO:0061549;GO:0005783;GO:0048843;GO:0045499;GO:0009887;GO:0021785;GO:0048846;GO:0005615;GO:2000009;GO:0097156;GO:0042493;GO:1990535;GO:0044297;GO:0030215;GO:…
RTRG.46898.6	GO:0043009;GO:0050919;GO:0021637;GO:1901166;GO:0021612;GO:0097490;GO:0051094;GO:0043005;GO:0021772;GO:0061138;GO:0097491;GO:0038191;GO:0048880;GO:0001764;GO:0003007;GO:0070062;GO:0006955;GO:0001525;GO:0051240;GO:0036486;GO:0035295;GO:1902287;GO:0007267;GO:0061549;GO:0005783;GO:0048843;GO:0045499;GO:0021785;GO:0048846;GO:0005615;GO:2000009;GO:0097156;GO:0042493;GO:1990535;GO:0044297;GO:0030215;GO:…
RTRG.46898.9	GO:0021915;GO:0050919;GO:0021637;GO:0009791;GO:1901166;GO:0003151;GO:0003350;GO:0021612;GO:0097490;GO:0021772;GO:0097491;GO:0060666;GO:0038191;GO:0070062;GO:0006955;GO:0001525;GO:0036486;GO:0060174;GO:1902287;GO:0061549;GO:0048843;GO:0045499;GO:0021785;GO:0048846;GO:0003215;GO:0005615;GO:2000009;GO:0001974;GO:0097156;GO:0001756;GO:0042493;GO:1990535;GO:0044297;GO:0030215;GO:0030335
RTRG.46898.8	GO:0008360;GO:0021915;GO:0060385;GO:0016525;GO:0050919;GO:0021637;GO:0009791;GO:1901166;GO:0002040;GO:0003151;GO:0003350;GO:0021612;GO:0097490;GO:0021772;GO:0097491;GO:0060666;GO:0038191;GO:0048880;GO:0001764;GO:0070062;GO:0006955;GO:0001569;GO:0030424;GO:2001224;GO:0036486;GO:0050808;GO:0060174;GO:1902287;GO:0007267;GO:0061549;GO:0005783;GO:0048843;GO:0045499;GO:0021785;GO:0048846;GO:0003215;GO:…
RTRG.52633.2	GO:0008385;GO:0007030;GO:0015031;GO:0038095;GO:0043123;GO:0044431;GO:0007254;GO:0009615;GO:0045944;GO:0051092;GO:1990450;GO:0042975;GO:0002223;GO:0000187;GO:0006954;GO:0016192;GO:0072686;GO:0046982;GO:0006915;GO:0070423;GO:0016236;GO:0050852;GO:0019904;GO:0042803;GO:0006351;GO:0000922;GO:1901215;GO:0006974;GO:0007249;GO:0004871;GO:0098542;GO:0005634;GO:0023057;GO:0031625;GO:0000151;GO:0046872;GO:…
RTRG.36168.2	GO:0015991;GO:0008286;GO:0033572;GO:0046961;GO:0007035;GO:0090383;GO:0006897;GO:0005765;GO:0005886;GO:0000221;GO:0070062;GO:0005515;GO:0050690;GO:0050790;GO:0016032;GO:0016241;GO:0005829;GO:0030234
RTRG.3090.5	GO:0018108;GO:0014068;GO:0046579;GO:0046777;GO:0048712;GO:0000139;GO:0048678;GO:0007178;GO:0051092;GO:0045766;GO:0007611;GO:0000187;GO:0002039;GO:0000186;GO:0009628;GO:0051965;GO:0033138;GO:0090102;GO:2000251;GO:0050927;GO:0043235;GO:0005244;GO:0048403;GO:0007265;GO:0005004;GO:0007623;GO:1903859;GO:0004675;GO:0048406;GO:0038180;GO:0048011;GO:0051412;GO:0031547;GO:0007417;GO:0048691;GO:0010628;GO:…
RTRG.52633.3	GO:0008385;GO:0007030;GO:0015031;GO:0038095;GO:0043123;GO:0044431;GO:0007254;GO:0009615;GO:0045944;GO:0051092;GO:1990450;GO:0042975;GO:0002223;GO:0000187;GO:0006954;GO:0016192;GO:0072686;GO:0046982;GO:0006915;GO:0070423;GO:0016236;GO:0050852;GO:0019904;GO:0042803;GO:0006351;GO:0000922;GO:1901215;GO:0006974;GO:0007249;GO:0004871;GO:0098542;GO:0005634;GO:0023057;GO:0031625;GO:0000151;GO:0046872;GO:…
RTRG.15569.2	GO:0008089;GO:0007399;GO:0008568;GO:0000287;GO:0005524;GO:0005768;GO:0070062;GO:0048487;GO:0000281;GO:0001649;GO:0071479;GO:0031410;GO:0010458;GO:0051228;GO:2001243;GO:0032467;GO:0090148;GO:0051260;GO:0000228;GO:0005783;GO:0043014;GO:0044425;GO:0008017;GO:0031965;GO:0006888;GO:0051013;GO:0001578;GO:0005815;GO:0046034;GO:0033687;GO:0016363;GO:0034214;GO:0010569;GO:0019896;GO:0030496;GO:0031122;GO:…
RTRG.15569.5	GO:0042416;GO:0030170;GO:0008021;GO:0043025;GO:0046219;GO:0001694;GO:0052314;GO:0070062;GO:0046684;GO:0010259;GO:0005829;GO:0071312;GO:0016597;GO:0036468;GO:0030424;GO:0015842;GO:0042427;GO:0019904;GO:0035690;GO:0033076;GO:0007623;GO:0004398;GO:0006548;GO:0071363;GO:0019899
RTRG.15569.1	GO:0042416;GO:0030170;GO:0008021;GO:0043025;GO:0046219;GO:0008568;GO:0001694;GO:0000287;GO:0005524;GO:0052314;GO:0070062;GO:0046684;GO:0001649;GO:0010259;GO:0071479;GO:0005829;GO:0071312;GO:0051726;GO:0016597;GO:2001243;GO:0036468;GO:0030424;GO:0015842;GO:0042427;GO:0019904;GO:0035690;GO:0033076;GO:0000228;GO:0007623;GO:0004398;GO:0006548;GO:0071363;GO:0046034;GO:0033687;GO:0010569;GO:0031122;GO:…
RTRG.15569.4	GO:0008089;GO:0007399;GO:0008568;GO:0000287;GO:0005524;GO:0005768;GO:0070062;GO:0048487;GO:0000281;GO:0001649;GO:0071479;GO:0031410;GO:0010458;GO:0051228;GO:2001243;GO:0032467;GO:0090148;GO:0051260;GO:0000228;GO:0005783;GO:0043014;GO:0044425;GO:0008017;GO:0031965;GO:0006888;GO:0051013;GO:0001578;GO:0005815;GO:0046034;GO:0033687;GO:0016363;GO:0034214;GO:0010569;GO:0019896;GO:0030496;GO:0031122;GO:…
RTRG.22662.11	GO:0007275;GO:0000932;GO:0042974;GO:0004535;GO:0000122;GO:0032947;GO:0006977;GO:0048387;GO:2000036;GO:0005829;GO:0090503;GO:0006351;GO:0035195;GO:0060213;GO:0000289;GO:0044822;GO:0005778;GO:0005634;GO:0005615;GO:0010606;GO:0070016;GO:0033147;GO:0030331;GO:0030015
RTRG.22662.15	GO:0007275;GO:0000932;GO:0042974;GO:0004535;GO:0000122;GO:0032947;GO:0006977;GO:0048387;GO:2000036;GO:0005829;GO:0090503;GO:0006351;GO:0035195;GO:0060213;GO:0000289;GO:0044822;GO:0005778;GO:0005634;GO:0005615;GO:0010606;GO:0070016;GO:0033147;GO:0030331;GO:0030015
RTRG.22662.13	GO:0007275;GO:0000932;GO:0042974;GO:0004535;GO:0000122;GO:0032947;GO:0006977;GO:0048387;GO:2000036;GO:0005829;GO:0090503;GO:0006351;GO:0035195;GO:0060213;GO:0000289;GO:0044822;GO:0005778;GO:0005634;GO:0005615;GO:0010606;GO:0070016;GO:0033147;GO:0030331;GO:0030015
RTRG.22662.9	GO:0007275;GO:0000932;GO:0042974;GO:0004535;GO:0000122;GO:0032947;GO:0006977;GO:0048387;GO:2000036;GO:0005829;GO:0090503;GO:0006351;GO:0035195;GO:0060213;GO:0000289;GO:0044822;GO:0005778;GO:0005634;GO:0005615;GO:0010606;GO:0070016;GO:0033147;GO:0030331;GO:0030015
RTRG.22662.12	GO:0007275;GO:0000932;GO:0042974;GO:0004535;GO:0000122;GO:0032947;GO:0006977;GO:0048387;GO:2000036;GO:0005829;GO:0090503;GO:0006351;GO:0035195;GO:0060213;GO:0000289;GO:0044822;GO:0005778;GO:0005634;GO:0005615;GO:0010606;GO:0070016;GO:0033147;GO:0030331;GO:0030015
RTRG.22662.16	GO:0007275;GO:0000932;GO:0042974;GO:0004535;GO:0000122;GO:0032947;GO:0006977;GO:0048387;GO:2000036;GO:0005829;GO:0090503;GO:0006351;GO:0035195;GO:0060213;GO:0000289;GO:0044822;GO:0005778;GO:0005634;GO:0005615;GO:0010606;GO:0070016;GO:0033147;GO:0030331;GO:0030015
RTRG.22662.10	GO:0007275;GO:0000932;GO:0042974;GO:0004535;GO:0000122;GO:0032947;GO:0006977;GO:0048387;GO:2000036;GO:0005829;GO:0090503;GO:0006351;GO:0035195;GO:0060213;GO:0000289;GO:0044822;GO:0005778;GO:0005634;GO:0005615;GO:0010606;GO:0070016;GO:0033147;GO:0030331;GO:0030015
RTRG.22662.14	GO:0007275;GO:0000932;GO:0042974;GO:0004535;GO:0000122;GO:0032947;GO:0006977;GO:0048387;GO:2000036;GO:0005829;GO:0090503;GO:0006351;GO:0035195;GO:0060213;GO:0000289;GO:0044822;GO:0005778;GO:0005634;GO:0005615;GO:0010606;GO:0070016;GO:0033147;GO:0030331;GO:0030015
RTRG.19704.3	GO:0055072;GO:0030218;GO:0006826;GO:0034220;GO:0015075;GO:0016021;GO:0005743;GO:0015711
RTRG.7056.1	GO:0008285;GO:0008284;GO:0008588;GO:0000976;GO:0042254;GO:0090073;GO:0000122;GO:0003700;GO:0071294;GO:0071157;GO:0046022;GO:0015629;GO:0071356;GO:0008270;GO:0006351;GO:0043497;GO:0045732;GO:0045597;GO:0007346;GO:0005634;GO:0005515;GO:0005737;GO:0043066;GO:0001934;GO:0043065;GO:0070895;GO:0030335
RTRG.7056.2	GO:0008285;GO:0008284;GO:0008588;GO:0000976;GO:0042254;GO:0090073;GO:0000122;GO:0003700;GO:0071294;GO:0071157;GO:0046022;GO:0015629;GO:0071356;GO:0008270;GO:0006351;GO:0043497;GO:0045732;GO:0045597;GO:0007346;GO:0005634;GO:0005515;GO:0005737;GO:0043066;GO:0001934;GO:0043065;GO:0070895;GO:0030335
RTRG.7056.3	GO:0008285;GO:0008284;GO:0008588;GO:0000976;GO:0042254;GO:0090073;GO:0000122;GO:0003700;GO:0071294;GO:0071157;GO:0046022;GO:0015629;GO:0071356;GO:0008270;GO:0006351;GO:0043497;GO:0045732;GO:0045597;GO:0007346;GO:0005634;GO:0005515;GO:0005737;GO:0043066;GO:0001934;GO:0043065;GO:0070895;GO:0030335
RTRG.13955.1	GO:0016021;GO:0009986
RTRG.27094.2	GO:0008285;GO:0090571;GO:0051170;GO:0004004;GO:0000122;GO:0005524;GO:0097504;GO:0005829;GO:0050810;GO:0019904;GO:0042826;GO:0000244;GO:0006412;GO:0003677;GO:0005856;GO:0070491;GO:0043581;GO:0048477;GO:0016020;GO:0034719;GO:0043065;GO:0010501;GO:0030674;GO:0032797
RTRG.27094.1	GO:0008285;GO:0090571;GO:0051170;GO:0004004;GO:0000122;GO:0005524;GO:0003723;GO:0097504;GO:0005829;GO:0050810;GO:0019904;GO:0042826;GO:0000244;GO:0003677;GO:0005856;GO:0070491;GO:0043581;GO:0048477;GO:0016020;GO:0034719;GO:0043065;GO:0010501;GO:0030674;GO:0032797
RTRG.13093.1	GO:0090336;GO:0009750;GO:0005794;GO:0046697;GO:0007612;GO:0090050;GO:0001550;GO:0007613;GO:0000212;GO:0001750;GO:0005789;GO:0005788;GO:0050873;GO:0005901;GO:0006954;GO:0071498;GO:0050473;GO:0031915;GO:0051926;GO:0051968;GO:0071456;GO:0035633;GO:0010575;GO:0031394;GO:1904146;GO:0043234;GO:0042346;GO:0005635;GO:0006769;GO:0004666;GO:0051412;GO:0046872;GO:0006928;GO:0006805;GO:0010226;GO:0032355;GO:…
RTRG.38059.5	GO:0043009;GO:0045727;GO:0008022;GO:0008143;GO:0008266;GO:0007596;GO:0043621;GO:0000398;GO:0005844;GO:0000166;GO:0070062;GO:0005925;GO:0071013;GO:0000184;GO:0005829;GO:0045070;GO:0010494;GO:0060212;GO:0008494;GO:0031370;GO:0006413;GO:0060213;GO:0000289;GO:0006378;GO:0044822;GO:0017130;GO:0016020;GO:0048255;GO:0031047;GO:2000623
RTRG.38059.4	GO:0043009;GO:0045727;GO:0008022;GO:0008143;GO:0008266;GO:0007596;GO:0043621;GO:0000398;GO:0005844;GO:0000166;GO:0070062;GO:0005925;GO:0071013;GO:0000184;GO:0005829;GO:0045070;GO:0010494;GO:0060212;GO:0008494;GO:0031370;GO:0006413;GO:0060213;GO:0000289;GO:0006378;GO:0044822;GO:0001556;GO:0017130;GO:0016020;GO:0048255;GO:0031047;GO:2000623
RTRG.38059.6	GO:0043009;GO:0045727;GO:0008022;GO:0008143;GO:0008266;GO:0007596;GO:0043621;GO:0000398;GO:0005844;GO:0000166;GO:0070062;GO:0005925;GO:0071013;GO:0000184;GO:0005829;GO:0045070;GO:0010494;GO:0060212;GO:0008494;GO:0031370;GO:0006413;GO:0060213;GO:0000289;GO:0006378;GO:0044822;GO:0001556;GO:0017130;GO:0016020;GO:0048255;GO:0031047;GO:2000623
RTRG.38059.1	GO:0043009;GO:0045727;GO:0008022;GO:0008143;GO:0008266;GO:0007596;GO:0043621;GO:0000398;GO:0005844;GO:0000166;GO:0070062;GO:0005925;GO:0071013;GO:0000184;GO:0005829;GO:0045070;GO:0010494;GO:0060212;GO:0008494;GO:0031370;GO:0006413;GO:0060213;GO:0000289;GO:0006378;GO:0044822;GO:0017130;GO:0016020;GO:0048255;GO:0031047;GO:2000623
RTRG.38059.3	GO:0043009;GO:0045727;GO:0008022;GO:0008143;GO:0008266;GO:0007596;GO:0043621;GO:0000398;GO:0005844;GO:0000166;GO:0070062;GO:0005925;GO:0071013;GO:0000184;GO:0005829;GO:0045070;GO:0010494;GO:0060212;GO:0008494;GO:0031370;GO:0006413;GO:0060213;GO:0000289;GO:0006378;GO:0044822;GO:0017130;GO:0016020;GO:0048255;GO:0031047;GO:2000623
RTRG.38059.2	GO:0043009;GO:0045727;GO:0008022;GO:0008143;GO:0008266;GO:0007596;GO:0043621;GO:0000398;GO:0005844;GO:0000166;GO:0070062;GO:0005925;GO:0071013;GO:0000184;GO:0005829;GO:0045070;GO:0010494;GO:0060212;GO:0008494;GO:0031370;GO:0006413;GO:0060213;GO:0000289;GO:0006378;GO:0044822;GO:0001556;GO:0017130;GO:0016020;GO:0048255;GO:0031047;GO:2000623
RTRG.21488.3	GO:1903142;GO:0030195;GO:0006465;GO:0005796;GO:0044537;GO:0005788;GO:0005509;GO:0001889;GO:0017187;GO:0001948;GO:0050728;GO:0050927;GO:0004252;GO:0002690;GO:0044469;GO:0005886;GO:0005615;GO:0006888;GO:0005515;GO:0072378;GO:0043066;GO:0035807;GO:0050900;GO:0051897;GO:0010641
RTRG.21488.1	GO:1903142;GO:0030195;GO:0006465;GO:0005796;GO:0044537;GO:0005788;GO:0005509;GO:0001889;GO:0017187;GO:0001948;GO:0050728;GO:0050927;GO:0004252;GO:0002690;GO:0044469;GO:0005886;GO:0005615;GO:0006888;GO:0005515;GO:0072378;GO:0043066;GO:0035807;GO:0050900;GO:0051897;GO:0010641
RTRG.21488.4	GO:1903142;GO:0030195;GO:0006465;GO:0005796;GO:0044537;GO:0005788;GO:0005509;GO:0001889;GO:0017187;GO:0001948;GO:0050728;GO:0050927;GO:0004252;GO:0002690;GO:0044469;GO:0005886;GO:0005615;GO:0006888;GO:0005515;GO:0072378;GO:0043066;GO:0035807;GO:0050900;GO:0051897;GO:0010641
RTRG.32192.5	GO:0008360;GO:0043009;GO:0032092;GO:0007498;GO:0048812;GO:0060429;GO:0048518;GO:0007016;GO:0005654;GO:0009898;GO:0030866;GO:0070062;GO:0005925;GO:0030507;GO:0006915;GO:0005829;GO:0008180;GO:0014731;GO:0033270;GO:0019904;GO:0031032;GO:0006470;GO:0008015;GO:0005200;GO:0044224;GO:0002175;GO:0005545;GO:0043217;GO:0005516;GO:0005911;GO:0003779;GO:0004726;GO:0001558;GO:0030913;GO:0071205;GO:0030673;GO:…
RTRG.32192.4	GO:0008360;GO:0043009;GO:0032092;GO:0007498;GO:0048812;GO:0060429;GO:0048518;GO:0007016;GO:0005654;GO:0009898;GO:0030866;GO:0070062;GO:0005925;GO:0030507;GO:0006915;GO:0005829;GO:0008180;GO:0014731;GO:0033270;GO:0019904;GO:0031032;GO:0006470;GO:0008015;GO:0005200;GO:0044224;GO:0002175;GO:0005545;GO:0043217;GO:0005516;GO:0005911;GO:0003779;GO:0004726;GO:0001558;GO:0030913;GO:0071205;GO:0030673;GO:…
RTRG.32192.6	GO:0008360;GO:0043009;GO:0032092;GO:0007498;GO:0048812;GO:0060429;GO:0048518;GO:0007016;GO:0005654;GO:0009898;GO:0030866;GO:0070062;GO:0005925;GO:0030507;GO:0006915;GO:0005829;GO:0008180;GO:0014731;GO:0033270;GO:0019904;GO:0031032;GO:0006470;GO:0008015;GO:0005200;GO:0044224;GO:0002175;GO:0005545;GO:0043217;GO:0005516;GO:0005911;GO:0003779;GO:0004726;GO:0001558;GO:0030913;GO:0071205;GO:0030673;GO:…
RTRG.32192.3	GO:0008360;GO:0043009;GO:0032092;GO:0007498;GO:0048812;GO:0060429;GO:0048518;GO:0007016;GO:0005654;GO:0009898;GO:0030866;GO:0070062;GO:0005925;GO:0030507;GO:0006915;GO:0005829;GO:0008180;GO:0014731;GO:0033270;GO:0019904;GO:0031032;GO:0006470;GO:0008015;GO:0005200;GO:0044224;GO:0002175;GO:0005545;GO:0043217;GO:0005516;GO:0005911;GO:0003779;GO:0004726;GO:0001558;GO:0030913;GO:0071205;GO:0030673;GO:…
RTRG.32192.2	GO:0008360;GO:0043009;GO:0032092;GO:0007498;GO:0048812;GO:0060429;GO:0048518;GO:0007016;GO:0005654;GO:0009898;GO:0030866;GO:0070062;GO:0005925;GO:0030507;GO:0006915;GO:0005829;GO:0008180;GO:0014731;GO:0033270;GO:0019904;GO:0031032;GO:0006470;GO:0008015;GO:0005200;GO:0044224;GO:0002175;GO:0005545;GO:0043217;GO:0005516;GO:0005911;GO:0003779;GO:0004726;GO:0001558;GO:0030913;GO:0071205;GO:0030673;GO:…
RTRG.40448.2	GO:0035023;GO:0031252;GO:0030031;GO:0008289;GO:0005089;GO:0042995;GO:0043547;GO:0044459;GO:0005515;GO:0051179;GO:0048522;GO:0005737;GO:0019898;GO:0016740
RTRG.16085.5	GO:0045944;GO:0043401;GO:0006367;GO:0005654;GO:0000122;GO:0007605;GO:0070062;GO:0046982;GO:0060509;GO:0070324;GO:0003707;GO:0030522;GO:0031490;GO:0008270;GO:0008050;GO:0042803;GO:0008016;GO:0046965;GO:0007621;GO:0046966;GO:0009887;GO:0004887;GO:0000790;GO:0003714;GO:1990837;GO:0019899
RTRG.16085.6	GO:0045944;GO:0043401;GO:0006367;GO:0005654;GO:0000122;GO:0007605;GO:0070062;GO:0046982;GO:0060509;GO:0070324;GO:0003707;GO:0030522;GO:0031490;GO:0008270;GO:0008050;GO:0042803;GO:0008016;GO:0046965;GO:0007621;GO:0046966;GO:0009887;GO:0004887;GO:0000790;GO:0003714;GO:1990837;GO:0019899
RTRG.16085.4	GO:0045944;GO:0043401;GO:0006367;GO:0005654;GO:0000122;GO:0007605;GO:0070062;GO:0046982;GO:0060509;GO:0070324;GO:0003707;GO:0030522;GO:0031490;GO:0008270;GO:0008050;GO:0042803;GO:0008016;GO:0046965;GO:0007621;GO:0046966;GO:0009887;GO:0004887;GO:0000790;GO:0003714;GO:1990837;GO:0019899
RTRG.16085.10	GO:0045944;GO:0043401;GO:0006367;GO:0005654;GO:0000122;GO:0007605;GO:0070062;GO:0046982;GO:0060509;GO:0070324;GO:0003707;GO:0030522;GO:0031490;GO:0008270;GO:0008050;GO:0042803;GO:0008016;GO:0046965;GO:0007621;GO:0046966;GO:0009887;GO:0004887;GO:0000790;GO:0003714;GO:1990837;GO:0019899
RTRG.16085.3	GO:0045944;GO:0043401;GO:0006367;GO:0005654;GO:0000122;GO:0007605;GO:0070062;GO:0046982;GO:0060509;GO:0070324;GO:0003707;GO:0030522;GO:0031490;GO:0008270;GO:0008050;GO:0042803;GO:0008016;GO:0046965;GO:0007621;GO:0046966;GO:0009887;GO:0004887;GO:0000790;GO:0003714;GO:1990837;GO:0019899
RTRG.16085.2	GO:0045944;GO:0043401;GO:0006367;GO:0005654;GO:0000122;GO:0007605;GO:0070062;GO:0046982;GO:0060509;GO:0070324;GO:0003707;GO:0030522;GO:0031490;GO:0008270;GO:0008050;GO:0042803;GO:0008016;GO:0046965;GO:0007621;GO:0046966;GO:0009887;GO:0004887;GO:0000790;GO:0003714;GO:1990837;GO:0019899
RTRG.16085.1	GO:0045944;GO:0043401;GO:0006367;GO:0005654;GO:0000122;GO:0007605;GO:0070062;GO:0046982;GO:0060509;GO:0070324;GO:0003707;GO:0030522;GO:0031490;GO:0008270;GO:0008050;GO:0042803;GO:0008016;GO:0046965;GO:0007621;GO:0046966;GO:0009887;GO:0004887;GO:0000790;GO:0003714;GO:1990837;GO:0019899
RTRG.3978.1	GO:0048471;GO:0018242;GO:0016021;GO:0018243;GO:0000139;GO:0030145;GO:0016266;GO:0030246;GO:0004653
RTRG.9629.4	GO:0000276;GO:0016887;GO:0015078;GO:0021762;GO:0042776
RTRG.20930.2	GO:0043627;GO:0090575;GO:0003290;GO:0008584;GO:0014065;GO:0035162;GO:0000979;GO:0007492;GO:0009791;GO:0007411;GO:0021954;GO:0002088;GO:0045648;GO:0045766;GO:0000980;GO:0048485;GO:0045650;GO:0071773;GO:0006959;GO:0072107;GO:0001947;GO:2000352;GO:0051525;GO:0032689;GO:0001709;GO:0035799;GO:2000114;GO:0060231;GO:0019901;GO:0060872;GO:0003180;GO:0050728;GO:0086004;GO:0045654;GO:0000987;GO:0046983;GO:…
RTRG.47529.4	GO:0060383;GO:0007004;GO:0051096;GO:0005654;GO:0051973;GO:0017151;GO:0070200;GO:0032508;GO:0070187;GO:0032212;GO:0032202;GO:0098505;GO:0016233;GO:0010521;GO:0051974
RTRG.49001.2	GO:0008283;GO:0016525;GO:0061333;GO:0008285;GO:0005178;GO:0007155;GO:0007605;GO:0005788;GO:0070062;GO:0071310;GO:0005605;GO:0001569;GO:0071495;GO:0071711;GO:0030023;GO:0006919;GO:0008015;GO:0007420;GO:0005587;GO:0048407;GO:0061304;GO:0032836;GO:0035987;GO:0030574;GO:0072577
RTRG.42518.2	GO:2001250;GO:0016922;GO:0090575;GO:0032692;GO:0032052;GO:1904179;GO:0000978;GO:0032570;GO:1902714;GO:0006367;GO:0045723;GO:0000980;GO:0001077;GO:0006954;GO:0009749;GO:0048565;GO:0001190;GO:0035356;GO:0051006;GO:0032369;GO:0008270;GO:0046628;GO:0034145;GO:0032088;GO:0050728;GO:1902122;GO:0034142;GO:0043277;GO:0043235;GO:0038185;GO:1904468;GO:0042742;GO:0038181;GO:0090181;GO:0032715;GO:0007219;GO:…
RTRG.7389.1	GO:0014069;GO:0045807;GO:0007015;GO:1902953;GO:0000139;GO:0006886;GO:1903725;GO:0006878;GO:0045211;GO:0003924;GO:0019003;GO:0005829;GO:0050714;GO:0060292;GO:0019886;GO:0002090;GO:0006890;GO:0007264;GO:0042583;GO:0060999;GO:0097061;GO:0006892;GO:1990583;GO:0097212;GO:0005515;GO:0043085;GO:0034379;GO:0030017;GO:0030137;GO:0005770;GO:0005057;GO:0006661;GO:0043005;GO:0005215;GO:0000287;GO:0005525;GO:…
RTRG.43931.1	GO:0030170;GO:0019518;GO:0046872;GO:0008890;GO:0005829;GO:0009102;GO:0005743;GO:0016874;GO:0005654;GO:0008710
RTRG.49001.6	GO:0008283;GO:0016525;GO:0061333;GO:0008285;GO:0005178;GO:0007155;GO:0007605;GO:0005788;GO:0070062;GO:0071310;GO:0005605;GO:0001569;GO:0071495;GO:0071711;GO:0030023;GO:0006919;GO:0008015;GO:0007420;GO:0005587;GO:0048407;GO:0061304;GO:0032836;GO:0035987;GO:0030574;GO:0072577
RTRG.37142.2	GO:0032391;GO:0060088;GO:0090557;GO:0040011;GO:0044456;GO:0002142;GO:0021694;GO:1990075;GO:0043547;GO:0030426;GO:0007605;GO:0046982;GO:1990227;GO:0005829;GO:0070300;GO:0050953;GO:0032426;GO:0030742;GO:0042803;GO:0036064;GO:0007165;GO:0005085;GO:0005884;GO:0045184;GO:0005634;GO:0030139;GO:0001895;GO:0005615;GO:1990696;GO:0005911;GO:0002009;GO:0010628;GO:0030033;GO:0001917;GO:0008092;GO:0017016;GO:…
RTRG.37142.1	GO:0032391;GO:0060088;GO:0090557;GO:0040011;GO:0044456;GO:0002142;GO:0021694;GO:1990075;GO:0043547;GO:0030426;GO:0007605;GO:0046982;GO:1990227;GO:0005829;GO:0070300;GO:0050953;GO:0032426;GO:0030742;GO:0042803;GO:0036064;GO:0007165;GO:0005085;GO:0005884;GO:0045184;GO:0005634;GO:0030139;GO:0001895;GO:0005615;GO:1990696;GO:0005911;GO:0002009;GO:0010628;GO:0030033;GO:0001917;GO:0008092;GO:0017016;GO:…
RTRG.37142.4	GO:0032391;GO:0060088;GO:0090557;GO:0002142;GO:0045202;GO:0021694;GO:1990075;GO:0043547;GO:0030426;GO:0007605;GO:0046982;GO:1990227;GO:0005829;GO:0070300;GO:0050953;GO:0032426;GO:0030742;GO:0042803;GO:0036064;GO:0007165;GO:0005085;GO:0005884;GO:0045184;GO:0005634;GO:0030139;GO:0001895;GO:0005615;GO:1990696;GO:0010628;GO:0030033;GO:0001917;GO:0008092;GO:0017016;GO:0016324;GO:0072659
RTRG.7639.4	GO:0042734;GO:0014069;GO:0008380;GO:0045727;GO:1901386;GO:0015030;GO:0051491;GO:1900453;GO:0044830;GO:0048755;GO:0008266;GO:0000775;GO:0005874;GO:0003730;GO:0007215;GO:0045211;GO:0046982;GO:0000381;GO:0043198;GO:2000637;GO:0043197;GO:0006915;GO:0035198;GO:0014036;GO:0021905;GO:0098908;GO:2001022;GO:0002092;GO:0035197;GO:0043034;GO:0060999;GO:0007420;GO:0006974;GO:0044325;GO:0098792;GO:0043679;GO:…
RTRG.49001.4	GO:0008283;GO:0016525;GO:0061333;GO:0008285;GO:0005178;GO:0007155;GO:0007605;GO:0005788;GO:0070062;GO:0071310;GO:0005605;GO:0001569;GO:0071495;GO:0071711;GO:0030023;GO:0006919;GO:0008015;GO:0007420;GO:0005587;GO:0048407;GO:0061304;GO:0032836;GO:0035987;GO:0030574;GO:0072577
RTRG.49001.3	GO:0008283;GO:0016525;GO:0061333;GO:0008285;GO:0005178;GO:0007155;GO:0007605;GO:0005788;GO:0070062;GO:0071310;GO:0005605;GO:0001569;GO:0071495;GO:0071711;GO:0030023;GO:0006919;GO:0008015;GO:0007420;GO:0005587;GO:0048407;GO:0061304;GO:0032836;GO:0035987;GO:0030574;GO:0072577
RTRG.13726.2	GO:0006391;GO:0003712;GO:0045893;GO:0031167;GO:0030054;GO:0000179;GO:0042645;GO:0044822
RTRG.30442.3	GO:0015631;GO:0005070;GO:0008045;GO:1903047;GO:0005096;GO:0022607;GO:0046875;GO:0008289;GO:0045202;GO:0006468;GO:0048519;GO:0043547;GO:0005654;GO:0044459;GO:0007017;GO:0006811;GO:0070062;GO:0072686;GO:0050770;GO:0005829;GO:0017124;GO:0051704;GO:0035556;GO:0061640;GO:0005085;GO:0004672;GO:0043234;GO:0009967;GO:0006898;GO:0032879;GO:0046872;GO:0051056;GO:0048013;GO:0030036;GO:0019899;GO:0010564
RTRG.45671.43	GO:0015631;GO:0070507;GO:1901363;GO:1903047;GO:0007173;GO:0009653;GO:0043325;GO:0007018;GO:0005654;GO:0005547;GO:0010717;GO:0005769;GO:0032801;GO:0030900;GO:0005925;GO:0045111;GO:0030705;GO:0032266;GO:0010470;GO:1903690;GO:1901990;GO:0031252;GO:0080025;GO:0042221;GO:0043234;GO:0008574;GO:0000226;GO:0005886;GO:0045184;GO:0051895;GO:0043161;GO:0051497;GO:0097159;GO:0043085;GO:0043066;GO:0045022;GO:…
RTRG.38971.10	GO:0005524;GO:0070737;GO:0005515;GO:0018094;GO:0060271;GO:0005737;GO:0044782;GO:0005930;GO:0005874;GO:0007017
RTRG.45671.42	GO:0015631;GO:0070507;GO:1901363;GO:1903047;GO:0007173;GO:0009653;GO:0043325;GO:0007018;GO:0005654;GO:0005547;GO:0010717;GO:0005769;GO:0032801;GO:0030900;GO:0005925;GO:0045111;GO:0030705;GO:0032266;GO:0010470;GO:1903690;GO:1901990;GO:0031252;GO:0080025;GO:0042221;GO:0043234;GO:0008574;GO:0000226;GO:0005886;GO:0045184;GO:0051895;GO:0043161;GO:0051497;GO:0097159;GO:0043085;GO:0043066;GO:0045022;GO:…
RTRG.6654.3	GO:0014069;GO:0008021;GO:0000139;GO:0005793;GO:0043025;GO:0030425;GO:0030667;GO:0051286;GO:0048169;GO:0003924;GO:0007409;GO:0045055;GO:0019003;GO:0005829;GO:0019002;GO:0019882;GO:0019901;GO:0060271;GO:0007264;GO:0035272;GO:0030140;GO:0048210;GO:0030658;GO:0097730;GO:0042593;GO:0031226;GO:0017137;GO:0031346;GO:0034332;GO:0043001;GO:0005730;GO:0005525;GO:0032869;GO:0070062;GO:0000086;GO:0051223;GO:…
RTRG.6654.2	GO:0034332;GO:0043001;GO:0000139;GO:0044456;GO:0005793;GO:0005730;GO:0005525;GO:0032869;GO:0030667;GO:0070062;GO:0000086;GO:0003924;GO:0007409;GO:0045055;GO:0005929;GO:0019003;GO:0005829;GO:0019002;GO:0019882;GO:0007264;GO:0035272;GO:0045335;GO:0046326;GO:0005102;GO:0005778;GO:0048210;GO:0005813;GO:0030658;GO:0045046;GO:0097458;GO:0006904;GO:0042593;GO:0055038;GO:0017157;GO:0031226;GO:0032456;GO:…
RTRG.14223.3	GO:0016605;GO:0007010;GO:1990390;GO:0006895;GO:0042787;GO:0004842;GO:0005802;GO:0043161;GO:0043066;GO:0015629;GO:0031463;GO:0019964;GO:0035455
RTRG.14223.2	GO:0016605;GO:0007010;GO:1990390;GO:0006895;GO:0042787;GO:0004842;GO:0005802;GO:0043161;GO:0043066;GO:0015629;GO:0031463;GO:0019964;GO:0035455
RTRG.14223.1	GO:0016605;GO:0007010;GO:1990390;GO:0006895;GO:0042787;GO:0004842;GO:0005802;GO:0043161;GO:0043066;GO:0015629;GO:0031463;GO:0019964;GO:0035455
RTRG.44069.5	GO:0019825;GO:0008392;GO:0008144;GO:0042738;GO:0008395;GO:0033076;GO:0008202;GO:0090350;GO:0031090;GO:0009822;GO:0020037;GO:0005789;GO:0009804;GO:0005506;GO:0051100;GO:0005739;GO:0070330;GO:0006805;GO:0016021;GO:0016098;GO:0019369;GO:0070989
RTRG.52302.4	GO:0014069;GO:1903561;GO:0015277;GO:0032591;GO:0043204;GO:0005234;GO:0005654;GO:0005789;GO:0005769;GO:0043195;GO:0045211;GO:0043198;GO:0048168;GO:0051262;GO:0043197;GO:0030165;GO:0032983;GO:0051968;GO:0035235;GO:0030666;GO:0033116;GO:0019228;GO:0032281;GO:0060992;GO:0042803;GO:0044708;GO:0034220;GO:0050805;GO:0004971;GO:0005246;GO:0009986;GO:0048208;GO:0045184;GO:0043083;GO:0012507;GO:0010226;GO:…
RTRG.44069.8	GO:0019825;GO:0008392;GO:0042737;GO:0008144;GO:0008395;GO:0033076;GO:0008202;GO:0090350;GO:0031090;GO:0009822;GO:0020037;GO:0005789;GO:0009804;GO:0005506;GO:0051100;GO:0005739;GO:0070330;GO:0006805;GO:0016021;GO:0016098;GO:0019369;GO:0070989
RTRG.2961.1	GO:1903169;GO:0022607;GO:0043266;GO:0051051;GO:0080134;GO:0003008;GO:0031398;GO:0051726;GO:0035556;GO:1903052;GO:0086001;GO:1904064;GO:0098590;GO:0042221;GO:1903533;GO:0044765;GO:0044449;GO:0002376;GO:0045184;GO:0005634;GO:0048731;GO:0002768;GO:0006928;GO:0005838;GO:0030054;GO:0033365;GO:0098901;GO:0044092;GO:0072659;GO:0030016;GO:0016567;GO:2000021;GO:0033043;GO:0086019;GO:1902532;GO:0048584;GO:…
RTRG.2961.2	GO:1903169;GO:0022607;GO:0043266;GO:0051051;GO:0080134;GO:0003008;GO:0031398;GO:0051726;GO:0035556;GO:1903052;GO:0086001;GO:1904064;GO:0098590;GO:0042221;GO:1903533;GO:0044765;GO:0044449;GO:0002376;GO:0045184;GO:0005634;GO:0048731;GO:0002768;GO:0006928;GO:0005838;GO:0030054;GO:0033365;GO:0098901;GO:0044092;GO:0072659;GO:0030016;GO:0016567;GO:2000021;GO:0033043;GO:0086019;GO:1902532;GO:0048584;GO:…
RTRG.40889.10	GO:0007095;GO:0035881;GO:0008022;GO:0030030;GO:0008544;GO:0006366;GO:0009036;GO:0048534;GO:0003964;GO:0045892;GO:0045893;GO:0001947;GO:0036302;GO:0090305;GO:0008016;GO:0003682;GO:0006952;GO:0001158;GO:0000981;GO:0006357;GO:0060579;GO:0005634;GO:0010842;GO:0032199;GO:2000026
RTRG.45634.1	GO:2000481;GO:0016328;GO:0048839;GO:0044238;GO:1901701;GO:0044237;GO:0044712;GO:0044281;GO:0010739;GO:0001501;GO:0045650;GO:0045892;GO:0071417;GO:0031953;GO:0032720;GO:0070206;GO:2000279;GO:0034383;GO:0050805;GO:0033691;GO:0045776;GO:0009725;GO:0032757;GO:0010906;GO:0010745;GO:0030133;GO:0016324;GO:0030853;GO:0072659;GO:0034612;GO:0050765;GO:0071639;GO:0043124;GO:0042995;GO:0005179;GO:0043170;GO:…
RTRG.33491.4	GO:0042734;GO:0019901;GO:0015031;GO:0009267;GO:0005654;GO:0045921;GO:0005546;GO:0030659;GO:0016082;GO:0050432;GO:0016050;GO:0045211;GO:0046872;GO:1990504;GO:0005829;GO:0030054;GO:0031045
RTRG.37720.1	GO:1903561;GO:1903510;GO:0008285;GO:0006024;GO:0048513;GO:0004860;GO:0006029;GO:0006469;GO:0005578;GO:0046426;GO:0005615;GO:0044272;GO:0005518;GO:0048522;GO:0005737;GO:0019221;GO:0030336
RTRG.47529.2	GO:0016779;GO:0060383;GO:0007004;GO:0051096;GO:0005654;GO:0051973;GO:0017151;GO:0070200;GO:0032508;GO:0070187;GO:0032212;GO:0032202;GO:0098505;GO:0016233;GO:0010521;GO:0051974
RTRG.34332.3	GO:0007290;GO:0008584;GO:0000976;GO:0007596;GO:0045944;GO:0005654;GO:0001047;GO:0003700;GO:0001666;GO:0005506;GO:2000736;GO:2000036;GO:0030521;GO:0031490;GO:0036123;GO:0006351;GO:0000785;GO:0046966;GO:0051213;GO:0046293;GO:0050681;GO:0005737;GO:0051573;GO:0016020;GO:0032454;GO:0033169;GO:0055114
RTRG.34332.2	GO:0007290;GO:0008584;GO:0000976;GO:0007596;GO:0045944;GO:0005654;GO:0001047;GO:0003700;GO:0001666;GO:0005506;GO:2000736;GO:2000036;GO:0030521;GO:0031490;GO:0036123;GO:0006351;GO:0000785;GO:0046966;GO:0051213;GO:0046293;GO:0050681;GO:0005737;GO:0051573;GO:0016020;GO:0032454;GO:0033169;GO:0055114
RTRG.34332.4	GO:0007290;GO:0008584;GO:0000976;GO:0007596;GO:0045944;GO:0005654;GO:0001047;GO:0003700;GO:0001666;GO:0005506;GO:2000736;GO:2000036;GO:0030521;GO:0031490;GO:0036123;GO:0006351;GO:0000785;GO:0046966;GO:0051213;GO:0046293;GO:0050681;GO:0005737;GO:0051573;GO:0016020;GO:0032454;GO:0033169;GO:0055114
RTRG.34332.6	GO:0007290;GO:0008584;GO:0000976;GO:0007596;GO:0045944;GO:0005654;GO:0001047;GO:0003700;GO:0001666;GO:0005506;GO:2000736;GO:2000036;GO:0030521;GO:0031490;GO:0036123;GO:0006351;GO:0000785;GO:0046966;GO:0051213;GO:0046293;GO:0050681;GO:0005737;GO:0051573;GO:0016020;GO:0032454;GO:0033169;GO:0055114
RTRG.40610.9	GO:0008283;GO:0014069;GO:0090630;GO:0005096;GO:0008361;GO:0046875;GO:0045177;GO:0045211;GO:0050770;GO:0001725;GO:0043197;GO:0048167;GO:0005829;GO:0031532;GO:0061001;GO:0019901;GO:0042803;GO:1903697;GO:0003382;GO:0090162;GO:0061689;GO:0051015;GO:0005615;GO:0005813;GO:0031965;GO:0051056;GO:0048013;GO:0017016
RTRG.40610.1	GO:0008283;GO:0014069;GO:0090630;GO:0005096;GO:0008361;GO:0046875;GO:0045177;GO:0045211;GO:0050770;GO:0001725;GO:0043197;GO:0048167;GO:0005829;GO:0031532;GO:0061001;GO:0019901;GO:0042803;GO:1903697;GO:0003382;GO:0090162;GO:0061689;GO:0051015;GO:0005615;GO:0005813;GO:0031965;GO:0051056;GO:0048013;GO:0017016
RTRG.40610.2	GO:0008283;GO:0014069;GO:0090630;GO:0005096;GO:0008361;GO:0046875;GO:0045177;GO:0045211;GO:0050770;GO:0001725;GO:0043197;GO:0048167;GO:0005829;GO:0031532;GO:0061001;GO:0019901;GO:0042803;GO:1903697;GO:0003382;GO:0090162;GO:0061689;GO:0051015;GO:0005615;GO:0005813;GO:0031965;GO:0051056;GO:0048013;GO:0017016
RTRG.40610.4	GO:0008283;GO:0014069;GO:0090630;GO:0005096;GO:0008361;GO:0046875;GO:0045177;GO:0045211;GO:0050770;GO:0001725;GO:0043197;GO:0048167;GO:0005829;GO:0031532;GO:0061001;GO:0019901;GO:0042803;GO:1903697;GO:0003382;GO:0090162;GO:0061689;GO:0051015;GO:0005615;GO:0005813;GO:0031965;GO:0051056;GO:0048013;GO:0017016
RTRG.40610.3	GO:0008283;GO:0014069;GO:0090630;GO:0005096;GO:0008361;GO:0046875;GO:0045177;GO:0045211;GO:0050770;GO:0001725;GO:0043197;GO:0048167;GO:0005829;GO:0031532;GO:0061001;GO:0019901;GO:0042803;GO:1903697;GO:0003382;GO:0090162;GO:0061689;GO:0051015;GO:0005615;GO:0005813;GO:0031965;GO:0051056;GO:0048013;GO:0017016
RTRG.40610.7	GO:0008283;GO:0014069;GO:0090630;GO:0005096;GO:0008361;GO:0046875;GO:0045177;GO:0045211;GO:0050770;GO:0001725;GO:0043197;GO:0048167;GO:0005829;GO:0031532;GO:0061001;GO:0019901;GO:0042803;GO:1903697;GO:0003382;GO:0090162;GO:0061689;GO:0051015;GO:0005615;GO:0005813;GO:0031965;GO:0051056;GO:0048013;GO:0017016
RTRG.40610.5	GO:0008283;GO:0014069;GO:0090630;GO:0005096;GO:0008361;GO:0046875;GO:0045177;GO:0045211;GO:0050770;GO:0001725;GO:0043197;GO:0048167;GO:0005829;GO:0031532;GO:0061001;GO:0019901;GO:0042803;GO:1903697;GO:0003382;GO:0090162;GO:0061689;GO:0051015;GO:0005615;GO:0005813;GO:0031965;GO:0051056;GO:0048013;GO:0017016
RTRG.40610.6	GO:0008283;GO:0014069;GO:0090630;GO:0005096;GO:0008361;GO:0046875;GO:0045177;GO:0045211;GO:0050770;GO:0001725;GO:0043197;GO:0048167;GO:0005829;GO:0031532;GO:0061001;GO:0019901;GO:0042803;GO:1903697;GO:0003382;GO:0090162;GO:0061689;GO:0051015;GO:0005615;GO:0005813;GO:0031965;GO:0051056;GO:0048013;GO:0017016
RTRG.5945.3	GO:0042811;GO:0042759;GO:0033561;GO:0006641;GO:1903699;GO:0031090;GO:1903966;GO:0005789;GO:0050872;GO:0050873;GO:0004768;GO:0006636;GO:0005506;GO:0044130;GO:0016021;GO:0034435;GO:0035338;GO:0055114;GO:0070542;GO:0017105;GO:0032896;GO:0050830
RTRG.42048.2	GO:0015630;GO:0036498;GO:0007176;GO:0007173;GO:0005154;GO:0046777;GO:0005158;GO:0051092;GO:0043547;GO:0005159;GO:0000187;GO:0015629;GO:0005829;GO:0031234;GO:0036006;GO:0030027;GO:0042503;GO:0010591;GO:0005088;GO:0048008;GO:0007265;GO:0000226;GO:0000302;GO:0005168;GO:0048010;GO:0000790;GO:0007417;GO:0071363;GO:0030054;GO:0070435;GO:0030335;GO:0033006;GO:0008283;GO:0008286;GO:0008284;GO:0046875;GO:…
RTRG.42048.3	GO:0015630;GO:0005154;GO:0046777;GO:0042058;GO:0005158;GO:0051092;GO:0043547;GO:0005159;GO:0000187;GO:0015629;GO:0005829;GO:0031234;GO:0036006;GO:0030027;GO:0042503;GO:0010591;GO:0005088;GO:0048008;GO:0007265;GO:0000226;GO:0000302;GO:0004871;GO:0005168;GO:0048010;GO:0000790;GO:0071363;GO:0030054;GO:0070435;GO:0030971;GO:0030335;GO:0033006;GO:0008283;GO:0008286;GO:0008284;GO:0046875;GO:0007399;GO:…
RTRG.12910.1	GO:0008270;GO:0006691;GO:0030141;GO:0045776;GO:0005794;GO:0042277;GO:0005886;GO:0004301;GO:0005634;GO:0005615;GO:0070062;GO:0043171;GO:0070006;GO:0016485
RTRG.21602.6	GO:1990090;GO:0015031;GO:0043123;GO:0043266;GO:0051151;GO:0086019;GO:0048699;GO:0005654;GO:0005768;GO:0016192;GO:0016032;GO:0086002;GO:0086066;GO:1904064;GO:1900087;GO:0086004;GO:1900245;GO:0006275;GO:0003682;GO:0048468;GO:1900246;GO:0044304;GO:0000785;GO:0042742;GO:0044765;GO:0044449;GO:1903779;GO:0044822;GO:0051279;GO:0002027;GO:0010604;GO:0001955;GO:0045087;GO:0051130;GO:0030054;GO:0033365;GO:…
RTRG.21602.2	GO:1990090;GO:0015031;GO:0043123;GO:0043266;GO:0051151;GO:0086019;GO:0048699;GO:0005654;GO:0005768;GO:0016192;GO:0016032;GO:0086002;GO:0086066;GO:1904064;GO:1900087;GO:0086004;GO:1900245;GO:0006275;GO:0003682;GO:0048468;GO:1900246;GO:0044304;GO:0000785;GO:0042742;GO:0044765;GO:0044449;GO:1903779;GO:0044822;GO:0051279;GO:0002027;GO:0010604;GO:0001955;GO:0045087;GO:0051130;GO:0030054;GO:0033365;GO:…
RTRG.21602.1	GO:1990090;GO:0015031;GO:0043123;GO:0043266;GO:0051151;GO:0086019;GO:0048699;GO:0005654;GO:0005768;GO:0016192;GO:0016032;GO:0086002;GO:0086066;GO:1904064;GO:1900087;GO:0086004;GO:1900245;GO:0006275;GO:0003682;GO:0048468;GO:1900246;GO:0044304;GO:0000785;GO:0042742;GO:0044765;GO:0044449;GO:1903779;GO:0044822;GO:0051279;GO:0002027;GO:0010604;GO:0001955;GO:0045087;GO:0051130;GO:0030054;GO:0033365;GO:…
RTRG.21602.4	GO:1990090;GO:0015031;GO:0043123;GO:0043266;GO:0051151;GO:0086019;GO:0048699;GO:0005654;GO:0005768;GO:0016192;GO:0016032;GO:0086002;GO:0086066;GO:1904064;GO:1900087;GO:0086004;GO:1900245;GO:0006275;GO:0003682;GO:0048468;GO:1900246;GO:0044304;GO:0000785;GO:0042742;GO:0044765;GO:0044449;GO:1903779;GO:0044822;GO:0051279;GO:0002027;GO:0010604;GO:0001955;GO:0045087;GO:0051130;GO:0030054;GO:0033365;GO:…
RTRG.48674.39	GO:0016601;GO:0018108;GO:0005070;GO:0043025;GO:0042059;GO:0043547;GO:0043195;GO:0048488;GO:0005905;GO:0005509;GO:0048365;GO:0005829;GO:0032403;GO:0048041;GO:0030027;GO:0019901;GO:0008154;GO:0005089;GO:1900026;GO:1904424;GO:0009967;GO:0005886;GO:0097581;GO:0048010;GO:0031625;GO:0048013;GO:0030175;GO:2000601;GO:0035023;GO:1903861;GO:0007030;GO:0008285;GO:0030097;GO:0038096;GO:0005773;GO:0048858;GO:…
RTRG.6725.1	GO:0007160;GO:0005515;GO:0005794;GO:0005886;GO:0009986;GO:0031225
RTRG.46970.9	GO:0035770;GO:0008094;GO:0002151;GO:0006396;GO:0003682;GO:1902775;GO:0042645;GO:0001047;GO:0004004;GO:0044822;GO:0005524;GO:0070062;GO:0005515;GO:0016071;GO:0051880;GO:0003725;GO:0001503;GO:0051252;GO:0031981;GO:0010468;GO:0010501;GO:0032206
RTRG.7407.6	GO:0051015;GO:0051016;GO:0031625;GO:0005925;GO:0005737;GO:0015629;GO:0045159;GO:1900026;GO:0017049;GO:0030047;GO:0007049
RTRG.7407.7	GO:0051015;GO:0051016;GO:0031625;GO:0005925;GO:0005737;GO:0015629;GO:0045159;GO:1900026;GO:0017049;GO:0030047;GO:0007049
RTRG.7407.12	GO:0051015;GO:0051016;GO:0031625;GO:0005925;GO:0005737;GO:0015629;GO:0045159;GO:1900026;GO:0017049;GO:0030047;GO:0007049
RTRG.7407.1	GO:0051015;GO:0031625;GO:0005925;GO:0005737;GO:0015629;GO:0016043;GO:0044763;GO:1900026
RTRG.7407.13	GO:0051015;GO:0031625;GO:0005925;GO:0005737;GO:0015629;GO:0016043;GO:0044763;GO:1900026
RTRG.7407.2	GO:0051015;GO:0031625;GO:0032956;GO:0005925;GO:0005737;GO:0015629;GO:0044763;GO:1900026;GO:0006996
RTRG.7407.4	GO:0051015;GO:0031625;GO:0005925;GO:0005737;GO:0015629;GO:0016043;GO:0044763;GO:1900026
RTRG.7407.3	GO:0051015;GO:0031625;GO:0005925;GO:0005737;GO:0015629;GO:0016043;GO:0044763;GO:1900026
RTRG.7407.5	GO:0051015;GO:0031625;GO:0005925;GO:0005737;GO:0015629;GO:0016043;GO:0044763;GO:1900026
RTRG.33493.1	GO:1904352;GO:0008270;GO:0061630;GO:0061462;GO:0042787;GO:0005789;GO:0005634;GO:0070062;GO:0005515;GO:0031647;GO:0016021;GO:0016874;GO:0051248;GO:0031324;GO:0051865
RTRG.30416.1	GO:0043209;GO:0009615;GO:0000015;GO:0005212;GO:0043403;GO:0000287;GO:0004634;GO:0000122;GO:0003700;GO:0070062;GO:0046982;GO:0001701;GO:0030308;GO:0051020;GO:0031430;GO:0006094;GO:0042803;GO:0006351;GO:0007568;GO:0061621;GO:0044822;GO:0005634;GO:0003677;GO:0005615;GO:0051099;GO:0003714;GO:0042493;GO:0019897
RTRG.14167.1	GO:0005794;GO:0000166;GO:0070062;GO:0051289;GO:0030507;GO:0019221;GO:0005829;GO:1903077;GO:0042802;GO:1900041;GO:1900025;GO:0044422;GO:1900227;GO:0042742;GO:0050860;GO:0003779;GO:0070373;GO:0016020;GO:0050848;GO:0051879;GO:0050702;GO:0071346;GO:0019955;GO:0016787;GO:0019899
RTRG.41526.2	GO:0035264;GO:0043923;GO:0043009;GO:0015630;GO:0071837;GO:0008022;GO:0016925;GO:0000978;GO:0060349;GO:0045743;GO:0005794;GO:0042795;GO:0045944;GO:0005654;GO:0032869;GO:0030326;GO:0045171;GO:0006955;GO:1904828;GO:0045892;GO:0035118;GO:0100057;GO:0036342;GO:0042803;GO:0042826;GO:0008134;GO:0005886;GO:0000982;GO:0001046;GO:0000790;GO:0003713;GO:0046872;GO:0030099;GO:0030098;GO:0071407
RTRG.41526.1	GO:0035264;GO:0043923;GO:0043009;GO:0015630;GO:0071837;GO:0008022;GO:0016925;GO:0000978;GO:0060349;GO:0045743;GO:0005794;GO:0042795;GO:0045944;GO:0005654;GO:0032869;GO:0030326;GO:0045171;GO:0006955;GO:1904828;GO:0045892;GO:0035118;GO:0100057;GO:0036342;GO:0042803;GO:0042826;GO:0008134;GO:0005886;GO:0000982;GO:0001046;GO:0000790;GO:0003713;GO:0046872;GO:0030099;GO:0030098;GO:0071407
RTRG.41526.4	GO:0035264;GO:0043923;GO:0043009;GO:0015630;GO:0071837;GO:0008022;GO:0016925;GO:0000978;GO:0060349;GO:0045743;GO:0005794;GO:0042795;GO:0045944;GO:0005654;GO:0032869;GO:0030326;GO:0045171;GO:0006955;GO:1904828;GO:0045892;GO:0035118;GO:0100057;GO:0036342;GO:0042803;GO:0042826;GO:0008134;GO:0005886;GO:0000982;GO:0001046;GO:0000790;GO:0003713;GO:0046872;GO:0030099;GO:0030098;GO:0071407
RTRG.44445.1	GO:0070509;GO:0086056;GO:0045202;GO:0048534;GO:0061577;GO:1901843;GO:0060402;GO:0009898;GO:1904879;GO:0007528;GO:0005829;GO:0098912;GO:0050852;GO:0019901;GO:0019904;GO:0086045;GO:0008331;GO:0090002;GO:0007268;GO:0007601;GO:0051015;GO:1990454;GO:0098903;GO:0051219;GO:0086091;GO:0016324
RTRG.38513.4	GO:0000339;GO:0043488;GO:0044763;GO:0006413;GO:0006446;GO:0000289;GO:0044822;GO:0003743;GO:0016281;GO:0000184;GO:0016020;GO:0016032;GO:0005829;GO:0008190
RTRG.38513.7	GO:0044707;GO:0000339;GO:0043488;GO:0044763;GO:0006413;GO:0006446;GO:0000289;GO:0044822;GO:0003743;GO:0016281;GO:0000184;GO:0016020;GO:0016032;GO:0005829;GO:0008190
RTRG.38513.6	GO:0044707;GO:0000339;GO:0043488;GO:0044763;GO:0006413;GO:0006446;GO:0000289;GO:0044822;GO:0003743;GO:0016281;GO:0000184;GO:0016020;GO:0016032;GO:0005829;GO:0008190
RTRG.38513.5	GO:0044707;GO:0000339;GO:0043488;GO:0044763;GO:0006413;GO:0006446;GO:0000289;GO:0044822;GO:0003743;GO:0016281;GO:0000184;GO:0016020;GO:0016032;GO:0005829;GO:0008190
RTRG.26002.2	GO:0005524;GO:0003921;GO:0003922;GO:0006541;GO:0005829;GO:0016462;GO:0006177;GO:0009113
RTRG.24114.1	GO:0070062;GO:0046872;GO:0016787
RTRG.8812.4	GO:0008283;GO:0030071;GO:0070979;GO:0019903;GO:0005680;GO:0042787;GO:0005654;GO:0005876;GO:0005813;GO:0031145;GO:0005829;GO:0051437;GO:0007080;GO:0007091;GO:0051436
RTRG.8812.5	GO:0008283;GO:0030071;GO:0070979;GO:0019903;GO:0005680;GO:0042787;GO:0005654;GO:0005876;GO:0005813;GO:0031145;GO:0005829;GO:0016740;GO:0051437;GO:0007080;GO:0007091;GO:0051436
RTRG.8812.6	GO:0008283;GO:0030071;GO:0070979;GO:0019903;GO:0005680;GO:0042787;GO:0005654;GO:0005876;GO:0005813;GO:0031145;GO:0005829;GO:0051437;GO:0007080;GO:0007091;GO:0051436
RTRG.8812.1	GO:0008283;GO:0030071;GO:0070979;GO:0019903;GO:0005680;GO:0042787;GO:0005654;GO:0005876;GO:0005813;GO:0031145;GO:0005829;GO:0051437;GO:0007080;GO:0007091;GO:0051436
RTRG.8812.2	GO:0008283;GO:0030071;GO:0070979;GO:0019903;GO:0005680;GO:0042787;GO:0005654;GO:0005876;GO:0005813;GO:0031145;GO:0005829;GO:0016740;GO:0051437;GO:0007080;GO:0007091;GO:0051436
RTRG.8812.3	GO:0008283;GO:0030071;GO:0070979;GO:0019903;GO:0005680;GO:0042787;GO:0005654;GO:0005876;GO:0005813;GO:0031145;GO:0005829;GO:0016740;GO:0051437;GO:0007080;GO:0007091;GO:0051436
RTRG.48355.26	GO:0014069;GO:0060002;GO:0032092;GO:2000241;GO:0022407;GO:0007256;GO:0046777;GO:0005794;GO:0048513;GO:0048638;GO:0007605;GO:0030425;GO:0045211;GO:0006915;GO:2000311;GO:0005829;GO:0016055;GO:0030424;GO:0033138;GO:0007268;GO:0004111;GO:0098792;GO:0030898;GO:0004702;GO:0005516;GO:0001952;GO:0030054;GO:0030175;GO:0031941;GO:0018105;GO:0030334;GO:0016324;GO:0072659;GO:0060429;GO:0048814;GO:0005654;GO:…
RTRG.48355.36	GO:0014069;GO:0022407;GO:0007256;GO:0046777;GO:0005794;GO:0048814;GO:0005654;GO:0048813;GO:0030425;GO:0005524;GO:0070062;GO:0045211;GO:2000311;GO:0005829;GO:0016055;GO:0030424;GO:0031532;GO:0007268;GO:0004111;GO:0002230;GO:0098792;GO:0004702;GO:0070050;GO:0005856;GO:0005515;GO:0001952;GO:0043066;GO:0030033;GO:0030054;GO:0055037;GO:0030334;GO:0016324;GO:0072659
RTRG.30223.2	GO:0004842;GO:0015630;GO:0044430;GO:0005488;GO:0042995;GO:0016567
RTRG.30223.1	GO:0004842;GO:0015630;GO:0044430;GO:0005488;GO:0042995;GO:0016567
RTRG.45126.4	GO:0018406;GO:0005637;GO:0000030;GO:0007275;GO:0007286;GO:0016021;GO:0005783
RTRG.32807.1	GO:0003713;GO:0005737;GO:0046872;GO:0000978;GO:0006366;GO:0005654;GO:0006357
RTRG.32807.2	GO:0003713;GO:0005737;GO:0046872;GO:0000978;GO:0006366;GO:0005654;GO:0006357
RTRG.22800.2	GO:0065007;GO:0061024;GO:0036151;GO:0006663;GO:0000139;GO:0005795;GO:0005789;GO:0005811;GO:0003841;GO:0047184;GO:0005509;GO:0047144;GO:0016021;GO:0047192
RTRG.13135.6	GO:0032010;GO:0007010;GO:0022604;GO:0008022;GO:0009055;GO:0015031;GO:0060263;GO:0005794;GO:0005730;GO:0042554;GO:0005654;GO:0070064;GO:0002479;GO:0051044;GO:0001669;GO:0048365;GO:0016175;GO:0005829;GO:0016176;GO:0017124;GO:0010310;GO:0045454;GO:0045730;GO:0006968;GO:0048010;GO:0043020;GO:0045087;GO:0055114
RTRG.13135.7	GO:0032010;GO:0007010;GO:0022604;GO:0008022;GO:0009055;GO:0060263;GO:0005794;GO:0005730;GO:0042554;GO:0005654;GO:0070064;GO:0002479;GO:0051044;GO:0001669;GO:0048365;GO:0016175;GO:0005829;GO:0016176;GO:0017124;GO:0010310;GO:0045454;GO:0045730;GO:0006810;GO:0006968;GO:0048010;GO:0043020;GO:0043085;GO:0045087;GO:0055114
RTRG.2349.6	GO:0046939;GO:0000718;GO:1900034;GO:1904355;GO:0006261;GO:0003690;GO:0009314;GO:0005730;GO:0043523;GO:0006469;GO:0005654;GO:0005524;GO:0006979;GO:0004519;GO:0045792;GO:0019201;GO:0005829;GO:0032007;GO:0031931;GO:0090305;GO:0042769;GO:0046403;GO:0003684;GO:0046404;GO:0051973;GO:0005515;GO:0016020;GO:0032212;GO:0098506;GO:0098504
RTRG.13135.1	GO:0032010;GO:0007010;GO:0022604;GO:0008022;GO:0009055;GO:0060263;GO:0005794;GO:0007034;GO:0005730;GO:0006886;GO:0042554;GO:0005654;GO:0044437;GO:0070064;GO:0002479;GO:0005768;GO:0051044;GO:0001669;GO:0048365;GO:0016175;GO:0005829;GO:0016176;GO:0017124;GO:0010310;GO:0045454;GO:0045730;GO:0006968;GO:0048010;GO:0043020;GO:0045087;GO:0055114
RTRG.23444.3	GO:0030072;GO:1903543;GO:0006685;GO:0000139;GO:0000137;GO:0005886;GO:0002244;GO:0007049;GO:0006687;GO:0004767;GO:0046872;GO:0016021;GO:2000304
RTRG.1559.2	GO:0005615;GO:0042383;GO:0016010;GO:0016021;GO:0005791;GO:0000139;GO:0016485;GO:0016740;GO:0035269
RTRG.23770.2	GO:0005789;GO:0008381;GO:0005261;GO:0098655;GO:0016021;GO:0033625;GO:0033634;GO:0050896;GO:0031258;GO:0033116
RTRG.51380.1	GO:0005525;GO:0005515;GO:0000184;GO:0003747;GO:0003924;GO:0000082;GO:0005829;GO:0002184;GO:0018444;GO:0006479;GO:0044822
RTRG.45126.3	GO:0018406;GO:0005637;GO:0000030;GO:0007275;GO:0007286;GO:0016021
RTRG.18923.1	GO:0005515;GO:0005737;GO:0042795;GO:0006367;GO:0005654;GO:0044822;GO:0006368
RTRG.514.1	GO:0055131;GO:0043508;GO:0008284;GO:1903748;GO:0006986;GO:0098554;GO:0001664;GO:0005524;GO:0009408;GO:0070062;GO:0050750;GO:0051223;GO:0070585;GO:0051087;GO:0005829;GO:0031397;GO:0030521;GO:0030544;GO:0042769;GO:1905259;GO:0007283;GO:0051082;GO:0042026;GO:1901998;GO:0090084;GO:0005634;GO:0048471;GO:0031625;GO:0030317;GO:0000151;GO:0030957;GO:0046872;GO:0005739;GO:0043065
RTRG.9194.3	GO:0004843;GO:0016579;GO:0005515;GO:1903146;GO:0005737;GO:0007283;GO:0030154;GO:0005730;GO:1903955;GO:0044822;GO:0006511
RTRG.9194.1	GO:0004843;GO:0016579;GO:0005515;GO:1903146;GO:0005737;GO:0007283;GO:0030154;GO:0005730;GO:1903955;GO:0044822;GO:0006511
RTRG.9194.2	GO:0004843;GO:0016579;GO:0005515;GO:1903146;GO:0005737;GO:0007283;GO:0030154;GO:0005730;GO:1903955;GO:0044822;GO:0006511
RTRG.27150.5	GO:0005887;GO:0015293;GO:0035879;GO:0015129;GO:0008028
RTRG.27150.1	GO:0005887;GO:0015293;GO:0035879;GO:0015129;GO:0044699;GO:0008028
RTRG.24378.6	GO:0009083;GO:1905202;GO:0006552;GO:0004485;GO:0009317;GO:0040007;GO:0005524;GO:0005515;GO:0006768;GO:0005759;GO:0003989;GO:0005618;GO:0005829;GO:0015936;GO:0019367
RTRG.24378.3	GO:0005524;GO:0005515;GO:0006768;GO:0009083;GO:0005759;GO:1905202;GO:0006552;GO:0005829;GO:0015936;GO:0004485;GO:0071944
RTRG.24378.1	GO:0005524;GO:0005515;GO:0006768;GO:0009083;GO:0005759;GO:1905202;GO:0006552;GO:0005829;GO:0015936;GO:0004485
RTRG.35913.7	GO:0033572;GO:0007155;GO:0002230;GO:0098792;GO:0005886;GO:0001881;GO:0031901;GO:0005615;GO:0048471;GO:0005515;GO:0005925;GO:0031982;GO:0055037;GO:0098779;GO:0051129
RTRG.35913.5	GO:0033572;GO:0007155;GO:0002230;GO:0098792;GO:0001881;GO:0031901;GO:0001533;GO:0005615;GO:0048471;GO:0005515;GO:0005925;GO:0031982;GO:0030057;GO:0055037;GO:0098779;GO:0051129
RTRG.35913.6	GO:0033572;GO:0007155;GO:0002230;GO:0098792;GO:0001881;GO:0031901;GO:0001533;GO:0005615;GO:0048471;GO:0005515;GO:0005925;GO:0031982;GO:0030057;GO:0055037;GO:0098779;GO:0051129
RTRG.35913.2	GO:0043229;GO:0001533;GO:0005615;GO:0005515;GO:0005925;GO:0005737;GO:0031982;GO:0030057;GO:0007155;GO:0044763;GO:0051129
RTRG.35913.3	GO:0043229;GO:0001533;GO:0005615;GO:0005515;GO:0005925;GO:0005737;GO:0031982;GO:0030057;GO:0007155;GO:0044763;GO:0051129
RTRG.35913.4	GO:0043229;GO:0001533;GO:0005615;GO:0005515;GO:0005925;GO:0005737;GO:0031982;GO:0030057;GO:0007155;GO:0044763;GO:0051129
RTRG.36023.3	GO:0036464;GO:0035194;GO:0070918;GO:0005783;GO:0048523;GO:0005730;GO:0006810;GO:0046726;GO:0005886;GO:0005874;GO:0044822;GO:0030425;GO:0070062;GO:0005515;GO:0003725;GO:0044297;GO:0045070
RTRG.47906.2	GO:0071494;GO:0003887;GO:0005515;GO:0006290;GO:0005737;GO:0046872;GO:0006260;GO:0006282;GO:0003684;GO:0005654;GO:0070987
RTRG.31464.5	GO:0008088;GO:0007268;GO:0045202;GO:0005730;GO:0005765;GO:0005886;GO:0030425;GO:0070062;GO:0005515;GO:0048489;GO:0048675;GO:0016021;GO:0005829;GO:0031410;GO:0030424
RTRG.30119.1	GO:0005886;GO:0031225
RTRG.30119.2	GO:0005886;GO:0031225
RTRG.30119.3	GO:0005886;GO:0031225
RTRG.12546.3	GO:1902173;GO:0042177;GO:0002020;GO:0005730;GO:0043027;GO:0071391;GO:0002244;GO:0005654;GO:0005615;GO:0004867;GO:0009617;GO:0070062;GO:0006955;GO:0042270;GO:0002448;GO:0010628;GO:0016020;GO:0005829;GO:0010951;GO:0033668
RTRG.10635.6	GO:0006054;GO:0007275;GO:0032580;GO:0030173;GO:1900024;GO:0005783;GO:0000138;GO:0009311;GO:0040007;GO:0005797;GO:0032946;GO:0045471;GO:0070062;GO:0005515;GO:0003835;GO:1990743;GO:0006959;GO:0018279;GO:0050922;GO:0016266;GO:2000110
RTRG.10635.2	GO:0006054;GO:0032580;GO:0030173;GO:1900024;GO:0005783;GO:0000138;GO:0009311;GO:0005797;GO:0006687;GO:0032946;GO:0045471;GO:0070062;GO:0005515;GO:0003835;GO:1990743;GO:0006959;GO:0018279;GO:0050922;GO:0016266;GO:2000110
RTRG.10635.1	GO:0006054;GO:0032580;GO:0030173;GO:1900024;GO:0005783;GO:0000138;GO:0009311;GO:0005797;GO:0006687;GO:0032946;GO:0045471;GO:0070062;GO:0005515;GO:0003835;GO:1990743;GO:0006959;GO:0018279;GO:0050922;GO:0016266;GO:2000110
RTRG.10635.8	GO:0006054;GO:0007275;GO:0032580;GO:0030173;GO:1900024;GO:0005783;GO:0000138;GO:0009311;GO:0040007;GO:0005797;GO:0032946;GO:0045471;GO:0070062;GO:0005515;GO:0003835;GO:1990743;GO:0006959;GO:0018279;GO:0050922;GO:0016266;GO:2000110
RTRG.10635.5	GO:0006054;GO:0007275;GO:0032580;GO:0030173;GO:1900024;GO:0005783;GO:0000138;GO:0009311;GO:0040007;GO:0005797;GO:0032946;GO:0045471;GO:0070062;GO:0005515;GO:0003835;GO:1990743;GO:0006959;GO:0018279;GO:0050922;GO:0016266;GO:2000110
RTRG.10635.7	GO:0006054;GO:0007275;GO:0032580;GO:0030173;GO:1900024;GO:0005783;GO:0000138;GO:0009311;GO:0040007;GO:0005797;GO:0032946;GO:0045471;GO:0070062;GO:0005515;GO:0003835;GO:1990743;GO:0006959;GO:0018279;GO:0050922;GO:0016266;GO:2000110
RTRG.5148.3	GO:0005789;GO:0003755;GO:0005515;GO:0005528;GO:0061077;GO:0000413;GO:0032501;GO:0044767
RTRG.5148.6	GO:0005789;GO:0003755;GO:0005515;GO:0005528;GO:0061077;GO:0048513;GO:0000413;GO:0044763;GO:0044702
RTRG.17666.1	GO:0007193;GO:0014069;GO:0023019;GO:0045028;GO:0051050;GO:0090075;GO:0045944;GO:0030425;GO:0045031;GO:0051046;GO:0070062;GO:0045211;GO:0046982;GO:0051100;GO:0045032;GO:0051240;GO:0023041;GO:0050878;GO:0071318;GO:0032962;GO:0044707;GO:0015065;GO:0044444;GO:0007200;GO:0009986;GO:0007204;GO:0044767;GO:0097110;GO:0001973;GO:0044297;GO:0070374;GO:0016021;GO:0030594;GO:0010469;GO:0031686;GO:0035589;GO:…
RTRG.51927.1	GO:0043548;GO:0008022;GO:0000978;GO:0006882;GO:0007498;GO:0042610;GO:0051092;GO:0005547;GO:0001077;GO:0050870;GO:0002755;GO:0032729;GO:0005829;GO:0031234;GO:0001948;GO:0006919;GO:0019722;GO:2001244;GO:0019901;GO:0019903;GO:0002250;GO:0004871;GO:0045579;GO:0030217;GO:0005634;GO:0006968;GO:0002721;GO:0006921;GO:0051179;GO:0046872;GO:0010543;GO:0038095;GO:0097190;GO:0042113;GO:0045944;GO:0001772;GO:…
RTRG.5122.2	GO:0015742;GO:0015301;GO:0055085;GO:0015143;GO:0009897;GO:0005452;GO:0046415;GO:0097254;GO:0005887;GO:0009914;GO:0070062;GO:0042493;GO:0043252;GO:0030165;GO:0015913;GO:0015747;GO:0015636;GO:0016323;GO:0016324;GO:0015347
RTRG.5122.1	GO:0015698;GO:0015742;GO:0015301;GO:0015143;GO:0009897;GO:0005452;GO:0046415;GO:0097254;GO:0005887;GO:0009914;GO:0070062;GO:0098656;GO:0042493;GO:0043252;GO:0030165;GO:0015913;GO:0015747;GO:0015636;GO:0016323;GO:0016324;GO:0015347
RTRG.27469.24	GO:0034394;GO:0016328;GO:0034112;GO:0036371;GO:0016529;GO:1901021;GO:0007411;GO:0005794;GO:0006887;GO:0007016;GO:0007528;GO:0072660;GO:0030425;GO:0043194;GO:0030507;GO:0045211;GO:0045296;GO:0072661;GO:2000278;GO:0005829;GO:0031594;GO:0031430;GO:0010650;GO:0014731;GO:0086046;GO:0019901;GO:0033292;GO:0086005;GO:0043034;GO:0005200;GO:0044325;GO:0005764;GO:0005635;GO:0030018;GO:0006888;GO:0010628;GO:…
RTRG.27469.20	GO:0034394;GO:0016328;GO:0034112;GO:0036371;GO:0016529;GO:1901021;GO:0007411;GO:0005794;GO:0006887;GO:0007016;GO:0007528;GO:0072660;GO:0030425;GO:0043194;GO:0030507;GO:0045211;GO:0045296;GO:0072661;GO:2000278;GO:0005829;GO:0031594;GO:0031430;GO:0010650;GO:0014731;GO:0086046;GO:0019901;GO:0033292;GO:0086005;GO:0043034;GO:0005200;GO:0044325;GO:0005764;GO:0005635;GO:0030018;GO:0006888;GO:0010628;GO:…
RTRG.27469.21	GO:0034394;GO:0016328;GO:0034112;GO:0036371;GO:0016529;GO:1901021;GO:0007411;GO:0005794;GO:0006887;GO:0007016;GO:0007528;GO:0072660;GO:0030425;GO:0043194;GO:0030507;GO:0045211;GO:0045296;GO:0072661;GO:2000278;GO:0005829;GO:0031594;GO:0031430;GO:0010650;GO:0014731;GO:0086046;GO:0019901;GO:0033292;GO:0086005;GO:0043034;GO:0005200;GO:0044325;GO:0005764;GO:0005635;GO:0030018;GO:0006888;GO:0010628;GO:…
RTRG.23596.1	GO:0042734;GO:0042297;GO:0005794;GO:0007155;GO:0043025;GO:0021756;GO:0005576;GO:0021794;GO:0030425;GO:0005769;GO:0019226;GO:0032228;GO:0032225;GO:0035176;GO:0033270;GO:0031175;GO:0008076;GO:0008037;GO:0021761;GO:0009986;GO:0099612;GO:0030054;GO:0030673;GO:2000821;GO:0071109;GO:0030534;GO:0034613;GO:0019899;GO:0071625
RTRG.23596.6	GO:0042734;GO:0042297;GO:0005794;GO:0007155;GO:0042552;GO:0043025;GO:0021756;GO:0005576;GO:0021794;GO:0030425;GO:0005769;GO:0032989;GO:0019226;GO:0032228;GO:0032225;GO:0035176;GO:0033270;GO:0031175;GO:0008076;GO:0008037;GO:0021761;GO:0009986;GO:0099612;GO:0030054;GO:0030673;GO:2000821;GO:0071109;GO:0030534;GO:0034613;GO:0019899;GO:0071625
RTRG.50856.2	GO:0035331;GO:0051393;GO:0043410;GO:0046621;GO:0005654;GO:0000122;GO:0032947;GO:0005911;GO:0048471;GO:0003713;GO:0005829;GO:0032587;GO:0030010;GO:0032386;GO:0035329;GO:0016477;GO:0019900;GO:0070997
RTRG.19663.10	GO:0009790;GO:2001032;GO:0003290;GO:1903025;GO:0000979;GO:0034770;GO:0046975;GO:0048514;GO:0005794;GO:0000414;GO:0005694;GO:0006303;GO:0005654;GO:0042799;GO:0006368;GO:0060348;GO:0000122;GO:0003149;GO:0034728;GO:0070062;GO:0045893;GO:0048585;GO:0033135;GO:0070201;GO:0010793;GO:0008270;GO:0003682;GO:0006298;GO:0044763;GO:0046965;GO:0003289;GO:0046966;GO:0048298;GO:0097198;GO:0050681;GO:0097676;GO:…
RTRG.34017.7	GO:0007605;GO:0060113;GO:0005737;GO:0008285;GO:0006915;GO:2001244
RTRG.49545.1	GO:0010470;GO:0006351;GO:0060041;GO:0000978;GO:0045666;GO:0005654;GO:0038092;GO:0000122;GO:0001078;GO:0003714;GO:0042493;GO:0071363;GO:0070410
RTRG.43361.5	GO:0000978;GO:0001106;GO:1901701;GO:0001103;GO:0042733;GO:0060766;GO:0000980;GO:0009628;GO:0032922;GO:0032967;GO:0010977;GO:0071495;GO:0005829;GO:0031399;GO:0033613;GO:0042826;GO:0032041;GO:1901796;GO:0043279;GO:0043433;GO:0014070;GO:0051059;GO:0009913;GO:0043044;GO:0047485;GO:0043922;GO:0008284;GO:0061198;GO:0045786;GO:0060789;GO:0006344;GO:0045347;GO:0042475;GO:0007596;GO:0045862;GO:0045944;GO:…
RTRG.20104.1	GO:0005515;GO:0007283;GO:0050789;GO:0050896;GO:0005654;GO:0044822
RTRG.43644.1	GO:0005634;GO:0001077;GO:0046872;GO:0000977;GO:0060712;GO:0005829;GO:0006366;GO:0045944;GO:0002244
RTRG.43644.5	GO:0022604;GO:0060284;GO:0000977;GO:0006366;GO:0005694;GO:0051094;GO:0006325;GO:0045944;GO:0002244;GO:0005654;GO:0001077;GO:0045892;GO:0045596;GO:0051240;GO:0005829;GO:0031056;GO:0065008;GO:0060712;GO:0043412;GO:0042127;GO:0001046;GO:0005515;GO:0046872;GO:0051130;GO:0051716;GO:0030335;GO:2000026
RTRG.43644.3	GO:0005634;GO:0001077;GO:0046872;GO:0000977;GO:0060712;GO:0005829;GO:0006366;GO:0045944;GO:0002244
RTRG.43644.6	GO:0005634;GO:0001077;GO:0046872;GO:0000977;GO:0060712;GO:0005829;GO:0006366;GO:0045944;GO:0002244
RTRG.43644.8	GO:0005634;GO:0001077;GO:0046872;GO:0000977;GO:0060712;GO:0005829;GO:0006366;GO:0045944;GO:0002244
RTRG.48694.2	GO:0006281;GO:0006351;GO:0006310;GO:0043981;GO:0006355;GO:0046972;GO:0043982;GO:0043996;GO:0043995;GO:0043984;GO:0000123;GO:0005515
RTRG.49003.7	GO:0016559;GO:1900063;GO:0042803;GO:0090314;GO:0008021;GO:0008053;GO:0090200;GO:0051260;GO:0043653;GO:0090141;GO:0000266;GO:0031307;GO:0006626;GO:0005777;GO:0070584;GO:0001836;GO:0030054
RTRG.27782.1	GO:0019904;GO:0031252;GO:0036064;GO:0034451;GO:0035020;GO:0007155;GO:0043234;GO:0005634;GO:0051011;GO:0051297;GO:0005913;GO:0035735;GO:2000145
RTRG.47670.3	GO:0050728;GO:0043027;GO:0006810;GO:0002376;GO:0005515;GO:0048522;GO:0005737;GO:0043154;GO:0006915;GO:0050868;GO:0032007;GO:0050896
RTRG.3415.2	GO:0060341;GO:0007010;GO:2000021;GO:1903169;GO:0022607;GO:0043266;GO:0044456;GO:0086019;GO:0030029;GO:0003008;GO:0048522;GO:0042383;GO:0043231;GO:0098858;GO:0051128;GO:0019902;GO:0086001;GO:1904064;GO:0007165;GO:1902589;GO:0098590;GO:0044304;GO:0044765;GO:0044449;GO:0045184;GO:0098862;GO:0005856;GO:0005911;GO:0010923;GO:0023051;GO:0048731;GO:0006928;GO:0010765;GO:0012505;GO:0010646;GO:0033365;GO:…
RTRG.1953.3	GO:0033290;GO:0006446;GO:0005852;GO:0005634;GO:0003743;GO:0001731;GO:0070062;GO:0005515;GO:0016282;GO:0043022;GO:0016020;GO:0005829
RTRG.10352.1	GO:0009073;GO:0070062;GO:0005515;GO:0006559;GO:0046872;GO:0005829;GO:0006572;GO:0055114;GO:0004411
RTRG.21660.4	GO:0008360;GO:0007275;GO:0000910;GO:0005794;GO:0005730;GO:0007605;GO:0005769;GO:0070062;GO:0072686;GO:0001725;GO:0005829;GO:0032587;GO:0017048;GO:0032886;GO:0042802;GO:0007283;GO:0035372;GO:0030041;GO:0005102;GO:0044325;GO:0044822;GO:0051279;GO:0005815;GO:0003779;GO:0071420;GO:0048477;GO:0005739;GO:0030335
RTRG.48694.1	GO:0006281;GO:0006351;GO:0006310;GO:0043981;GO:0006355;GO:0046972;GO:0043982;GO:0043996;GO:0043995;GO:0043984;GO:0000123;GO:0005515
RTRG.38617.3	GO:0008360;GO:0007179;GO:0008588;GO:0051393;GO:0045323;GO:0043149;GO:0007229;GO:0005925;GO:0001725;GO:0005829;GO:0034329;GO:0019900;GO:0007160;GO:0016337;GO:0008270;GO:0007267;GO:0008134;GO:0005149;GO:0044822;GO:0006357;GO:0005634;GO:0010629;GO:0005913;GO:0005938;GO:0033623;GO:0031005;GO:0030335
RTRG.38617.1	GO:0008360;GO:0007179;GO:0008588;GO:0051393;GO:0045323;GO:0043149;GO:0007229;GO:0005925;GO:0001725;GO:0005829;GO:0034329;GO:0019900;GO:0007160;GO:0016337;GO:0008270;GO:0007267;GO:0008134;GO:0005149;GO:0044822;GO:0006357;GO:0005634;GO:0010629;GO:0005913;GO:0005938;GO:0033623;GO:0031005;GO:0030335
RTRG.45751.2	GO:0016605;GO:0008022;GO:0016607;GO:0008285;GO:0009952;GO:0045600;GO:0001206;GO:0005730;GO:0042733;GO:0000980;GO:0000122;GO:0045893;GO:0001823;GO:0006915;GO:0005829;GO:0035136;GO:0034504;GO:0035116;GO:0019904;GO:0045638;GO:0042803;GO:0006351;GO:0009880;GO:0005886;GO:0045778;GO:0048133;GO:0007417;GO:0046872;GO:0017053;GO:0043065;GO:0030099;GO:0032332;GO:0051138;GO:0016567;GO:0051216
RTRG.39282.5	GO:0003676;GO:0090305;GO:0003964;GO:0030529;GO:0043231;GO:0043232;GO:0032199;GO:0044444;GO:0009036
RTRG.8328.6	GO:0008270;GO:0006351;GO:0016925;GO:0031491;GO:0035064;GO:0030097;GO:0005694;GO:0006325;GO:0048706;GO:0005654;GO:0045892;GO:0030154;GO:0051726;GO:2000026
RTRG.8328.2	GO:0008270;GO:0006351;GO:0016925;GO:0031491;GO:0035064;GO:0030097;GO:0005694;GO:0006325;GO:0048706;GO:0005654;GO:0045892;GO:0030154;GO:0051726;GO:2000026
RTRG.8328.1	GO:0008270;GO:0006351;GO:0016925;GO:0031491;GO:0035064;GO:0030097;GO:0005694;GO:0006325;GO:0048706;GO:0005654;GO:0045892;GO:0030154;GO:0051726;GO:2000026
RTRG.8328.3	GO:0008270;GO:0006351;GO:0016925;GO:0031491;GO:0035064;GO:0030097;GO:0005694;GO:0006325;GO:0048706;GO:0005654;GO:0045892;GO:0030154;GO:0051726;GO:2000026
RTRG.8328.7	GO:0008270;GO:0006351;GO:0016925;GO:0031491;GO:0035064;GO:0030097;GO:0005694;GO:0006325;GO:0048706;GO:0005654;GO:0045892;GO:0030154;GO:0051726;GO:2000026
RTRG.8328.5	GO:0008270;GO:0006351;GO:0016925;GO:0031491;GO:0035064;GO:0030097;GO:0005694;GO:0006325;GO:0048706;GO:0005654;GO:0045892;GO:0030154;GO:0051726;GO:2000026
RTRG.8328.4	GO:0008270;GO:0006351;GO:0016925;GO:0031491;GO:0035064;GO:0030097;GO:0005694;GO:0006325;GO:0048706;GO:0005654;GO:0045892;GO:0030154;GO:0051726;GO:2000026
RTRG.13548.3	GO:0009897;GO:0042288;GO:0004872;GO:1902715;GO:0060732;GO:0001773;GO:0002323;GO:0048583;GO:0051179;GO:0032819;GO:0071663;GO:0016021;GO:2000566;GO:0001818;GO:2000484
RTRG.8328.8	GO:0008270;GO:0006351;GO:0016925;GO:0031491;GO:0035064;GO:0030097;GO:0005694;GO:0006325;GO:0048706;GO:0005654;GO:0045892;GO:0030154;GO:0051726;GO:2000026
RTRG.13548.1	GO:0009897;GO:0042288;GO:0004872;GO:1902715;GO:0060732;GO:0001773;GO:0002323;GO:0032819;GO:0071663;GO:0016021;GO:2000566;GO:2000484
RTRG.13548.2	GO:0009897;GO:0042288;GO:0004872;GO:1902715;GO:0060732;GO:0001773;GO:0002323;GO:0048583;GO:0051179;GO:0032819;GO:0071663;GO:0016021;GO:2000566;GO:0001818;GO:2000484
RTRG.13990.1	GO:0007050;GO:0032494;GO:0032495;GO:0008285;GO:0000975;GO:0043565;GO:0045944;GO:0060644;GO:0032727;GO:0070062;GO:0032728;GO:0005829;GO:0042108;GO:0043616;GO:0060333;GO:0006351;GO:0002252;GO:0048468;GO:0000981;GO:0060337;GO:0098542;GO:0030216;GO:0032735;GO:0005515;GO:0043065;GO:0031981
RTRG.13990.3	GO:0007050;GO:0043616;GO:0060333;GO:0032494;GO:0006351;GO:0032495;GO:0008285;GO:0000975;GO:0048468;GO:0045944;GO:0060644;GO:0060337;GO:0005634;GO:0030216;GO:0032727;GO:0003700;GO:0032735;GO:0070062;GO:0005515;GO:0032728;GO:0043065;GO:0005829
RTRG.32154.2	GO:0042803;GO:0006750;GO:0007399;GO:0043200;GO:0006520;GO:0046686;GO:0004363;GO:0009410;GO:0007568;GO:0000287;GO:0005524;GO:0006979;GO:0070062;GO:0043295;GO:0005829;GO:0016594;GO:0031667;GO:0034612
RTRG.19649.6	GO:0014069;GO:0007155;GO:0044238;GO:0045669;GO:0006913;GO:0009968;GO:0044260;GO:0005925;GO:0001503;GO:0001725;GO:0001726;GO:0005829;GO:0033613;GO:0030864;GO:0051963;GO:0005080;GO:0061001;GO:0008270;GO:0042805;GO:0032880;GO:0007166;GO:0043433;GO:0061049;GO:0005102;GO:0006898;GO:0005886;GO:0005634;GO:0030018;GO:0005911;GO:0048471;GO:0003712;GO:0003779;GO:0070411;GO:0030155;GO:0031941;GO:0017015;GO:…
RTRG.28630.3	GO:0070062;GO:0004602;GO:0006749;GO:0098869;GO:0005829;GO:0004364;GO:1901687
RTRG.48873.11	GO:0004843;GO:0051301;GO:0005634;GO:0019901;GO:0035871;GO:0000082;GO:0004197;GO:0007067;GO:0006511;GO:0071108
RTRG.48873.12	GO:0004843;GO:0051301;GO:0005634;GO:0019901;GO:0035871;GO:0000082;GO:0004197;GO:0007067;GO:0006511;GO:0071108
RTRG.48873.8	GO:0004843;GO:0051301;GO:0005634;GO:0019901;GO:0035871;GO:0000082;GO:0004197;GO:0007067;GO:0006511;GO:0071108
RTRG.48873.9	GO:0004843;GO:0051301;GO:0005634;GO:0019901;GO:0035871;GO:0000082;GO:0004197;GO:0007067;GO:0006511;GO:0071108
RTRG.3169.1	GO:0036310;GO:0007095;GO:0010165;GO:0016605;GO:0016925;GO:0009378;GO:0000733;GO:0000732;GO:0005730;GO:0000731;GO:0003697;GO:0000079;GO:0000781;GO:0005524;GO:0043590;GO:0002039;GO:0051880;GO:0045893;GO:0051782;GO:0032508;GO:0071479;GO:0031297;GO:0008270;GO:0000729;GO:0000405;GO:0000724;GO:1901796;GO:0000800;GO:0045910;GO:0048478;GO:0005737;GO:0043140;GO:0016020;GO:0016363;GO:0072711;GO:0030894;GO:…
RTRG.40482.2	GO:0060077;GO:0061598;GO:0061599;GO:0006777;GO:0045184;GO:0030425;GO:0005524;GO:0005856;GO:0005515;GO:0097112;GO:0005737;GO:0045211;GO:0046872;GO:0030054;GO:0031234;GO:0072579;GO:0032324;GO:0018315
RTRG.6651.1	GO:0007050;GO:0038202;GO:0043539;GO:0031295;GO:1900034;GO:0005654;GO:0031932;GO:0005515;GO:0048015;GO:0030838;GO:0043087;GO:0005829;GO:0031931;GO:0032008;GO:0071902;GO:0016236;GO:0050731
RTRG.40482.1	GO:0060077;GO:0061598;GO:0061599;GO:0006777;GO:0045184;GO:0030425;GO:0005524;GO:0005856;GO:0005515;GO:0097112;GO:0005737;GO:0045211;GO:0046872;GO:0030054;GO:0031234;GO:0072579;GO:0032324;GO:0018315
RTRG.27467.16	GO:0042734;GO:0014069;GO:0030073;GO:0051928;GO:0046777;GO:0003254;GO:0051092;GO:0043547;GO:1902514;GO:0043194;GO:0034704;GO:0001666;GO:0048169;GO:0043274;GO:0005829;GO:0031432;GO:0031594;GO:0010613;GO:0060291;GO:0035235;GO:0050998;GO:0014733;GO:0030666;GO:0033017;GO:0019901;GO:0086003;GO:0061003;GO:0098909;GO:0005088;GO:0007223;GO:0061049;GO:0044325;GO:0060314;GO:0005516;GO:0003779;GO:0046872;GO:…
RTRG.27467.13	GO:0042734;GO:0014069;GO:0030073;GO:0051928;GO:0046777;GO:0003254;GO:0051092;GO:0043547;GO:1902514;GO:0043194;GO:0034704;GO:0001666;GO:0048169;GO:0043274;GO:0005829;GO:0031432;GO:0031594;GO:0010613;GO:0060291;GO:0035235;GO:0050998;GO:0014733;GO:0030666;GO:0033017;GO:0019901;GO:0086003;GO:0061003;GO:0098909;GO:0005088;GO:0007223;GO:0061049;GO:0044325;GO:0060314;GO:0005516;GO:0003779;GO:0046872;GO:…
RTRG.27467.14	GO:0042734;GO:0014069;GO:0030073;GO:0051928;GO:0046777;GO:0003254;GO:0051092;GO:0043547;GO:1902514;GO:0043194;GO:0034704;GO:0001666;GO:0048169;GO:0043274;GO:0005829;GO:0031432;GO:0031594;GO:0010613;GO:0060291;GO:0035235;GO:0050998;GO:0014733;GO:0030666;GO:0033017;GO:0019901;GO:0086003;GO:0061003;GO:0098909;GO:0005088;GO:0007223;GO:0061049;GO:0044325;GO:0060314;GO:0005516;GO:0003779;GO:0046872;GO:…
RTRG.27467.11	GO:0042734;GO:0014069;GO:0030073;GO:0051928;GO:0046777;GO:0003254;GO:0051092;GO:0043547;GO:1902514;GO:0043194;GO:0034704;GO:0001666;GO:0048169;GO:0043274;GO:0005829;GO:0031432;GO:0031594;GO:0010613;GO:0060291;GO:0035235;GO:0050998;GO:0014733;GO:0030666;GO:0033017;GO:0019901;GO:0086003;GO:0061003;GO:0098909;GO:0005088;GO:0007223;GO:0061049;GO:0044325;GO:0060314;GO:0005516;GO:0003779;GO:0046872;GO:…
RTRG.27467.18	GO:0042734;GO:0014069;GO:0051928;GO:0046777;GO:0003254;GO:0051092;GO:0043547;GO:1902514;GO:0043194;GO:0034704;GO:0001666;GO:0048169;GO:0043274;GO:0005829;GO:0031432;GO:0031594;GO:0010613;GO:0060291;GO:0035235;GO:0050998;GO:0014733;GO:0030666;GO:0033017;GO:0019901;GO:0086003;GO:0061003;GO:0098909;GO:0005088;GO:0007223;GO:0061049;GO:0044325;GO:0060314;GO:0005516;GO:0003779;GO:0046872;GO:0001558;GO:…
RTRG.10538.7	GO:1905122;GO:0046914;GO:1905165;GO:1903543;GO:1905103;GO:0006882;GO:0005771;GO:0043025;GO:0043005;GO:0005776;GO:0006879;GO:0005887;GO:0005524;GO:0098655;GO:0070300;GO:0050714;GO:0019829;GO:1905037;GO:0080025;GO:0048523;GO:0006874;GO:0005515;GO:0071287;GO:0016241;GO:0034599;GO:0016243;GO:0030133;GO:0010821;GO:0052548;GO:1990938
RTRG.16405.4	GO:0035023;GO:0005515;GO:0007165;GO:0007275;GO:0016020;GO:0005089;GO:0016740;GO:0043547;GO:0030016
RTRG.10538.3	GO:1905122;GO:1905166;GO:0046914;GO:1903146;GO:1903543;GO:1905103;GO:0006882;GO:0043202;GO:0005771;GO:0043025;GO:0043005;GO:0005776;GO:1904714;GO:0006879;GO:0005887;GO:0005524;GO:0071294;GO:0098655;GO:0070300;GO:0050714;GO:0019829;GO:1905037;GO:0080025;GO:1901215;GO:0006874;GO:0005515;GO:0071287;GO:0016241;GO:0034599;GO:0016243;GO:0030133;GO:0052548;GO:1990938
RTRG.10538.2	GO:1905122;GO:0046914;GO:1905165;GO:1903543;GO:1905103;GO:0006882;GO:0005771;GO:0043025;GO:0043005;GO:0005776;GO:0006879;GO:0005887;GO:0005524;GO:0098655;GO:0070300;GO:0050714;GO:0019829;GO:1905037;GO:0080025;GO:0048523;GO:0006874;GO:0005515;GO:0071287;GO:0016241;GO:0034599;GO:0016243;GO:0030133;GO:0010821;GO:0052548;GO:1990938
RTRG.10538.5	GO:1905122;GO:0046914;GO:1905165;GO:1903543;GO:1905103;GO:0006882;GO:0005771;GO:0043025;GO:0043005;GO:0005776;GO:0006879;GO:0005887;GO:0005524;GO:0098655;GO:0070300;GO:0050714;GO:0019829;GO:1905037;GO:0080025;GO:0048523;GO:0006874;GO:0005515;GO:0071287;GO:0016241;GO:0034599;GO:0016243;GO:0030133;GO:0010821;GO:0052548;GO:1990938
RTRG.10538.4	GO:1905122;GO:0046914;GO:1905165;GO:1903543;GO:1905103;GO:0006882;GO:0005771;GO:0043025;GO:0043005;GO:0005776;GO:0006879;GO:0005887;GO:0005524;GO:0098655;GO:0070300;GO:0050714;GO:0019829;GO:1905037;GO:0080025;GO:0048523;GO:0006874;GO:0005515;GO:0071287;GO:0016241;GO:0034599;GO:0016243;GO:0030133;GO:0010821;GO:0052548;GO:1990938
RTRG.16405.5	GO:0035023;GO:0005515;GO:0007165;GO:0007275;GO:0016020;GO:0005089;GO:0016740;GO:0043547;GO:0030016
RTRG.16405.6	GO:0035023;GO:0005515;GO:0007165;GO:0007275;GO:0016020;GO:0005089;GO:0016740;GO:0043547;GO:0030016
RTRG.10538.8	GO:1905122;GO:0046914;GO:1905165;GO:1903543;GO:1905103;GO:0006882;GO:0005771;GO:0043025;GO:0043005;GO:0005776;GO:0006879;GO:0005887;GO:0005524;GO:0098655;GO:0070300;GO:0050714;GO:0019829;GO:1905037;GO:0080025;GO:0048523;GO:0006874;GO:0005515;GO:0071287;GO:0016241;GO:0034599;GO:0016243;GO:0030133;GO:0010821;GO:0052548;GO:1990938
RTRG.40905.3	GO:0043548;GO:0015276;GO:0043388;GO:0022400;GO:0043547;GO:0030426;GO:0031954;GO:0034704;GO:0051000;GO:0072542;GO:0005509;GO:0043274;GO:0017022;GO:0005829;GO:0031432;GO:0031996;GO:0031997;GO:0050998;GO:0019901;GO:0019904;GO:0007186;GO:0008076;GO:0034220;GO:0005088;GO:0007223;GO:0060316;GO:0044325;GO:0060315;GO:0005876;GO:0005513;GO:0051412;GO:0032516;GO:0030017;GO:0043647;GO:0008440;GO:0038095;GO:…
RTRG.30965.4	GO:0007051;GO:0000978;GO:0006366;GO:0001228;GO:0001103;GO:0000980;GO:0003006;GO:0098532;GO:0002039;GO:0006955;GO:0005829;GO:0016575;GO:0008270;GO:1901796;GO:0042981;GO:0007420;GO:0000790;GO:0051297;GO:0043044;GO:0016567;GO:0034056;GO:1990391;GO:0007596;GO:0005730;GO:0004003;GO:0045944;GO:0043005;GO:0000122;GO:0004713;GO:0070062;GO:0045111;GO:0060850;GO:0007283;GO:0030163;GO:0031492;GO:0061628;GO:…
RTRG.30965.3	GO:0007051;GO:0000978;GO:0006366;GO:0001228;GO:0001103;GO:0000980;GO:0003006;GO:0098532;GO:0002039;GO:0006955;GO:0005829;GO:0016575;GO:0008270;GO:1901796;GO:0042981;GO:0007420;GO:0000790;GO:0051297;GO:0043044;GO:0016567;GO:0034056;GO:1990391;GO:0007596;GO:0005730;GO:0004003;GO:0045944;GO:0043005;GO:0000122;GO:0004713;GO:0070062;GO:0045111;GO:0060850;GO:0007283;GO:0030163;GO:0031492;GO:0061628;GO:…
RTRG.30965.1	GO:0007051;GO:0000978;GO:0006366;GO:0001228;GO:0001103;GO:0000980;GO:0003006;GO:0098532;GO:0002039;GO:0006955;GO:0005829;GO:0016575;GO:0008270;GO:1901796;GO:0042981;GO:0007420;GO:0000790;GO:0051297;GO:0043044;GO:0016567;GO:0034056;GO:1990391;GO:0007596;GO:0005730;GO:0004003;GO:0045944;GO:0043005;GO:0000122;GO:0004713;GO:0070062;GO:0045111;GO:0060850;GO:0007283;GO:0030163;GO:0031492;GO:0061628;GO:…
RTRG.38210.1	GO:0008270;GO:0042802;GO:0035102;GO:0032093;GO:0031493;GO:0007088;GO:0016925;GO:0035064;GO:0007283;GO:1901796;GO:0045652;GO:0005730;GO:0002573;GO:0005886;GO:0005654;GO:0000793;GO:0000792;GO:0003677;GO:0045892;GO:0015629;GO:0016574
RTRG.38210.3	GO:0008270;GO:0042802;GO:0035102;GO:0032093;GO:0031493;GO:0007088;GO:0016925;GO:0035064;GO:0007283;GO:1901796;GO:0045652;GO:0005730;GO:0002573;GO:0005886;GO:0005654;GO:0000793;GO:0000792;GO:0003677;GO:0045892;GO:0016574
RTRG.6717.2	GO:0034382;GO:0005794;GO:0009306;GO:0090181;GO:0005789;GO:0006888;GO:0044241;GO:0016021;GO:0051604;GO:0051006;GO:0090207;GO:0033578
RTRG.6717.3	GO:0034382;GO:0005794;GO:0009306;GO:0090181;GO:0005789;GO:0006888;GO:0044241;GO:0016021;GO:0051604;GO:0051006;GO:0090207;GO:0033578
RTRG.6717.1	GO:0034382;GO:0005794;GO:0009306;GO:0090181;GO:0005789;GO:0006888;GO:0044241;GO:0016021;GO:0051604;GO:0051006;GO:0090207;GO:0033578
RTRG.6717.6	GO:0034382;GO:0005794;GO:0009306;GO:0090181;GO:0005789;GO:0006888;GO:0044241;GO:0016021;GO:0051604;GO:0051006;GO:0090207;GO:0033578
RTRG.48694.8	GO:0006281;GO:0006351;GO:0006310;GO:0043981;GO:0006355;GO:0046972;GO:0043982;GO:0043996;GO:0043995;GO:0043984;GO:0000123;GO:0005515
RTRG.6717.5	GO:0034382;GO:0005794;GO:0009306;GO:0090181;GO:0005789;GO:0006888;GO:0044241;GO:0016021;GO:0051604;GO:0051006;GO:0090207;GO:0033578
RTRG.22680.6	GO:0007051;GO:0090136;GO:0007030;GO:0005794;GO:0005871;GO:0007067;GO:0007018;GO:0007601;GO:0045218;GO:0008569;GO:0005874;GO:0008017;GO:0005524;GO:0005813;GO:0030659;GO:0070062;GO:0005915
RTRG.22680.7	GO:0007051;GO:0090136;GO:0007030;GO:0005794;GO:0005871;GO:0007067;GO:0007018;GO:0007601;GO:0045218;GO:0008569;GO:0005874;GO:0008017;GO:0005524;GO:0005813;GO:0030659;GO:0070062;GO:0005915
RTRG.22680.4	GO:0007051;GO:0090136;GO:0007030;GO:0005794;GO:0005871;GO:0007067;GO:0007018;GO:0007601;GO:0045218;GO:0008569;GO:0005874;GO:0008017;GO:0005524;GO:0005813;GO:0030659;GO:0070062;GO:0005915
RTRG.22680.5	GO:0007051;GO:0090136;GO:0007030;GO:0005794;GO:0005871;GO:0007067;GO:0007018;GO:0007601;GO:0045218;GO:0008569;GO:0005874;GO:0008017;GO:0005524;GO:0005813;GO:0030659;GO:0070062;GO:0005915
RTRG.22680.1	GO:0007051;GO:0090136;GO:0007030;GO:0005794;GO:0005871;GO:0007067;GO:0007018;GO:0007601;GO:0045218;GO:0008569;GO:0005874;GO:0008017;GO:0005524;GO:0005813;GO:0030659;GO:0070062;GO:0005915
RTRG.22680.2	GO:0007051;GO:0090136;GO:0007030;GO:0005794;GO:0005871;GO:0007067;GO:0007018;GO:0007601;GO:0045218;GO:0008569;GO:0005874;GO:0008017;GO:0005524;GO:0005813;GO:0030659;GO:0070062;GO:0005915
RTRG.22680.3	GO:0007051;GO:0090136;GO:0007030;GO:0005794;GO:0005871;GO:0007067;GO:0007018;GO:0007601;GO:0045218;GO:0008569;GO:0005874;GO:0008017;GO:0005524;GO:0005813;GO:0030659;GO:0070062;GO:0005915
RTRG.28353.1	GO:0047915;GO:0022627;GO:0006486;GO:0008499;GO:0000139;GO:0006364;GO:0006413;GO:0005654;GO:0044822;GO:0019083;GO:0070062;GO:0005515;GO:0006614;GO:0005925;GO:0003735;GO:0000184;GO:0016021;GO:0019843
RTRG.6011.1	GO:0016021
RTRG.22896.4	GO:0016558;GO:0004252;GO:0002020;GO:0005782;GO:0004176;GO:0014070;GO:0005102;GO:0005634;GO:0005524;GO:0031998;GO:0006515;GO:0016020;GO:0016485
RTRG.22896.1	GO:0016558;GO:0004252;GO:0002020;GO:0005782;GO:0004176;GO:0014070;GO:0005102;GO:0005634;GO:0005524;GO:0031998;GO:0006515;GO:0016020;GO:0016485
RTRG.6001.4	GO:0015031;GO:1903420;GO:0000139;GO:0005793;GO:0045202;GO:0002263;GO:0005795;GO:0042995;GO:0048518;GO:0043547;GO:0005547;GO:0005788;GO:0005802;GO:0005801;GO:0016032;GO:0005829;GO:0044428;GO:0061162;GO:0031252;GO:0006890;GO:0034067;GO:0005086;GO:0090166;GO:0080025;GO:0048205;GO:0042147;GO:0006895;GO:0007346;GO:0005811;GO:0097111;GO:0005777;GO:0006888;GO:1903409;GO:0005515;GO:2000008;GO:0005739;GO:…
RTRG.36293.2	GO:0018406;GO:0005637;GO:0000030;GO:0016021;GO:0048856;GO:0032501;GO:0044767
RTRG.46990.4	GO:0045716;GO:0015485;GO:0008022;GO:0008203;GO:0090110;GO:0000139;GO:0051082;GO:0048523;GO:0007568;GO:0009966;GO:0042304;GO:0005789;GO:0001666;GO:0032868;GO:0045541;GO:0016021;GO:0072600;GO:0032403;GO:0030127;GO:0035105;GO:0031401
RTRG.52094.3	GO:0008283;GO:0016525;GO:0061333;GO:0008285;GO:0005178;GO:0007155;GO:0007528;GO:0007605;GO:0005788;GO:0071230;GO:0070062;GO:0005605;GO:0001569;GO:0010951;GO:0071711;GO:0031594;GO:0030023;GO:0006919;GO:0008015;GO:0007166;GO:0007420;GO:0005587;GO:0048407;GO:0061304;GO:0030855;GO:0032836;GO:0035987;GO:0030574;GO:0072577;GO:0008191
RTRG.24597.2	GO:0005730;GO:0005886;GO:0000178;GO:0005654;GO:0044822;GO:0000398;GO:0006401;GO:0005524;GO:0005515;GO:0000460;GO:0071013;GO:0003724;GO:0005618;GO:0005829
RTRG.43116.4	GO:0070905;GO:0015630;GO:0030170;GO:0008284;GO:0046655;GO:0006564;GO:0044434;GO:0009113;GO:0045329;GO:0006565;GO:0070062;GO:0051289;GO:0019264;GO:0005829;GO:0035999;GO:0016597;GO:0042803;GO:1904482;GO:0034340;GO:0004372;GO:0006231;GO:0003682;GO:0005743;GO:0042645;GO:0008732;GO:0005758;GO:0070552;GO:0070536
RTRG.43116.5	GO:0070905;GO:0015630;GO:0030170;GO:0008284;GO:0046655;GO:0006564;GO:0044434;GO:0009113;GO:0045329;GO:0006565;GO:0070062;GO:0051289;GO:0019264;GO:0005829;GO:0035999;GO:0016597;GO:0042803;GO:1904482;GO:0034340;GO:0004372;GO:0006231;GO:0003682;GO:0005743;GO:0042645;GO:0008732;GO:0005758;GO:0070552;GO:0070536
RTRG.43116.2	GO:0070905;GO:0015630;GO:0030170;GO:0008284;GO:0046655;GO:0006564;GO:0044434;GO:0009113;GO:0045329;GO:0006565;GO:0070062;GO:0051289;GO:0019264;GO:0005829;GO:0035999;GO:0016597;GO:0042803;GO:1904482;GO:0034340;GO:0004372;GO:0006231;GO:0003682;GO:0005743;GO:0042645;GO:0008732;GO:0005758;GO:0070552;GO:0070536
RTRG.43116.3	GO:0070905;GO:0015630;GO:0030170;GO:0008284;GO:0046655;GO:0006564;GO:0044434;GO:0009113;GO:0045329;GO:0006565;GO:0070062;GO:0051289;GO:0019264;GO:0005829;GO:0035999;GO:0016597;GO:0042803;GO:1904482;GO:0034340;GO:0004372;GO:0006231;GO:0003682;GO:0005743;GO:0042645;GO:0008732;GO:0005758;GO:0070552;GO:0070536
RTRG.52094.4	GO:0008283;GO:0016525;GO:0061333;GO:0008285;GO:0005178;GO:0007155;GO:0007528;GO:0007605;GO:0005788;GO:0071230;GO:0070062;GO:0005605;GO:0001569;GO:0010951;GO:0071711;GO:0031594;GO:0030023;GO:0006919;GO:0008015;GO:0007166;GO:0007420;GO:0005587;GO:0048407;GO:0061304;GO:0030855;GO:0032836;GO:0035987;GO:0030574;GO:0072577;GO:0008191
RTRG.48667.1	GO:0001077;GO:0061400;GO:0000978;GO:0006366;GO:0005730;GO:0005654;GO:0035865
RTRG.48667.2	GO:0001077;GO:0061400;GO:0000978;GO:0006366;GO:0005730;GO:0005654;GO:0035865
RTRG.48667.3	GO:0001077;GO:0061400;GO:0000978;GO:0006366;GO:0005730;GO:0005654;GO:0035865
RTRG.48667.4	GO:0001077;GO:0061400;GO:0000978;GO:0006366;GO:0005730;GO:0005654;GO:0035865
RTRG.48667.5	GO:0001077;GO:0061400;GO:0000978;GO:0006366;GO:0005730;GO:0005654;GO:0035865
RTRG.5410.9	GO:0035176;GO:0007399;GO:0005741;GO:0006623;GO:0006895;GO:0007005;GO:0045053;GO:0070062;GO:0005515;GO:0007626;GO:0005829;GO:0031045;GO:1905090;GO:0019898
RTRG.48667.8	GO:0001077;GO:0061400;GO:0000978;GO:0006366;GO:0005730;GO:0005654;GO:0035865
RTRG.12909.5	GO:0060056;GO:0016605;GO:0000978;GO:0008544;GO:0006366;GO:0005794;GO:0045944;GO:0060644;GO:0031965;GO:0001077;GO:0006954;GO:0005515;GO:0050673;GO:0003713;GO:0045892;GO:0046651;GO:0001712;GO:0045596;GO:0001824;GO:0030198;GO:0035019
RTRG.43772.10	GO:0031072;GO:0009299;GO:0007165;GO:0043123;GO:0006355;GO:0005783;GO:0005730;GO:0004871;GO:0006414;GO:0005853;GO:0098641;GO:0003677;GO:0003746;GO:0005913;GO:0010941;GO:0071479;GO:0005829;GO:0098609;GO:0033613
RTRG.47225.1	GO:0016579;GO:0035264;GO:0007283;GO:0005770;GO:0000724;GO:0048568;GO:0007338;GO:0043588;GO:0048705;GO:1902525;GO:0005764;GO:0005634;GO:0005515;GO:0072520;GO:0048872;GO:0016032;GO:0050679
RTRG.22442.4	GO:0043218;GO:0061024;GO:0032570;GO:0007268;GO:0046689;GO:0002020;GO:0042552;GO:0043025;GO:0007568;GO:0009636;GO:0005886;GO:0021762;GO:0007605;GO:0005634;GO:0050771;GO:0006955;GO:0033269;GO:0070542;GO:0019911;GO:0034612
RTRG.31567.1	GO:0008283;GO:0042802;GO:0005682;GO:0005794;GO:0005654;GO:0004004;GO:0044822;GO:0000354;GO:0006307;GO:0005524;GO:0071013;GO:0043140;GO:0032508;GO:0016020;GO:0001649
RTRG.44133.2	GO:0005634;GO:0005515;GO:0016021
RTRG.44133.3	GO:0005634;GO:0005515;GO:0016021
RTRG.44133.1	GO:0005634;GO:0005515;GO:0016021
RTRG.36779.1	GO:0005856;GO:0070062;GO:0005515;GO:0005829;GO:0008289;GO:0042995;GO:0005886
RTRG.13581.3	GO:0043209;GO:0098641;GO:0000122;GO:0007517;GO:0030855;GO:0005634;GO:0005856;GO:0070062;GO:0007417;GO:0005925;GO:0003779;GO:0005737;GO:0005913;GO:0098609
RTRG.12781.2	GO:0034097;GO:0060143;GO:0048839;GO:1900034;GO:1904355;GO:0046777;GO:0004683;GO:1901985;GO:0045944;GO:0032091;GO:0005654;GO:0009931;GO:0042535;GO:0006417;GO:0005524;GO:0000187;GO:0002039;GO:0006954;GO:0070062;GO:2000615;GO:0005829;GO:0031572;GO:0051149;GO:0033138;GO:0070935;GO:0046827;GO:0006691;GO:0038066;GO:0090400;GO:0060999;GO:0007265;GO:0002224;GO:0051973;GO:0005813;GO:0005516;GO:0048010;GO:…
RTRG.32453.3	GO:0009790;GO:0016922;GO:0060284;GO:0000976;GO:0044255;GO:0000435;GO:0001105;GO:0043005;GO:0007610;GO:0005654;GO:0001012;GO:0071392;GO:0070062;GO:0030900;GO:0016573;GO:0030521;GO:0035556;GO:0015721;GO:0045618;GO:0065008;GO:0048609;GO:0006351;GO:0046983;GO:0048523;GO:0007623;GO:0044702;GO:0048869;GO:0046966;GO:0004402;GO:0000790;GO:0050681;GO:0005737;GO:0047485;GO:0030374;GO:0035624;GO:0019953;GO:…
RTRG.21684.5	GO:0008360;GO:0007165;GO:0005096;GO:0007411;GO:0045202;GO:0048523;GO:0005543;GO:0006930;GO:0043005;GO:0043547;GO:0005856;GO:0005515;GO:0005925;GO:0051056;GO:0016020;GO:0005829;GO:0030036
RTRG.1062.1	GO:0006361;GO:0006383;GO:0006362;GO:0000979;GO:0030097;GO:0000978;GO:0006363;GO:0005672;GO:0042795;GO:0001103;GO:0006367;GO:0006368;GO:0001940;GO:0003700;GO:0005669;GO:0045892;GO:0045893;GO:0016032;GO:0045815;GO:0007283;GO:0009880;GO:1901796;GO:0007369;GO:0005737;GO:0005719;GO:0001939;GO:0019899
RTRG.19513.13	GO:0050265;GO:0005759;GO:0008198;GO:0071044;GO:0005198;GO:0031123;GO:0051539;GO:0097428;GO:0051537;GO:0044822;GO:0016226
RTRG.42597.1	GO:0015630;GO:0008270;GO:0090266;GO:0004197;GO:0007067;GO:1904667;GO:0005730;GO:0006974;GO:0000398;GO:0004843;GO:0051301;GO:0043161;GO:0042393;GO:0032991;GO:0035616
RTRG.38438.4	GO:0005634;GO:0005737;GO:0006915
RTRG.38438.1	GO:0005634;GO:0005737;GO:0006915
RTRG.36371.3	GO:0007050;GO:0008283;GO:0007095;GO:0035861;GO:0016605;GO:0006260;GO:0030174;GO:1904354;GO:0097193;GO:0000732;GO:0005730;GO:0004003;GO:0000731;GO:0006303;GO:0031954;GO:0051321;GO:0032508;GO:0048145;GO:0005829;GO:0033674;GO:0032206;GO:0045190;GO:0042405;GO:0000729;GO:0000724;GO:1901796;GO:0008134;GO:0003684;GO:0000784;GO:0005657;GO:0001832;GO:0047485;GO:0030330;GO:0031860;GO:0030870;GO:0050885
RTRG.12981.1	GO:0008286;GO:0033572;GO:1902600;GO:0008553;GO:0090383;GO:0005765;GO:0005886;GO:0070062;GO:0016471;GO:0016241;GO:0005829;GO:0051117
RTRG.3340.2	GO:0005789;GO:0072341;GO:0006954;GO:0001666;GO:0045453;GO:0071333;GO:0016174;GO:0016175;GO:0055007;GO:0019826;GO:0000902;GO:0005244;GO:0000302;GO:0002376;GO:0042743;GO:0071560;GO:0071480;GO:0031988;GO:0005515;GO:0051496;GO:0071320;GO:0010467;GO:0016324;GO:0051897;GO:0043406;GO:0009055;GO:0008285;GO:0008284;GO:0005730;GO:0042554;GO:0042995;GO:0006811;GO:0005768;GO:0005925;GO:0001725;GO:0033554;GO:…
RTRG.1742.2	GO:0038158;GO:0044319;GO:0016328;GO:0014066;GO:0032692;GO:1901143;GO:0090331;GO:0042058;GO:0045601;GO:0006955;GO:0071575;GO:0034109;GO:0070207;GO:0043318;GO:0015125;GO:0010594;GO:0019903;GO:0007267;GO:0042101;GO:0043116;GO:0060312;GO:0005912;GO:0005516;GO:0005911;GO:0001558;GO:2001214;GO:0030133;GO:0016324;GO:0030853;GO:0043406;GO:0038016;GO:1903387;GO:0007156;GO:0006469;GO:1990782;GO:0032869;GO:…
RTRG.1742.1	GO:0038158;GO:0044319;GO:0016328;GO:0014066;GO:0032692;GO:1901143;GO:0090331;GO:0042058;GO:0045601;GO:0006955;GO:0071575;GO:0034109;GO:0070207;GO:0043318;GO:0015125;GO:0010594;GO:0019903;GO:0007267;GO:0042101;GO:0043116;GO:0060312;GO:0005912;GO:0005516;GO:0005911;GO:0001558;GO:2001214;GO:0030133;GO:0016324;GO:0030853;GO:0043406;GO:0038016;GO:1903387;GO:0007156;GO:0006469;GO:1990782;GO:0032869;GO:…
RTRG.5758.1	GO:0060044;GO:0060068;GO:0043627;GO:0006461;GO:0060065;GO:0042572;GO:0009615;GO:0048738;GO:0005578;GO:0060347;GO:0048562;GO:0045471;GO:0032526;GO:0051024;GO:0070062;GO:0046982;GO:0005829;GO:0019841;GO:0032024;GO:0030324;GO:0006094;GO:0019904;GO:0048807;GO:0060157;GO:0016918;GO:0043234;GO:0060418;GO:0007601;GO:0048706;GO:0060059;GO:0005102;GO:0005615;GO:0001555;GO:0042593;GO:0034633;GO:0034632;GO:…
RTRG.41936.3	GO:0015630;GO:0035035;GO:0007275;GO:0000978;GO:0006366;GO:0007398;GO:0005654;GO:0000122;GO:0001078;GO:0048522;GO:0005737;GO:0046872;GO:0010628;GO:0045670;GO:0030154
RTRG.41936.1	GO:0015630;GO:0035035;GO:0007275;GO:0000978;GO:0006366;GO:0007398;GO:0005654;GO:0000122;GO:0001078;GO:0048522;GO:0005737;GO:0046872;GO:0010628;GO:0045670;GO:0030154
RTRG.31092.6	GO:0005794;GO:0005887;GO:0070062;GO:0004415;GO:0005925;GO:0043154;GO:0070487;GO:0050731;GO:0033138;GO:0007160;GO:0043518;GO:0060333;GO:0022617;GO:0035692;GO:1902166;GO:0044344;GO:0005540;GO:0004896;GO:1900625;GO:0009986;GO:0005518;GO:0070374;GO:0034116;GO:0050900;GO:0030214;GO:0051216
RTRG.41683.2	GO:0003896;GO:0006270;GO:0046872;GO:0006271;GO:0016020;GO:0000082;GO:0000722;GO:0005654;GO:1990077;GO:0006269
RTRG.46787.1	GO:0009055;GO:0055088;GO:0048856;GO:1901576;GO:0044249;GO:0005743;GO:0009437;GO:0044767;GO:0005634;GO:0005777;GO:0033539;GO:0070991;GO:0000062;GO:0050660;GO:0052890;GO:0051791;GO:0017099
RTRG.41683.1	GO:0003896;GO:0006270;GO:0046872;GO:0006271;GO:0016020;GO:0000082;GO:0000722;GO:0005654;GO:1990077;GO:0006269
RTRG.7032.1	GO:0007275;GO:0016607;GO:0002683;GO:0051092;GO:1902679;GO:0005768;GO:0070062;GO:0005829;GO:0050710;GO:2000059;GO:0008270;GO:0042802;GO:1901253;GO:0000209;GO:0032481;GO:1902187;GO:1900246;GO:0004872;GO:0006810;GO:0005886;GO:0003676;GO:0030833;GO:0004842;GO:0010629;GO:0005615;GO:0051495;GO:0045087;GO:0005739;GO:0016021;GO:2001235
RTRG.46624.1	GO:0044319;GO:1902896;GO:0002286;GO:0001891;GO:0040018;GO:0002102;GO:0060348;GO:0051764;GO:0070062;GO:0005903;GO:0005925;GO:0005509;GO:0051020;GO:0001725;GO:0010737;GO:0005829;GO:0032587;GO:0033157;GO:0032420;GO:0042802;GO:0090004;GO:0022617;GO:0005200;GO:0005884;GO:0051015;GO:0005615;GO:0001951;GO:1990357;GO:0042491;GO:0051639;GO:0030175;GO:0032532;GO:0031100;GO:0071803;GO:0051017
RTRG.46624.3	GO:0044319;GO:1902896;GO:0002286;GO:0001891;GO:0040018;GO:0002102;GO:0060348;GO:0051764;GO:0070062;GO:0005903;GO:0005925;GO:0005509;GO:0051020;GO:0001725;GO:0010737;GO:0005829;GO:0032587;GO:0033157;GO:0032420;GO:0042802;GO:0090004;GO:0022617;GO:0005200;GO:0005884;GO:0051015;GO:0005615;GO:0001951;GO:1990357;GO:0042491;GO:0051639;GO:0030175;GO:0032532;GO:0031100;GO:0071803;GO:0051017
RTRG.5978.15	GO:0061630;GO:0045309;GO:0061136;GO:0038095;GO:0080135;GO:1902533;GO:0060444;GO:0042753;GO:0005654;GO:0002223;GO:0000086;GO:0045892;GO:0045893;GO:0060828;GO:0016032;GO:0005829;GO:0016055;GO:0033598;GO:0019005;GO:0016874;GO:0050852;GO:0051403;GO:0000209;GO:0006470;GO:0038061;GO:0046983;GO:0043433;GO:0008013;GO:0045879;GO:0042347;GO:0031648;GO:0005813;GO:0048511;GO:0001934;GO:0031146;GO:0010821;GO:…
RTRG.44335.8	GO:0060100;GO:0015111;GO:0061591;GO:1902476;GO:0046931;GO:0007596;GO:0005654;GO:0034707;GO:0097045;GO:0005227;GO:0070062;GO:0005229;GO:0045794;GO:0070588;GO:0015705;GO:2000353;GO:0035774;GO:0030501;GO:0017128;GO:0009581;GO:0042803;GO:0032060;GO:0035630;GO:0009266;GO:0035590;GO:0090026;GO:0009582;GO:1902304;GO:0005783;GO:0061589;GO:0009986;GO:0005247;GO:0002543;GO:0006869;GO:1902939;GO:0002407;GO:…
RTRG.1921.2	GO:0035770;GO:0033120;GO:0044212;GO:0048856;GO:0044763;GO:0005654;GO:0000398;GO:0000166;GO:0097157;GO:0070062;GO:0005515;GO:0045595;GO:0005737;GO:0000381;GO:0045120;GO:0016020;GO:0003729;GO:0033119
RTRG.21390.2	GO:0019904;GO:0042802;GO:0042572;GO:0044267;GO:0060417;GO:0036094;GO:0043234;GO:0006144;GO:0009615;GO:0005179;GO:0005615;GO:0001555;GO:0070062;GO:0051289;GO:0046982;GO:0070324;GO:0030198;GO:0030136;GO:0070327
RTRG.21390.1	GO:0019904;GO:0042802;GO:0042572;GO:0044267;GO:0060417;GO:0036094;GO:0043234;GO:0006144;GO:0009615;GO:0005179;GO:0005615;GO:0001555;GO:0070062;GO:0051289;GO:0046982;GO:0070324;GO:0030198;GO:0030136;GO:0070327
RTRG.48926.12	GO:0015301;GO:0042803;GO:1902476;GO:0005452;GO:0005887;GO:0030018;GO:0051453;GO:0070062;GO:0005925;GO:0030506;GO:0043495;GO:0072562;GO:0015108;GO:0016323;GO:0015701;GO:0015106;GO:0030863;GO:0032501
RTRG.2244.1	GO:0070062;GO:0005515;GO:0007165;GO:0045087;GO:0009897;GO:0016021;GO:0048523;GO:0004872;GO:0050767
RTRG.2064.4	GO:0008360;GO:0043923;GO:0043025;GO:0097195;GO:0005789;GO:0005887;GO:0097066;GO:0030307;GO:0070062;GO:0010719;GO:0010756;GO:2000611;GO:0034769;GO:0050910;GO:0070008;GO:0015269;GO:0071805;GO:0090103;GO:0004252;GO:0009986;GO:0048012;GO:0031965;GO:0005911;GO:0005515;GO:0043066;GO:0006508;GO:0050680;GO:2000347;GO:0016324
RTRG.20453.2	GO:0007040;GO:0006351;GO:0000978;GO:0003682;GO:0000122;GO:0005634;GO:0001078;GO:0005515;GO:0005737;GO:0046872;GO:0045893;GO:0006914;GO:0010507;GO:2000773
RTRG.20453.3	GO:0007040;GO:0006351;GO:0000978;GO:0003682;GO:0000122;GO:0005634;GO:0001078;GO:0005515;GO:0005737;GO:0046872;GO:0045893;GO:0006914;GO:0010507;GO:2000773
RTRG.20453.1	GO:0007040;GO:0006351;GO:0000978;GO:0003682;GO:0000122;GO:0005634;GO:0001078;GO:0005515;GO:0005737;GO:0046872;GO:0045893;GO:0006914;GO:0010507;GO:2000773
RTRG.20453.4	GO:0007040;GO:0006351;GO:0000978;GO:0003682;GO:0000122;GO:0005634;GO:0001078;GO:0005515;GO:0005737;GO:0046872;GO:0045893;GO:0006914;GO:0010507;GO:2000773
RTRG.20453.6	GO:0007040;GO:0006351;GO:0000978;GO:0003682;GO:0000122;GO:0005634;GO:0001078;GO:0005515;GO:0005737;GO:0046872;GO:0045893;GO:0006914;GO:0010507;GO:2000773
RTRG.7296.1	GO:0008283;GO:0016239;GO:0045727;GO:0007010;GO:0022604;GO:0008494;GO:0000339;GO:0031929;GO:0006413;GO:0005654;GO:0003730;GO:0048027;GO:0005737;GO:0016020;GO:0098779;GO:0045070;GO:0031931;GO:0008190
RTRG.7296.4	GO:0008283;GO:0016239;GO:0045727;GO:0007010;GO:0022604;GO:0008494;GO:0000339;GO:0031929;GO:0006413;GO:0005654;GO:0003730;GO:0048027;GO:0005737;GO:0016020;GO:0098779;GO:0045070;GO:0031931;GO:0008190
RTRG.38326.6	GO:0000166;GO:0005634;GO:0005737;GO:0001514;GO:0044822
RTRG.38326.5	GO:0005634;GO:0010494;GO:0034605;GO:0008143;GO:0001514;GO:0044822
RTRG.38326.4	GO:0000166;GO:0005634;GO:0010494;GO:0034605;GO:0008143;GO:0001514;GO:0044822
RTRG.21592.2	GO:0043229;GO:0007165;GO:0005086;GO:0043025;GO:0004871;GO:0043547;GO:0005547;GO:0030425;GO:0098794;GO:0005515;GO:0016021;GO:0005829;GO:0031234;GO:0032012;GO:0030155;GO:0048193
RTRG.7116.8	GO:0035770;GO:0007275;GO:0008543;GO:0008266;GO:0006378;GO:0005654;GO:0042645;GO:0000398;GO:0000166;GO:0030855;GO:0071013;GO:0043484;GO:0016020;GO:0019013;GO:0003729;GO:0017025
RTRG.21592.1	GO:0043229;GO:1903790;GO:0007165;GO:0030182;GO:0005086;GO:0043025;GO:0004871;GO:0043547;GO:0005547;GO:0030425;GO:0098794;GO:0005515;GO:0001726;GO:0016021;GO:0005829;GO:0031234;GO:0032012;GO:0030155;GO:0048193
RTRG.7116.6	GO:0035770;GO:0007275;GO:0008543;GO:0008266;GO:0006378;GO:0005654;GO:0042645;GO:0000398;GO:0000166;GO:0030855;GO:0071013;GO:0043484;GO:0016020;GO:0019013;GO:0003729;GO:0017025
RTRG.7116.4	GO:0035770;GO:0007275;GO:0008543;GO:0008266;GO:0006378;GO:0005654;GO:0042645;GO:0000398;GO:0000166;GO:0030855;GO:0071013;GO:0043484;GO:0016020;GO:0019013;GO:0003729;GO:0017025
RTRG.7116.5	GO:0035770;GO:0007275;GO:0008543;GO:0008266;GO:0006378;GO:0005654;GO:0042645;GO:0000398;GO:0000166;GO:0030855;GO:0071013;GO:0043484;GO:0016020;GO:0019013;GO:0003729;GO:0017025
RTRG.7116.2	GO:0035770;GO:0007275;GO:0008543;GO:0008266;GO:0006378;GO:0005654;GO:0042645;GO:0000398;GO:0000166;GO:0030855;GO:0071013;GO:0043484;GO:0016020;GO:0019013;GO:0003729;GO:0017025
RTRG.7116.3	GO:0035770;GO:0007275;GO:0008543;GO:0008266;GO:0006378;GO:0005654;GO:0042645;GO:0000398;GO:0000166;GO:0030855;GO:0071013;GO:0043484;GO:0016020;GO:0019013;GO:0003729;GO:0017025
RTRG.7116.1	GO:0035770;GO:0007275;GO:0008543;GO:0008266;GO:0006378;GO:0005654;GO:0042645;GO:0000398;GO:0000166;GO:0030855;GO:0071013;GO:0043484;GO:0016020;GO:0019013;GO:0003729;GO:0017025
RTRG.27690.5	GO:0014069;GO:0022607;GO:0009653;GO:0044238;GO:0043005;GO:0006913;GO:0009968;GO:0044260;GO:0005925;GO:0045211;GO:0051240;GO:0001725;GO:0005829;GO:0033613;GO:0030864;GO:0051963;GO:0005080;GO:0061001;GO:0008270;GO:0042805;GO:0032880;GO:0007166;GO:0043433;GO:0045597;GO:0061049;GO:0005102;GO:0006898;GO:0098641;GO:0005634;GO:0030018;GO:0048471;GO:0003712;GO:0003779;GO:0005913;GO:0047485;GO:0030155;GO:…
RTRG.27690.2	GO:0014069;GO:0022607;GO:0009653;GO:0044238;GO:0043005;GO:0006913;GO:0009968;GO:0044260;GO:0005925;GO:0045211;GO:0051240;GO:0001725;GO:0005829;GO:0033613;GO:0030864;GO:0051963;GO:0005080;GO:0061001;GO:0008270;GO:0042805;GO:0032880;GO:0007166;GO:0043433;GO:0045597;GO:0061049;GO:0005102;GO:0006898;GO:0098641;GO:0005634;GO:0030018;GO:0048471;GO:0003712;GO:0003779;GO:0005913;GO:0047485;GO:0030155;GO:…
RTRG.27690.1	GO:0014069;GO:0022607;GO:0009653;GO:0044238;GO:0043005;GO:0006913;GO:0009968;GO:0044260;GO:0005925;GO:0045211;GO:0051240;GO:0001725;GO:0005829;GO:0033613;GO:0030864;GO:0051963;GO:0005080;GO:0061001;GO:0008270;GO:0042805;GO:0032880;GO:0007166;GO:0043433;GO:0045597;GO:0061049;GO:0005102;GO:0098641;GO:0005634;GO:0030018;GO:0048471;GO:0003712;GO:0003779;GO:0005913;GO:0047485;GO:0030155;GO:0031941;GO:…
RTRG.27690.6	GO:0014069;GO:0022607;GO:0009653;GO:0044238;GO:0043005;GO:0006913;GO:0009968;GO:0044260;GO:0005925;GO:0045211;GO:0051240;GO:0001725;GO:0005829;GO:0033613;GO:0030864;GO:0051963;GO:0005080;GO:0061001;GO:0008270;GO:0042805;GO:0032880;GO:0007166;GO:0043433;GO:0045597;GO:0061049;GO:0005102;GO:0098641;GO:0005634;GO:0030018;GO:0048471;GO:0003712;GO:0003779;GO:0005913;GO:0047485;GO:0030155;GO:0031941;GO:…
RTRG.41304.1	GO:0035586;GO:0007275;GO:0048584;GO:0004930;GO:0051049;GO:0042060;GO:0098794;GO:0003008;GO:0000082;GO:0010972;GO:0045937;GO:0065008;GO:0010033;GO:0045935;GO:0007186;GO:0098590;GO:0007166;GO:0009268;GO:0044424;GO:0009966;GO:0065009;GO:0005515;GO:0023056;GO:0031328;GO:0010604;GO:0010647;GO:0016021;GO:0016043;GO:0051239
RTRG.5948.1	GO:0042811;GO:0042759;GO:0033561;GO:0006641;GO:1903699;GO:0031090;GO:1903966;GO:0005789;GO:0050872;GO:0050873;GO:0004768;GO:0006636;GO:0005506;GO:0044130;GO:0016021;GO:0034435;GO:0035338;GO:0055114;GO:0070542;GO:0017105;GO:0032896;GO:0050830
RTRG.18699.1	GO:0007050;GO:0008283;GO:0032494;GO:0032495;GO:0008285;GO:0000978;GO:0045368;GO:0006366;GO:0045622;GO:0007596;GO:0045944;GO:0002683;GO:0005654;GO:0042832;GO:0045404;GO:0000122;GO:0001077;GO:0005925;GO:0032728;GO:0003705;GO:0006915;GO:0072540;GO:0005829;GO:0051607;GO:0002819;GO:0035458;GO:0060333;GO:0034121;GO:0008134;GO:0060337;GO:0045086;GO:0032735;GO:0071260;GO:0000790;GO:0016020;GO:0043065;GO:…
RTRG.18699.5	GO:0007050;GO:0008283;GO:0032494;GO:0032495;GO:0008285;GO:0000978;GO:0045368;GO:0006366;GO:0045622;GO:0007596;GO:0045944;GO:0005654;GO:0042832;GO:0045404;GO:0000122;GO:0001077;GO:0045590;GO:0005925;GO:0032728;GO:0043374;GO:0003705;GO:0006915;GO:0072540;GO:0005829;GO:0051607;GO:0034124;GO:0002819;GO:0035458;GO:0060333;GO:0008134;GO:0060337;GO:0045086;GO:0071260;GO:0000790;GO:0045084;GO:0016020;GO:…
RTRG.2083.1	GO:0016866;GO:0008083;GO:0043209;GO:0043005;GO:0007599;GO:0005654;GO:0007611;GO:0043524;GO:0046185;GO:0070062;GO:0001525;GO:0001701;GO:0043154;GO:0006959;GO:0019242;GO:0005829;GO:0060170;GO:0001707;GO:0006094;GO:0034101;GO:0048029;GO:0005125;GO:0061621;GO:0004347;GO:0005615;GO:0051156;GO:0031625;GO:0042593
RTRG.46533.1	GO:0043229;GO:2001141;GO:0002376;GO:0009987;GO:1903901;GO:0048584;GO:0005515;GO:0048522;GO:0005737;GO:0010605;GO:0010468;GO:0050896;GO:0031324
RTRG.46949.8	GO:0015797;GO:0070528;GO:0015111;GO:1902476;GO:2001150;GO:1902358;GO:0005254;GO:0005452;GO:0034707;GO:0007605;GO:0005887;GO:0003700;GO:0050892;GO:0070062;GO:0048240;GO:0097225;GO:0071332;GO:0030165;GO:0030321;GO:0015724;GO:0015701;GO:0015106;GO:0008271;GO:0015301;GO:0015660;GO:0038166;GO:0042045;GO:0005783;GO:0007588;GO:0009986;GO:0046724;GO:0030659;GO:0031526;GO:0003712;GO:0042391;GO:0051454;GO:…
RTRG.46949.7	GO:0015797;GO:0070528;GO:0015111;GO:1902476;GO:2001150;GO:1902358;GO:0005254;GO:0005452;GO:0034707;GO:0007605;GO:0005887;GO:0050892;GO:0070062;GO:0048240;GO:0097225;GO:0071332;GO:0030165;GO:0030321;GO:0015724;GO:0015701;GO:0015106;GO:0008271;GO:0015301;GO:0015660;GO:0038166;GO:0042045;GO:0005783;GO:0009986;GO:0046724;GO:0030659;GO:0031526;GO:0042391;GO:0051454;GO:0010628;GO:0071320;GO:0019531;GO:…
RTRG.46949.1	GO:0015797;GO:0060441;GO:0070528;GO:0048839;GO:0021999;GO:0022407;GO:1902476;GO:1902358;GO:0007413;GO:0034707;GO:0007605;GO:0004930;GO:0048240;GO:0071332;GO:0005509;GO:0015701;GO:0015106;GO:0008271;GO:0060271;GO:0032880;GO:0046983;GO:0030659;GO:0007417;GO:0042391;GO:0051454;GO:1904938;GO:0071320;GO:0036515;GO:0030054;GO:0016323;GO:0016324;GO:0036514;GO:2001150;GO:0005254;GO:0005452;GO:0007156;GO:…
RTRG.4841.5	GO:0010891;GO:2001275;GO:0015485;GO:0008142;GO:0006893;GO:0008203;GO:0005794;GO:0045444;GO:0031090;GO:0009405;GO:0005789;GO:0005634;GO:0070273;GO:0001786;GO:0005548;GO:0044011;GO:0016021;GO:0005829;GO:0015914;GO:0032541;GO:0030301;GO:0032148;GO:0051897
RTRG.20714.1	GO:0036158;GO:0007155;GO:0044444;GO:0003341;GO:0005930;GO:0007368;GO:0005654;GO:0044459;GO:0003356;GO:0021591;GO:0007507;GO:0030447;GO:0005912;GO:0005911;GO:0005515;GO:0051179;GO:0097546;GO:0032991;GO:0050896
RTRG.4841.3	GO:0010891;GO:2001275;GO:0015485;GO:0008142;GO:0006893;GO:0008203;GO:0005794;GO:0045444;GO:0031090;GO:0009405;GO:0005789;GO:0005634;GO:0070273;GO:0001786;GO:0005548;GO:0044011;GO:0016021;GO:0005829;GO:0015914;GO:0032541;GO:0030301;GO:0032148;GO:0051897
RTRG.4841.2	GO:0010891;GO:2001275;GO:0015485;GO:0008142;GO:0006893;GO:0008203;GO:0005794;GO:0045444;GO:0031090;GO:0009405;GO:0005789;GO:0005634;GO:0070273;GO:0001786;GO:0005548;GO:0044011;GO:0016021;GO:0005829;GO:0015914;GO:0032541;GO:0030301;GO:0032148;GO:0051897
RTRG.46949.6	GO:0015797;GO:0070528;GO:0015111;GO:1902476;GO:2001150;GO:1902358;GO:0005254;GO:0005452;GO:0034707;GO:0007605;GO:0005887;GO:0050892;GO:0070062;GO:0048240;GO:0097225;GO:0071332;GO:0030165;GO:0030321;GO:0015724;GO:0015701;GO:0015106;GO:0008271;GO:0015301;GO:0015660;GO:0038166;GO:0042045;GO:0005783;GO:0009986;GO:0046724;GO:0030659;GO:0031526;GO:0042391;GO:0051454;GO:0010628;GO:0071320;GO:0019531;GO:…
RTRG.22424.2	GO:0051371;GO:0002064;GO:0006941;GO:0043005;GO:0048518;GO:0048583;GO:0009628;GO:0009605;GO:0050794;GO:0005925;GO:0042383;GO:0050790;GO:0017124;GO:0031252;GO:0044421;GO:0045214;GO:0060415;GO:0043234;GO:0005884;GO:0004674;GO:0006950;GO:0005634;GO:0030018;GO:0008307;GO:0051179;GO:0003779;GO:0046872;GO:0006928;GO:0005739;GO:0055013;GO:0014866;GO:0019899
RTRG.41106.4	GO:0005634;GO:0005524;GO:0070062;GO:0005515;GO:0001525;GO:0008285;GO:0005829;GO:0045765;GO:0006436;GO:0004830
RTRG.41106.1	GO:0005634;GO:0005524;GO:0070062;GO:0005515;GO:0001525;GO:0008285;GO:0005829;GO:0045765;GO:0006436;GO:0004830
RTRG.46633.20	GO:0008283;GO:0019904;GO:0006351;GO:0008544;GO:1900740;GO:0043276;GO:0008134;GO:0045944;GO:0005654;GO:0000981;GO:0005667;GO:0003677;GO:0006977;GO:0003713;GO:0045892;GO:0005737;GO:0046982;GO:0000082;GO:2000278;GO:0070345
RTRG.46633.21	GO:0008283;GO:0019904;GO:0006351;GO:0008544;GO:1900740;GO:0043276;GO:0008134;GO:0045944;GO:0005654;GO:0000981;GO:0005667;GO:0003677;GO:0006977;GO:0003713;GO:0045892;GO:0005737;GO:0046982;GO:0000082;GO:2000278;GO:0070345
RTRG.35171.2	GO:0050908;GO:0046872;GO:0005891;GO:0034765;GO:0070588;GO:0051924;GO:0005246;GO:0005245;GO:0061337
RTRG.5978.12	GO:0061630;GO:0045309;GO:0061136;GO:0038095;GO:0080135;GO:1902533;GO:0060444;GO:0042753;GO:0005654;GO:0002223;GO:0000086;GO:0045892;GO:0045893;GO:0060828;GO:0016032;GO:0005829;GO:0016055;GO:0033598;GO:0019005;GO:0016874;GO:0050852;GO:0051403;GO:0000209;GO:0006470;GO:0038061;GO:0046983;GO:0043433;GO:0008013;GO:0045879;GO:0042347;GO:0031648;GO:0005813;GO:0048511;GO:0001934;GO:0031146;GO:0010821;GO:…
RTRG.11003.2	GO:0008360;GO:0035024;GO:0008285;GO:0005096;GO:0022607;GO:0008289;GO:0043542;GO:0090051;GO:0043547;GO:1900119;GO:0005901;GO:0005925;GO:0006915;GO:0005829;GO:0032587;GO:0006919;GO:0030864;GO:0007165;GO:0007420;GO:0042169;GO:0005811;GO:0051895;GO:0005634;GO:0051497;GO:0097498;GO:0031966;GO:0035307;GO:0030036
RTRG.11003.1	GO:0008360;GO:0035024;GO:0008285;GO:0005096;GO:0022607;GO:0008289;GO:0043542;GO:0090051;GO:0043547;GO:1900119;GO:0005901;GO:0005925;GO:0006915;GO:0005829;GO:0032587;GO:0006919;GO:0030864;GO:0007264;GO:0007420;GO:0042169;GO:0005811;GO:0051895;GO:0005634;GO:0051497;GO:0097498;GO:0031966;GO:0035307;GO:0032535;GO:0030036;GO:0019899
RTRG.11003.5	GO:0008360;GO:0035024;GO:0008285;GO:0005096;GO:0022607;GO:0008289;GO:0043542;GO:0090051;GO:0043547;GO:1900119;GO:0005901;GO:0005925;GO:0006915;GO:0005829;GO:0032587;GO:0006919;GO:0030864;GO:0007264;GO:0007420;GO:0042169;GO:0005811;GO:0051895;GO:0005634;GO:0051497;GO:0097498;GO:0031966;GO:0035307;GO:0032535;GO:0030036;GO:0019899
RTRG.11003.6	GO:0008360;GO:0035024;GO:0008285;GO:0005096;GO:0022607;GO:0008289;GO:0043542;GO:0090051;GO:0043547;GO:1900119;GO:0005901;GO:0005925;GO:0006915;GO:0005829;GO:0032587;GO:0006919;GO:0030864;GO:0007264;GO:0007420;GO:0042169;GO:0005811;GO:0051895;GO:0005634;GO:0051497;GO:0097498;GO:0031966;GO:0035307;GO:0032535;GO:0030036;GO:0019899
RTRG.11003.7	GO:0008360;GO:0035024;GO:0008285;GO:0005096;GO:0022607;GO:0008289;GO:0043542;GO:0090051;GO:0043547;GO:1900119;GO:0005901;GO:0005925;GO:0006915;GO:0005829;GO:0032587;GO:0006919;GO:0030864;GO:0007264;GO:0007420;GO:0042169;GO:0005811;GO:0051895;GO:0005634;GO:0051497;GO:0097498;GO:0031966;GO:0035307;GO:0032535;GO:0030036;GO:0019899
RTRG.11003.9	GO:0008360;GO:0035024;GO:0008285;GO:0005096;GO:0022607;GO:0008289;GO:0043542;GO:0090051;GO:0043547;GO:1900119;GO:0005901;GO:0005925;GO:0006915;GO:0005829;GO:0032587;GO:0006919;GO:0030864;GO:0007264;GO:0007420;GO:0042169;GO:0005811;GO:0051895;GO:0005634;GO:0051497;GO:0097498;GO:0031966;GO:0035307;GO:0032535;GO:0030036;GO:0019899
RTRG.11003.4	GO:0008360;GO:0035024;GO:0008285;GO:0005096;GO:0022607;GO:0008289;GO:0043542;GO:0090051;GO:0043547;GO:1900119;GO:0005901;GO:0005925;GO:0006915;GO:0005829;GO:0032587;GO:0006919;GO:0030864;GO:0007165;GO:0007420;GO:0042169;GO:0005811;GO:0051895;GO:0005634;GO:0051497;GO:0097498;GO:0031966;GO:0035307;GO:0030036
RTRG.41088.2	GO:0005634;GO:0005813;GO:0005923;GO:0005515;GO:0045892;GO:0030308;GO:0045599;GO:0021987;GO:0009987
RTRG.41088.3	GO:0005634;GO:0005813;GO:0005923;GO:0005515;GO:0045892;GO:0030308;GO:0045599;GO:0021987;GO:0009987
RTRG.11795.1	GO:0014069;GO:0042308;GO:0007165;GO:0007275;GO:0048306;GO:0043025;GO:0007601;GO:0005886;GO:0008139;GO:0005634;GO:0030425;GO:0005615;GO:0048471;GO:0004857;GO:0005509;GO:0005929;GO:0016021;GO:0005829;GO:0032588
RTRG.11795.2	GO:0014069;GO:0042308;GO:0048306;GO:0043025;GO:0044699;GO:0005886;GO:0008139;GO:0005634;GO:0030425;GO:0048471;GO:0005509;GO:0005929;GO:0016021;GO:0005829;GO:0032588
RTRG.11795.3	GO:0014069;GO:0036477;GO:0042308;GO:0007165;GO:0048306;GO:0007601;GO:0043005;GO:0005886;GO:0008139;GO:0005615;GO:0048471;GO:0004857;GO:0005509;GO:0005929;GO:0016021;GO:0005829;GO:0032588
RTRG.68.2	GO:0030091;GO:0070062;GO:0005515;GO:0004719;GO:0005829;GO:0005783;GO:0006479
RTRG.68.1	GO:0030091;GO:0070062;GO:0005515;GO:0004719;GO:0005829;GO:0005783;GO:0006479
RTRG.68.3	GO:0030091;GO:0070062;GO:0005515;GO:0004719;GO:0005829;GO:0005783;GO:0006479
RTRG.7625.10	GO:0043923;GO:0043967;GO:0008285;GO:0000978;GO:0006366;GO:0005730;GO:0004003;GO:0001103;GO:0021895;GO:0000980;GO:0000122;GO:0005524;GO:0051225;GO:0098532;GO:0070062;GO:0045111;GO:0032508;GO:0016575;GO:0008270;GO:0060850;GO:0031492;GO:0006333;GO:0035093;GO:1901798;GO:0061628;GO:0008017;GO:0044822;GO:0000792;GO:0005813;GO:0000790;GO:0004407;GO:0051297;GO:0005737;GO:0072553;GO:0016020;GO:0016581;GO:…
RTRG.3819.2	GO:0016569;GO:0006351;GO:0035064;GO:0046015;GO:0006364;GO:0005730;GO:0008757;GO:0005677;GO:0005886;GO:0042149;GO:0044822;GO:0005737;GO:0000183;GO:0072332;GO:0033553;GO:0071158;GO:0032259
RTRG.3819.1	GO:0016569;GO:0006351;GO:0035064;GO:0046015;GO:0006364;GO:0005730;GO:0008757;GO:0005677;GO:0005886;GO:0042149;GO:0044822;GO:0005737;GO:0000183;GO:0072332;GO:0033553;GO:0071158;GO:0032259
RTRG.32913.2	GO:0005515;GO:0042274;GO:0022008;GO:0005730;GO:0044822
RTRG.32913.5	GO:0008380;GO:0005515;GO:0071013;GO:0016607;GO:0042274;GO:0005794;GO:0022008;GO:0006397;GO:0005730;GO:0044822
RTRG.32913.4	GO:0005515;GO:0042274;GO:0022008;GO:0005730;GO:0044822
RTRG.49457.2	GO:0007052;GO:0005794;GO:0000732;GO:0000731;GO:0060325;GO:1990166;GO:0003723;GO:0046982;GO:0001701;GO:0005829;GO:0016055;GO:0032403;GO:0031436;GO:0034184;GO:0008270;GO:0046826;GO:0090263;GO:1901796;GO:1904743;GO:0000784;GO:0005886;GO:0005643;GO:0051973;GO:0031625;GO:0051253;GO:0042393;GO:0070198;GO:0018105;GO:0018107;GO:0035264;GO:0035101;GO:0035861;GO:1904357;GO:1904355;GO:0042475;GO:0006303;GO:…
RTRG.11832.1	GO:0000122;GO:0003677;GO:0003700;GO:0008270;GO:0070062;GO:0005515;GO:0003714;GO:0042981;GO:0070895;GO:0005654
RTRG.11832.3	GO:0000122;GO:0003677;GO:0003700;GO:0008270;GO:0070062;GO:0005515;GO:0003714;GO:0042981;GO:0070895;GO:0005654
RTRG.11832.4	GO:0003677;GO:0003700;GO:0008270;GO:0070062;GO:0005515;GO:0045892;GO:0042981;GO:0070895;GO:0005654
RTRG.12925.3	GO:0014883;GO:0030172;GO:0032780;GO:0032781;GO:0055010;GO:0048306;GO:0008016;GO:0051291;GO:0060048;GO:0005861;GO:0006942;GO:0005523;GO:0045932;GO:0030899;GO:0051764;GO:0003779;GO:0003009;GO:0051592;GO:0031013;GO:0005829;GO:0032972;GO:0030674;GO:0030049
RTRG.12925.4	GO:0030172;GO:0032780;GO:0032781;GO:0055010;GO:0048306;GO:0008016;GO:0051291;GO:0060048;GO:0005861;GO:0006942;GO:0005523;GO:0045932;GO:0030899;GO:0051764;GO:0003779;GO:0003009;GO:0051592;GO:0031013;GO:0005829;GO:0032972;GO:0030674;GO:0030049
RTRG.12925.7	GO:0014883;GO:0030172;GO:0032780;GO:0032781;GO:0055010;GO:0048306;GO:0008016;GO:0051291;GO:0060048;GO:0005861;GO:0006942;GO:0005523;GO:0045932;GO:0030899;GO:0051764;GO:0003779;GO:0003009;GO:0051592;GO:0031013;GO:0005829;GO:0032972;GO:0030674;GO:0030049
RTRG.46349.1	GO:0008188;GO:0051480;GO:0007268;GO:0007631;GO:1901652;GO:0007200;GO:0022410;GO:0005887;GO:0007218;GO:0045187;GO:0070374;GO:0017046;GO:0032870;GO:0016499;GO:0010840
RTRG.28315.1	GO:0007229;GO:0016021;GO:0030220;GO:0035855;GO:0005783;GO:0005794;GO:0008201;GO:0030168;GO:0005886
RTRG.28315.2	GO:0007229;GO:0016021;GO:0030220;GO:0035855;GO:0005783;GO:0005794;GO:0008201;GO:0030168;GO:0005886
RTRG.3990.9	GO:0043945;GO:0043936;GO:0070807;GO:0007565;GO:0048315;GO:1902895;GO:0002230;GO:0001159;GO:0098792;GO:0000982;GO:0006367;GO:0005654;GO:0007517;GO:0070790;GO:0001501;GO:0001085;GO:0046872;GO:0035329;GO:0055059;GO:0075307
RTRG.3990.8	GO:0043945;GO:0043936;GO:0070807;GO:0007565;GO:0048315;GO:1902895;GO:0002230;GO:0001159;GO:0098792;GO:0000982;GO:0006367;GO:0005654;GO:0007517;GO:0070790;GO:0001501;GO:0001085;GO:0046872;GO:0035329;GO:0055059;GO:0075307
RTRG.3990.3	GO:0043945;GO:0043936;GO:0070807;GO:0007565;GO:0048315;GO:1902895;GO:0002230;GO:0001159;GO:0098792;GO:0000982;GO:0006367;GO:0005654;GO:0007517;GO:0070790;GO:0001501;GO:0001085;GO:0046872;GO:0035329;GO:0055059;GO:0075307
RTRG.3990.2	GO:0043945;GO:0043936;GO:0070807;GO:0007565;GO:0048315;GO:1902895;GO:0002230;GO:0001159;GO:0098792;GO:0000982;GO:0006367;GO:0005654;GO:0007517;GO:0070790;GO:0001501;GO:0001085;GO:0046872;GO:0035329;GO:0055059;GO:0075307
RTRG.3990.1	GO:0043945;GO:0043936;GO:0070807;GO:0007565;GO:0048315;GO:1902895;GO:0002230;GO:0001159;GO:0098792;GO:0000982;GO:0006367;GO:0005654;GO:0007517;GO:0070790;GO:0001501;GO:0001085;GO:0046872;GO:0035329;GO:0055059;GO:0075307
RTRG.3990.7	GO:0043945;GO:0043936;GO:0070807;GO:0007565;GO:0048315;GO:1902895;GO:0002230;GO:0001159;GO:0098792;GO:0000982;GO:0006367;GO:0005654;GO:0007517;GO:0070790;GO:0001501;GO:0001085;GO:0046872;GO:0035329;GO:0055059;GO:0075307
RTRG.3990.4	GO:0043945;GO:0043936;GO:0070807;GO:0007565;GO:0048315;GO:1902895;GO:0002230;GO:0001159;GO:0098792;GO:0000982;GO:0006367;GO:0005654;GO:0007517;GO:0070790;GO:0001501;GO:0001085;GO:0046872;GO:0035329;GO:0055059;GO:0075307
RTRG.13652.1	GO:0071949;GO:0019805;GO:0009651;GO:0034354;GO:0036180;GO:0043420;GO:0036170;GO:0009267;GO:0005741;GO:0005743;GO:0005886;GO:0004502;GO:0070062;GO:0019441;GO:0016174;GO:0044550;GO:0016021;GO:0005829;GO:0055114
RTRG.13652.2	GO:0071949;GO:0019805;GO:0009651;GO:0034354;GO:0036180;GO:0043420;GO:0036170;GO:0009267;GO:0005741;GO:0005743;GO:0005886;GO:0004502;GO:0070062;GO:0019441;GO:0016174;GO:0044550;GO:0016021;GO:0005829;GO:0055114
RTRG.13652.3	GO:0071949;GO:0019805;GO:0009651;GO:0034354;GO:0036180;GO:0043420;GO:0036170;GO:0009267;GO:0005741;GO:0005743;GO:0005886;GO:0004502;GO:0070062;GO:0019441;GO:0016174;GO:0044550;GO:0016021;GO:0005829;GO:0055114
RTRG.32525.1	GO:0006890;GO:0004012;GO:0006897;GO:0005886;GO:0031901;GO:0000287;GO:0005524;GO:0005802;GO:0048471;GO:0045332;GO:0016021;GO:0055037;GO:0072600
RTRG.23449.7	GO:1902894;GO:0000978;GO:0038095;GO:0006366;GO:0001227;GO:0005730;GO:0045944;GO:0005654;GO:0001077;GO:0045111;GO:0005528;GO:0015629;GO:0005829;GO:0070884;GO:0016477;GO:0050853;GO:0033173;GO:0006970;GO:0007223;GO:0006952;GO:0006974;GO:0005886;GO:0007588;GO:0000790;GO:0005515;GO:0048731;GO:0042493;GO:0030154;GO:0030890;GO:0001816;GO:0051239
RTRG.5036.1	GO:0000938;GO:0007041;GO:0015031;GO:0006695;GO:0043235;GO:0005521;GO:0042147;GO:0044822;GO:0005887;GO:0003677;GO:0006869;GO:0005639;GO:0070087;GO:0006914;GO:1990745;GO:0030176;GO:0005829;GO:0055114;GO:0050613;GO:0032588;GO:0032456
RTRG.28918.2	GO:0006307;GO:0005667;GO:0003723;GO:0005515;GO:0005737;GO:0006351;GO:0006355;GO:0005654
RTRG.28918.1	GO:0006307;GO:0005667;GO:0003723;GO:0005515;GO:0005737;GO:0006351;GO:0006355;GO:0005654
RTRG.28918.3	GO:0006307;GO:0005667;GO:0003723;GO:0005515;GO:0005737;GO:0006351;GO:0006355;GO:0005654
RTRG.2347.3	GO:1901096;GO:0005096;GO:0015031;GO:1902017;GO:0042147;GO:0005776;GO:0043547;GO:0070062;GO:0005515;GO:0006914;GO:0005829;GO:0012505;GO:0031410
RTRG.2347.2	GO:1901096;GO:0090630;GO:0005096;GO:1902017;GO:0006886;GO:0042147;GO:0005776;GO:0031338;GO:0070062;GO:0006914;GO:0005829;GO:0012505;GO:0031410;GO:0017137
RTRG.2347.1	GO:1901096;GO:0090630;GO:0005096;GO:1902017;GO:0006886;GO:0042147;GO:0005776;GO:0031338;GO:0070062;GO:0006914;GO:0005829;GO:0012505;GO:0031410;GO:0017137
RTRG.2347.6	GO:1901096;GO:0005096;GO:0015031;GO:1902017;GO:0042147;GO:0005776;GO:0043547;GO:0070062;GO:0005515;GO:0006914;GO:0005829;GO:0012505;GO:0031410
RTRG.2347.4	GO:1901096;GO:0005096;GO:0015031;GO:1902017;GO:0042147;GO:0005776;GO:0043547;GO:0070062;GO:0005515;GO:0006914;GO:0005829;GO:0012505;GO:0031410
RTRG.4927.3	GO:0010591;GO:0000902;GO:0008064;GO:0043410;GO:0005886;GO:0005654;GO:0008138;GO:0046328;GO:0003677;GO:0005615;GO:0005856;GO:0003779;GO:0005737;GO:0004725;GO:0045860;GO:0050770;GO:0001933;GO:0071318;GO:0030036;GO:0035335
RTRG.4927.1	GO:0010591;GO:0000902;GO:0008064;GO:0043410;GO:0042995;GO:0005886;GO:0005654;GO:0008138;GO:0046328;GO:0003677;GO:0005615;GO:0005856;GO:0003779;GO:0005737;GO:0004725;GO:0045860;GO:0050770;GO:0001933;GO:0071318;GO:0030036;GO:0035335
RTRG.1634.1	GO:0035253;GO:0006890;GO:0008088;GO:0016938;GO:2000095;GO:0060027;GO:0005874;GO:0008017;GO:0030426;GO:0031514;GO:0003777;GO:0035617;GO:0016020;GO:0019894;GO:0016032;GO:0005829;GO:0031410;GO:0035418;GO:0019886
RTRG.4929.1	GO:2000209;GO:0005769;GO:0048471;GO:0010869;GO:0005770;GO:0005783;GO:0005102;GO:0005886;GO:0006621
RTRG.1946.2	GO:0003677;GO:0031965;GO:0070062;GO:0005515
RTRG.1946.1	GO:0003677;GO:0031965;GO:0070062;GO:0005515
RTRG.34872.5	GO:0035088;GO:0030031;GO:0050839;GO:0051050;GO:1902115;GO:0002682;GO:1901701;GO:0030865;GO:0050793;GO:0003723;GO:0048522;GO:0005902;GO:0071495;GO:0015629;GO:0032403;GO:0051129;GO:0035556;GO:0019901;GO:0030855;GO:0045184;GO:0005634;GO:0005912;GO:0032956;GO:0003779;GO:0048731;GO:0006928;GO:0043087;GO:1990778;GO:0010468;GO:0031982;GO:0031344;GO:0030334;GO:0071407;GO:0016324;GO:0051018;GO:1904951;GO:…
RTRG.34872.4	GO:0035088;GO:0030031;GO:0050839;GO:0051050;GO:1902115;GO:0002682;GO:1901701;GO:0030865;GO:0050793;GO:0003723;GO:0048522;GO:0005902;GO:0071495;GO:0015629;GO:0032403;GO:0051129;GO:0035556;GO:0019901;GO:0030855;GO:0045184;GO:0005634;GO:0005912;GO:0032956;GO:0003779;GO:0048731;GO:0006928;GO:0043087;GO:1990778;GO:0010468;GO:0031982;GO:0031344;GO:0030334;GO:0071407;GO:0016324;GO:0051018;GO:1904951;GO:…
RTRG.34872.3	GO:0035088;GO:0030031;GO:0050839;GO:0051050;GO:1902115;GO:0002682;GO:1901701;GO:0030865;GO:0050793;GO:0003723;GO:0048522;GO:0005902;GO:0071495;GO:0015629;GO:0032403;GO:0051129;GO:0035556;GO:0019901;GO:0030855;GO:0045184;GO:0005634;GO:0005912;GO:0032956;GO:0003779;GO:0048731;GO:0006928;GO:0043087;GO:1990778;GO:0010468;GO:0031982;GO:0031344;GO:0030334;GO:0071407;GO:0016324;GO:0051018;GO:1904951;GO:…
RTRG.34872.2	GO:0035088;GO:0030031;GO:0050839;GO:0051050;GO:1902115;GO:0002682;GO:1901701;GO:0030865;GO:0050793;GO:0003723;GO:0048522;GO:0005902;GO:0071495;GO:0015629;GO:0032403;GO:0051129;GO:0035556;GO:0019901;GO:0030855;GO:0045184;GO:0005634;GO:0005912;GO:0032956;GO:0003779;GO:0048731;GO:0006928;GO:0043087;GO:1990778;GO:0010468;GO:0031982;GO:0031344;GO:0030334;GO:0071407;GO:0016324;GO:0051018;GO:1904951;GO:…
RTRG.34872.1	GO:0005615;GO:0005923;GO:0005856;GO:0005737;GO:0001726;GO:0090162;GO:0030674
RTRG.40186.1	GO:0055088;GO:0008047;GO:0048523;GO:0005576;GO:0044699;GO:0005789;GO:0006888;GO:0005515;GO:0043085;GO:0016021;GO:0070971;GO:0030334
RTRG.34872.6	GO:0035088;GO:0030031;GO:0050839;GO:0051050;GO:1902115;GO:0002682;GO:1901701;GO:0030865;GO:0050793;GO:0003723;GO:0048522;GO:0005902;GO:0071495;GO:0015629;GO:0032403;GO:0051129;GO:0035556;GO:0019901;GO:0030855;GO:0045184;GO:0005634;GO:0005912;GO:0032956;GO:0003779;GO:0048731;GO:0006928;GO:0043087;GO:1990778;GO:0010468;GO:0031982;GO:0031344;GO:0030334;GO:0071407;GO:0016324;GO:0051018;GO:1904951;GO:…
RTRG.40186.3	GO:0055088;GO:0008047;GO:0048523;GO:0005576;GO:0044699;GO:0005789;GO:0006888;GO:0005515;GO:0043085;GO:0016021;GO:0070971;GO:0030334
RTRG.40186.4	GO:0005789;GO:0006888;GO:0005515;GO:0043085;GO:0055088;GO:0070971;GO:0008047;GO:0048523;GO:0005576;GO:0030334;GO:0044699
RTRG.47073.18	GO:0034453;GO:0007030;GO:0007052;GO:0002162;GO:0051294;GO:0000777;GO:0045921;GO:1990782;GO:0051301;GO:0010717;GO:0005802;GO:0070062;GO:0000086;GO:0005925;GO:0072686;GO:0005828;GO:0005829;GO:0032587;GO:0010458;GO:0010634;GO:0031116;GO:0043515;GO:0007062;GO:0010470;GO:1903690;GO:0031592;GO:0040001;GO:0007020;GO:0035791;GO:0090002;GO:0007026;GO:0090162;GO:1903754;GO:0051015;GO:0051895;GO:0030953;GO:…
RTRG.4449.2	GO:0007172;GO:0007173;GO:0007179;GO:0006366;GO:0005875;GO:0051960;GO:0045893;GO:0005829;GO:0016055;GO:0016331;GO:0035994;GO:0030027;GO:0051128;GO:0060396;GO:0019901;GO:0008270;GO:0005886;GO:0030855;GO:0048495;GO:0030579;GO:0048010;GO:0050681;GO:0097458;GO:0016363;GO:0034614;GO:0008285;GO:0007155;GO:0002102;GO:0005654;GO:0010718;GO:0007507;GO:0009408;GO:0098794;GO:0005925;GO:0006936;GO:0001725;GO:…
RTRG.47073.23	GO:0034453;GO:0007030;GO:0007052;GO:0002162;GO:0051294;GO:0000777;GO:0045921;GO:1990782;GO:0051301;GO:0010717;GO:0005802;GO:0070062;GO:0000086;GO:0005925;GO:0072686;GO:0005828;GO:0005829;GO:0032587;GO:0010458;GO:0010634;GO:0031116;GO:0043515;GO:0007062;GO:0010470;GO:1903690;GO:0031592;GO:0040001;GO:0007020;GO:0035791;GO:0090002;GO:0007026;GO:0090162;GO:1903754;GO:0051015;GO:0051895;GO:0030953;GO:…
RTRG.47073.24	GO:0034453;GO:0007030;GO:0007052;GO:0002162;GO:0051294;GO:0000777;GO:0045921;GO:1990782;GO:0051301;GO:0010717;GO:0005802;GO:0070062;GO:0000086;GO:0005925;GO:0072686;GO:0005828;GO:0005829;GO:0032587;GO:0010458;GO:0010634;GO:0031116;GO:0043515;GO:0007062;GO:0010470;GO:1903690;GO:0031592;GO:0040001;GO:0007020;GO:0035791;GO:0090002;GO:0007026;GO:0090162;GO:1903754;GO:0051015;GO:0051895;GO:0030953;GO:…
RTRG.47073.21	GO:0034453;GO:0007030;GO:0007052;GO:0002162;GO:0051294;GO:0000777;GO:0045921;GO:1990782;GO:0051301;GO:0010717;GO:0005802;GO:0070062;GO:0000086;GO:0005925;GO:0072686;GO:0005828;GO:0005829;GO:0032587;GO:0010458;GO:0010634;GO:0031116;GO:0043515;GO:0007062;GO:0010470;GO:1903690;GO:0031592;GO:0040001;GO:0007020;GO:0035791;GO:0090002;GO:0007026;GO:0090162;GO:1903754;GO:0051015;GO:0051895;GO:0030953;GO:…
RTRG.3524.1	GO:0060484;GO:0008584;GO:0061053;GO:0038030;GO:0043589;GO:0005109;GO:0032967;GO:0045892;GO:0030308;GO:0061180;GO:0014858;GO:0030666;GO:0008595;GO:0060197;GO:0043234;GO:0005886;GO:0061205;GO:1903929;GO:0060914;GO:0051496;GO:0072177;GO:0070830;GO:0090037;GO:0044212;GO:0003151;GO:0044332;GO:0048018;GO:0090272;GO:0045669;GO:0045944;GO:0005578;GO:0060028;GO:0070062;GO:2000019;GO:0001889;GO:0001649;GO:…
RTRG.3524.2	GO:0060484;GO:0008584;GO:0061053;GO:0038030;GO:0043589;GO:0005109;GO:0032967;GO:0045892;GO:0030308;GO:0061180;GO:0014858;GO:0030666;GO:0008595;GO:0060197;GO:0043234;GO:0005886;GO:0061205;GO:1903929;GO:0060914;GO:0051496;GO:0072177;GO:0070830;GO:0090037;GO:0044212;GO:0003151;GO:0044332;GO:0048018;GO:0090272;GO:0045669;GO:0045944;GO:0005578;GO:0060028;GO:0070062;GO:2000019;GO:0001889;GO:0001649;GO:…
RTRG.30440.1	GO:0090304;GO:0005515;GO:0044260;GO:0097159;GO:1901363;GO:0019058;GO:0030430;GO:0016787
RTRG.23396.2	GO:0042802;GO:0007275;GO:0007015;GO:0045944;GO:0030239;GO:0030833;GO:0005634;GO:0003779;GO:0051496;GO:0001725;GO:0016020;GO:0032059;GO:0030017
RTRG.23396.3	GO:0042802;GO:0007275;GO:0007015;GO:0045944;GO:0030239;GO:0030833;GO:0005634;GO:0003779;GO:0051496;GO:0001725;GO:0016020;GO:0032059;GO:0030017
RTRG.24437.3	GO:0042734;GO:0060561;GO:0014069;GO:0035089;GO:0034750;GO:0008022;GO:0032495;GO:0050918;GO:0007173;GO:0005789;GO:0043194;GO:0009628;GO:0045211;GO:0045175;GO:0043197;GO:0015629;GO:0010976;GO:0071896;GO:0032088;GO:0045930;GO:0005200;GO:0014070;GO:0009887;GO:0006605;GO:0005913;GO:0030175;GO:0030056;GO:0070433;GO:0016049;GO:0008283;GO:0090630;GO:0005176;GO:0045104;GO:0005178;GO:0005654;GO:0005604;GO:…
RTRG.4110.4	GO:0036112;GO:0004321;GO:0042632;GO:0005525;GO:0005524;GO:0070062;GO:0003987;GO:0072562;GO:0050218;GO:0070328;GO:0018874;GO:0015645;GO:0019605;GO:0015980;GO:0006633;GO:0008217;GO:1903955;GO:0003996;GO:0031647;GO:0019395;GO:0005759;GO:0046872;GO:0047760;GO:0006805;GO:0042593
RTRG.4110.5	GO:0036112;GO:0004321;GO:0042632;GO:0005525;GO:0005524;GO:0070062;GO:0003987;GO:0072562;GO:0050218;GO:0070328;GO:0018874;GO:0015645;GO:0019605;GO:0015980;GO:0006633;GO:0008217;GO:1903955;GO:0003996;GO:0031647;GO:0019395;GO:0005759;GO:0046872;GO:0047760;GO:0006805;GO:0042593
RTRG.4110.2	GO:0036112;GO:0004321;GO:0042632;GO:0005525;GO:0005524;GO:0070062;GO:0003987;GO:0072562;GO:0050218;GO:0070328;GO:0018874;GO:0015645;GO:0019605;GO:0015980;GO:0006633;GO:0008217;GO:1903955;GO:0003996;GO:0031647;GO:0019395;GO:0005759;GO:0046872;GO:0047760;GO:0006805;GO:0042593
RTRG.4110.3	GO:0036112;GO:0004321;GO:0042632;GO:0005525;GO:0005524;GO:0070062;GO:0003987;GO:0072562;GO:0050218;GO:0070328;GO:0018874;GO:0015645;GO:0019605;GO:0015980;GO:0006633;GO:0008217;GO:1903955;GO:0003996;GO:0031647;GO:0019395;GO:0005759;GO:0046872;GO:0047760;GO:0006805;GO:0042593
RTRG.4110.8	GO:0036112;GO:0004321;GO:0042632;GO:0005525;GO:0005524;GO:0070062;GO:0003987;GO:0072562;GO:0050218;GO:0070328;GO:0018874;GO:0015645;GO:0019605;GO:0015980;GO:0006633;GO:0008217;GO:1903955;GO:0003996;GO:0031647;GO:0019395;GO:0005759;GO:0046872;GO:0047760;GO:0006805;GO:0042593
RTRG.4110.9	GO:0036112;GO:0006633;GO:0004321;GO:0008217;GO:1903955;GO:0003996;GO:0005524;GO:0070062;GO:0003987;GO:0031647;GO:0005759;GO:0046872;GO:0072562;GO:0047760;GO:0006805;GO:0042593;GO:0050218;GO:0055114;GO:0070328;GO:0015645
RTRG.30253.6	GO:0035264;GO:0035641;GO:0009791;GO:0032809;GO:0048854;GO:0045202;GO:0005452;GO:0006821;GO:0009416;GO:0097441;GO:0005887;GO:0097440;GO:0070062;GO:0097442;GO:0003008;GO:0098656;GO:0031410;GO:0032420;GO:0015701;GO:0015301;GO:1902600;GO:0008510;GO:0021860;GO:0060117;GO:0051453;GO:0005515;GO:0035725;GO:0016323;GO:0016324
RTRG.32823.2	GO:0016607;GO:0005682;GO:0045944;GO:0006403;GO:0000245;GO:0044822;GO:0000244;GO:0071013;GO:0003713;GO:0050681;GO:0016020;GO:0046540;GO:0043021
RTRG.37547.2	GO:0000045;GO:0051697;GO:0044804;GO:0043231;GO:0004197;GO:0005829;GO:0016485;GO:0005576;GO:0006501;GO:0000422;GO:0006612
RTRG.37547.3	GO:0000045;GO:0051697;GO:0044804;GO:0004197;GO:0005829;GO:0016485;GO:0005576;GO:0006501;GO:0000422;GO:0006612
RTRG.46966.4	GO:0045839;GO:0006241;GO:0006183;GO:0007283;GO:0006165;GO:0004550;GO:0044767;GO:0005524;GO:0006228;GO:0046872;GO:0030308;GO:0005739;GO:0006915
RTRG.2972.9	GO:0060045;GO:0016607;GO:0000978;GO:0009952;GO:0006366;GO:0001105;GO:0003211;GO:0061337;GO:0007611;GO:0005667;GO:0001077;GO:0002634;GO:0044087;GO:0046982;GO:0071498;GO:0072102;GO:0071374;GO:0006915;GO:0006959;GO:0030220;GO:0001947;GO:0010613;GO:2000111;GO:0055005;GO:0033613;GO:0010694;GO:0030501;GO:0051128;GO:0035198;GO:0019901;GO:0035035;GO:0042826;GO:0014033;GO:0003185;GO:0042100;GO:0045652;GO:…
RTRG.2972.3	GO:0060045;GO:0016607;GO:0000978;GO:0009952;GO:0006366;GO:0001105;GO:0003211;GO:0061337;GO:0007611;GO:0005667;GO:0001077;GO:0002634;GO:0046982;GO:0071498;GO:0072102;GO:0071374;GO:0006915;GO:0006959;GO:0048167;GO:0030220;GO:2000311;GO:0001947;GO:2000310;GO:0010613;GO:2000111;GO:0055005;GO:0033613;GO:0010694;GO:0051966;GO:0030501;GO:0051963;GO:0035198;GO:0019901;GO:0035035;GO:0060079;GO:0042826;GO:…
RTRG.2972.4	GO:0061333;GO:0016607;GO:0000978;GO:0009952;GO:0006366;GO:0022603;GO:0001105;GO:1901701;GO:0002684;GO:0061337;GO:0048562;GO:0005667;GO:0001077;GO:0003128;GO:0003008;GO:0006955;GO:0044087;GO:0046982;GO:0001503;GO:0071374;GO:0006915;GO:0010613;GO:0055005;GO:0033613;GO:0051128;GO:0035198;GO:0019901;GO:0035035;GO:0042826;GO:0000983;GO:0045778;GO:2000727;GO:0044093;GO:0071560;GO:0000790;GO:0001085;GO:…
RTRG.2972.6	GO:0060045;GO:0016607;GO:0000978;GO:0009952;GO:0006366;GO:0001105;GO:0003211;GO:0061337;GO:0007611;GO:0005667;GO:0001077;GO:0002634;GO:0044087;GO:0046982;GO:0071498;GO:0072102;GO:0071374;GO:0006915;GO:0006959;GO:0030220;GO:0001947;GO:0010613;GO:2000111;GO:0055005;GO:0033613;GO:0010694;GO:0030501;GO:0051128;GO:0035198;GO:0019901;GO:0035035;GO:0042826;GO:0014033;GO:0003185;GO:0042100;GO:0045652;GO:…
RTRG.2972.7	GO:0061333;GO:0016607;GO:0000978;GO:0009952;GO:0006366;GO:0022603;GO:0001105;GO:1901701;GO:0002684;GO:0061337;GO:0048562;GO:0005667;GO:0001077;GO:0003128;GO:0003008;GO:0006955;GO:0044087;GO:0046982;GO:0001503;GO:0071374;GO:0006915;GO:0010613;GO:0055005;GO:0033613;GO:0051128;GO:0035198;GO:0019901;GO:0035035;GO:0042826;GO:0000983;GO:0045778;GO:2000727;GO:0044093;GO:0071560;GO:0000790;GO:0001085;GO:…
RTRG.39167.1	GO:0042415;GO:0045926;GO:0061298;GO:2001054;GO:0043627;GO:0090575;GO:0035162;GO:0045648;GO:0045766;GO:0031514;GO:0071250;GO:0051000;GO:0046982;GO:0003208;GO:0030949;GO:0001947;GO:0071257;GO:0072347;GO:0032722;GO:0032963;GO:0042789;GO:0019901;GO:0016239;GO:0035035;GO:0060992;GO:0042826;GO:1903377;GO:0014074;GO:0042541;GO:0071482;GO:1903928;GO:0002248;GO:0031625;GO:0071245;GO:0097411;GO:0001837;GO:…
RTRG.9088.2	GO:0033540;GO:0009055;GO:0005730;GO:0000038;GO:0005654;GO:0033539;GO:0000062;GO:0052890;GO:0030165;GO:0036109;GO:0071949;GO:0006091;GO:0016559;GO:0007283;GO:0055088;GO:0006693;GO:0005782;GO:0006699;GO:0005102;GO:0005886;GO:0005778;GO:0003995;GO:0005739;GO:0047485;GO:2000189;GO:0016401;GO:0016402
RTRG.28079.1	GO:0042605;GO:0060333;GO:0002480;GO:0000139;GO:0009986;GO:0042612;GO:0044822;GO:0046977;GO:0060337;GO:0031901;GO:0005887;GO:0002479;GO:0070062;GO:0042270;GO:0012507;GO:0071556;GO:0030670;GO:0016045;GO:0030881;GO:0001916
RTRG.15904.7	GO:0035036;GO:0071805;GO:0008076;GO:0060087;GO:0006970;GO:1902632;GO:0005789;GO:0005249;GO:0030007;GO:0005901;GO:0070062;GO:0001666;GO:0003779;GO:0046872;GO:0045794;GO:0051592;GO:0043065;GO:0034765;GO:0060072;GO:0034465;GO:0060083;GO:0016324
RTRG.15904.8	GO:0071805;GO:0008076;GO:0060087;GO:0006970;GO:1902632;GO:0005789;GO:0005249;GO:0030007;GO:0005901;GO:0070062;GO:0001666;GO:0003779;GO:0046872;GO:0045794;GO:0051592;GO:0043065;GO:0034765;GO:0060072;GO:0034465;GO:0060083;GO:0016324
RTRG.15904.9	GO:0035036;GO:0071805;GO:0008076;GO:0060087;GO:0006970;GO:1902632;GO:0005789;GO:0005249;GO:0030007;GO:0005901;GO:0070062;GO:0001666;GO:0003779;GO:0046872;GO:0045794;GO:0051592;GO:0043065;GO:0034765;GO:0060072;GO:0034465;GO:0060083;GO:0016324
RTRG.15904.10	GO:0035036;GO:0071805;GO:0008076;GO:0060087;GO:0006970;GO:1902632;GO:0005789;GO:0005249;GO:0030007;GO:0005901;GO:0070062;GO:0001666;GO:0003779;GO:0046872;GO:0045794;GO:0051592;GO:0043065;GO:0034765;GO:0060072;GO:0034465;GO:0060083;GO:0016324
RTRG.15904.11	GO:0035036;GO:0071805;GO:0008076;GO:0060087;GO:0006970;GO:1902632;GO:0005789;GO:0005249;GO:0030007;GO:0005901;GO:0070062;GO:0001666;GO:0003779;GO:0046872;GO:0045794;GO:0051592;GO:0043065;GO:0034765;GO:0060072;GO:0034465;GO:0060083;GO:0016324
RTRG.15904.19	GO:0035036;GO:0071805;GO:0008076;GO:0060087;GO:0006970;GO:1902632;GO:0005789;GO:0005249;GO:0030007;GO:0005901;GO:0070062;GO:0001666;GO:0003779;GO:0046872;GO:0045794;GO:0051592;GO:0043065;GO:0034765;GO:0060072;GO:0034465;GO:0060083;GO:0016324
RTRG.45202.6	GO:0003677;GO:0006281;GO:0006954;GO:0006310;GO:0006355;GO:0006366;GO:0031011;GO:0002020;GO:0005654
RTRG.22729.2	GO:0043949;GO:0007212;GO:0007213;GO:0000139;GO:0007214;GO:0043547;GO:0051048;GO:0030425;GO:0030900;GO:0003924;GO:0019003;GO:0051926;GO:0050805;GO:0007223;GO:0042542;GO:0043278;GO:0006457;GO:0004871;GO:0043434;GO:0005765;GO:0005834;GO:0044297;GO:0030496;GO:0032794;GO:0031821;GO:0007193;GO:0008283;GO:0034097;GO:0043209;GO:0046039;GO:0005654;GO:0000287;GO:0005525;GO:0051301;GO:0070062;GO:0007626;GO:…
RTRG.21546.3	GO:0008283;GO:0006260;GO:0008284;GO:0007276;GO:0006468;GO:0005654;GO:0000079;GO:0051301;GO:0051785;GO:0000086;GO:0006977;GO:0000082;GO:0034644;GO:0005829;GO:0035335;GO:0032467;GO:0050699;GO:0019901;GO:0007088;GO:0000922;GO:0007067;GO:0045931;GO:0005813;GO:0004725;GO:0045860
RTRG.21546.5	GO:0008283;GO:0006260;GO:0008284;GO:0007276;GO:0006468;GO:0005654;GO:0000079;GO:0051301;GO:0051785;GO:0000086;GO:0006977;GO:0000082;GO:0034644;GO:0005829;GO:0035335;GO:0032467;GO:0050699;GO:0019901;GO:0007088;GO:0000922;GO:0007067;GO:0045931;GO:0005813;GO:0004725;GO:0045860
RTRG.27053.2	GO:1903561;GO:0016605;GO:0009299;GO:0043508;GO:0016607;GO:0008284;GO:0009952;GO:0097191;GO:0042771;GO:0045766;GO:0006978;GO:0005524;GO:0045893;GO:0051726;GO:0071456;GO:0065008;GO:0042802;GO:0030182;GO:0060395;GO:1901796;GO:0007224;GO:0004674;GO:0060059;GO:0060235;GO:0060216;GO:0046790;GO:0030514;GO:0046332;GO:0051099;GO:0005737;GO:0003714;GO:0043066;GO:0046330;GO:0010803;GO:0048596;GO:0010842;GO:…
RTRG.4431.1	GO:0055072;GO:0045892;GO:0005737;GO:0006508;GO:0048585;GO:0016021;GO:0044421;GO:0004252;GO:0044699;GO:0005886;GO:0032501
RTRG.19360.2	GO:0008283;GO:0033209;GO:0060255;GO:0048471;GO:0016021;GO:0044421;GO:0030890;GO:0005102;GO:0043227
RTRG.46626.3	GO:0016605;GO:0090399;GO:0007275;GO:0006260;GO:1900034;GO:0036297;GO:0045786;GO:0046777;GO:0005794;GO:0032407;GO:0005524;GO:0032405;GO:0046982;GO:0034644;GO:0043517;GO:0007165;GO:1904884;GO:0006310;GO:0008156;GO:0004674;GO:0000784;GO:0044702;GO:0097694;GO:0003677;GO:0000077;GO:0071480;GO:0097695;GO:0051276;GO:0042493;GO:0070198;GO:0010941;GO:0032212;GO:0018105
RTRG.46626.4	GO:0007093;GO:0016605;GO:0090399;GO:0007275;GO:0006260;GO:1900034;GO:0036297;GO:0046777;GO:0005794;GO:0032407;GO:0005524;GO:0032405;GO:0046982;GO:0034644;GO:0035556;GO:0043517;GO:1904884;GO:1901991;GO:0006310;GO:0000723;GO:0042981;GO:0008156;GO:0004674;GO:0000784;GO:0044702;GO:0097694;GO:0003677;GO:0000077;GO:0071480;GO:0044271;GO:0097695;GO:0042493;GO:0070198;GO:0032212;GO:0010942;GO:0018105
RTRG.6852.1	GO:0009790;GO:0060485;GO:0021834;GO:0021836;GO:0002042;GO:0048754;GO:0003179;GO:0042699;GO:0021510;GO:0003206;GO:0030308;GO:0045893;GO:0005509;GO:0043395;GO:0051964;GO:0061364;GO:0034260;GO:0090027;GO:0010593;GO:0050929;GO:0050728;GO:0090024;GO:0043237;GO:0043116;GO:0044446;GO:0090260;GO:0005886;GO:0048846;GO:0030855;GO:0048495;GO:0010629;GO:0007219;GO:0051058;GO:0032870;GO:0031667;GO:0051414;GO:…
RTRG.40631.3	GO:0000166;GO:0008380;GO:0005515;GO:0005737;GO:0000381;GO:0016607;GO:0005681;GO:0003729;GO:0042981;GO:0006397
RTRG.4328.7	GO:0034063;GO:0010494;GO:0002091;GO:0008022;GO:0007275;GO:0016607;GO:0005154;GO:0044822;GO:0005844;GO:0006417;GO:0005802;GO:0016070;GO:0048471;GO:0010603;GO:0016020;GO:0033962;GO:0050658
RTRG.4328.6	GO:0034063;GO:0010494;GO:0002091;GO:0008022;GO:0007275;GO:0016607;GO:0005154;GO:0044822;GO:0005844;GO:0006417;GO:0005802;GO:0016070;GO:0048471;GO:0010603;GO:0016020;GO:0033962;GO:0050658
RTRG.4328.4	GO:0034063;GO:0010494;GO:0002091;GO:0008022;GO:0007275;GO:0016607;GO:0005154;GO:0044822;GO:0005844;GO:0006417;GO:0005802;GO:0016070;GO:0048471;GO:0010603;GO:0016020;GO:0033962;GO:0050658
RTRG.4328.2	GO:0034063;GO:0010494;GO:0002091;GO:0008022;GO:0007275;GO:0016607;GO:0005154;GO:0044822;GO:0005844;GO:0006417;GO:0005802;GO:0016070;GO:0048471;GO:0010603;GO:0016020;GO:0033962;GO:0050658
RTRG.4328.1	GO:0034063;GO:0010494;GO:0002091;GO:0008022;GO:0007275;GO:0016607;GO:0005154;GO:0044822;GO:0005844;GO:0006417;GO:0005802;GO:0016070;GO:0048471;GO:0010603;GO:0016020;GO:0033962;GO:0050658
RTRG.18603.3	GO:0008270;GO:0006284;GO:0000405;GO:0003690;GO:0006289;GO:0003906;GO:0019104;GO:0003684;GO:0005654;GO:0003697
RTRG.3164.2	GO:0008728;GO:0005515;GO:0046872;GO:0042594;GO:0015969;GO:0008893
RTRG.38505.2	GO:0008022;GO:1901681;GO:0006461;GO:0006024;GO:1902578;GO:0043202;GO:0042157;GO:0005796;GO:0006027;GO:0005604;GO:0070062;GO:0001523;GO:0005925;GO:0001525;GO:0005509;GO:0006936;GO:0050790;GO:0050896;GO:0044802;GO:0022617;GO:0044267;GO:0005886;GO:0009888;GO:0030239;GO:0005615;GO:0005539;GO:0001934;GO:0008092;GO:0016301;GO:0030017
RTRG.38505.3	GO:0008022;GO:1901681;GO:0006461;GO:0006024;GO:1902578;GO:0043202;GO:0042157;GO:0005796;GO:0003012;GO:0006027;GO:0005604;GO:0070062;GO:0001523;GO:0005925;GO:0001525;GO:0005509;GO:0050790;GO:0050896;GO:0044802;GO:0022617;GO:0044267;GO:0005886;GO:0044449;GO:0009888;GO:0030239;GO:0005615;GO:0005539;GO:0001934;GO:0016740
RTRG.19680.10	GO:0008270;GO:0042802;GO:0061630;GO:0008134;GO:0000578;GO:0048523;GO:0042995;GO:0044314;GO:0042787;GO:0060765;GO:0005654;GO:0031965;GO:0043161;GO:0050681;GO:0048731;GO:0005737;GO:0045893;GO:0060816;GO:0085020
RTRG.19680.11	GO:0008270;GO:0042802;GO:0061630;GO:0008134;GO:0000578;GO:0048523;GO:0042995;GO:0044314;GO:0042787;GO:0060765;GO:0005654;GO:0031965;GO:0043161;GO:0050681;GO:0048731;GO:0005737;GO:0045893;GO:0060816;GO:0085020
RTRG.7084.1	GO:0036332;GO:0018108;GO:0014068;GO:0038033;GO:0002040;GO:0046777;GO:0005794;GO:0045766;GO:0003006;GO:0048286;GO:0030949;GO:0001946;GO:2000352;GO:0036326;GO:0036327;GO:0010575;GO:0016239;GO:0019903;GO:0036323;GO:0050927;GO:0043552;GO:0043235;GO:0090141;GO:0060312;GO:0046427;GO:0002521;GO:0003016;GO:0005634;GO:0051894;GO:0051770;GO:0016043;GO:0030099;GO:0010863;GO:0008360;GO:0043406;GO:0035584;GO:…
RTRG.10285.1	GO:0098742;GO:0016021;GO:0032695;GO:0050868;GO:0032733;GO:0005102;GO:0005886;GO:0009986
RTRG.15380.1	GO:0019827;GO:0016605;GO:0016607;GO:0015031;GO:0045665;GO:0000932;GO:0008565;GO:0005515;GO:0016020;GO:0005829;GO:0003729;GO:0017148
RTRG.10285.3	GO:0042803;GO:0050839;GO:0007157;GO:0008037;GO:0007156;GO:0004872;GO:0005102;GO:0009986;GO:0005887;GO:0005913;GO:0032695;GO:0050868;GO:0032733
RTRG.15380.3	GO:0019827;GO:0016605;GO:0016607;GO:0015031;GO:0045665;GO:0000932;GO:0008565;GO:0005515;GO:0016020;GO:0005829;GO:0003729;GO:0017148
RTRG.38512.17	GO:0000139;GO:0004222;GO:0042733;GO:0071493;GO:0010816;GO:0001666;GO:0071492;GO:0005903;GO:0001822;GO:0010815;GO:0006915;GO:0010814;GO:0010613;GO:0035994;GO:0008270;GO:0033093;GO:0007267;GO:0030819;GO:0007420;GO:0003100;GO:0060037;GO:0005765;GO:0008238;GO:0030659;GO:0007218;GO:0031302;GO:0090399;GO:0009897;GO:0008168;GO:0042310;GO:0042312;GO:0043005;GO:0045745;GO:0005887;GO:0005769;GO:0070062;GO:…
RTRG.35720.3	GO:0016887;GO:0006351;GO:0005730;GO:0045898;GO:0005654;GO:0000122;GO:0005667;GO:0005515;GO:0006306;GO:0005737;GO:0003714;GO:0045893;GO:0016032
RTRG.35720.6	GO:0016887;GO:0006351;GO:0005730;GO:0045898;GO:0005654;GO:0000122;GO:0005667;GO:0005515;GO:0006306;GO:0005737;GO:0003714;GO:0045893;GO:0016032
RTRG.35720.4	GO:0016887;GO:0006351;GO:0005730;GO:0045898;GO:0005654;GO:0000122;GO:0005667;GO:0005515;GO:0006306;GO:0005737;GO:0003714;GO:0045893;GO:0016032
RTRG.35720.5	GO:0016887;GO:0006351;GO:0005730;GO:0045898;GO:0005654;GO:0000122;GO:0005667;GO:0005515;GO:0006306;GO:0005737;GO:0003714;GO:0045893;GO:0016032
RTRG.7462.8	GO:0008289;GO:0098890;GO:0006897;GO:0005798;GO:0005654;GO:0098641;GO:0030128;GO:0005802;GO:0048471;GO:0070062;GO:0050794;GO:0005913;GO:0043195;GO:0098888;GO:0005829;GO:0031234;GO:0030276;GO:0098609
RTRG.51496.2	GO:0014069;GO:0007093;GO:0015276;GO:1901222;GO:1903760;GO:0007015;GO:1903764;GO:0004385;GO:0002088;GO:0043622;GO:0005874;GO:0030426;GO:0034629;GO:0005902;GO:0042383;GO:0043198;GO:0043197;GO:0031234;GO:0031594;GO:0030666;GO:0032281;GO:0019903;GO:0002091;GO:0008076;GO:0034220;GO:0033130;GO:0005088;GO:0007268;GO:0044325;GO:0060997;GO:0005634;GO:0031748;GO:0002369;GO:0031625;GO:0097016;GO:0005913;GO:…
RTRG.1138.5	GO:0005634;GO:0070062;GO:0005515;GO:0000976;GO:0006355;GO:0048519
RTRG.1138.4	GO:0005634;GO:0070062;GO:0005515;GO:0000976;GO:0006355;GO:0048519
RTRG.1138.7	GO:0003676;GO:0003700;GO:0070062;GO:0005515;GO:0045892;GO:0046872;GO:0042981;GO:0070895;GO:0005654
RTRG.1138.10	GO:0003676;GO:0003700;GO:0070062;GO:0005515;GO:0045892;GO:0042981;GO:0070895;GO:0005654
RTRG.25899.3	GO:0005887;GO:0005515;GO:0042246
RTRG.34479.1	GO:0008283;GO:0008083;GO:0045617;GO:0090303;GO:0050829;GO:0007275;GO:0007157;GO:0006953;GO:0010838;GO:0005615;GO:0070062;GO:0002755;GO:0005737;GO:0030246;GO:0050830
RTRG.12042.4	GO:0046839;GO:0009055;GO:0042577;GO:0042632;GO:0004301;GO:0000287;GO:0033539;GO:0070062;GO:0000062;GO:0052890;GO:0005829;GO:0015643;GO:0042803;GO:0042221;GO:0005102;GO:0005743;GO:0090181;GO:0005634;GO:0005777;GO:0046272;GO:0070991;GO:0005759;GO:0050660;GO:0010628;GO:0017099
RTRG.28607.5	GO:0007275;GO:0042981;GO:0009987;GO:0009986;GO:0005634;GO:0010629;GO:0070062;GO:0005515;GO:0005737;GO:0003824;GO:0016020;GO:0006629
RTRG.38503.2	GO:0009790;GO:0008022;GO:0040011;GO:0006024;GO:0043202;GO:0007155;GO:0048513;GO:0042157;GO:0060429;GO:0005796;GO:0006027;GO:0070062;GO:0001523;GO:0050794;GO:0005925;GO:0001525;GO:0005509;GO:0050896;GO:0000904;GO:0022617;GO:0044267;GO:0043256;GO:0005886;GO:0005615;GO:0051179;GO:0006928
RTRG.38503.1	GO:0009790;GO:0008022;GO:0040011;GO:0006024;GO:0043202;GO:0007155;GO:0048513;GO:0042157;GO:0060429;GO:0005796;GO:0006027;GO:0070062;GO:0001523;GO:0050794;GO:0005925;GO:0001525;GO:0005509;GO:0050896;GO:0000904;GO:0022617;GO:0044267;GO:0043256;GO:0005886;GO:0005615;GO:0051179;GO:0006928
RTRG.48821.1	GO:0008283;GO:1904430;GO:0008022;GO:0044212;GO:0003691;GO:0043564;GO:0005730;GO:0004003;GO:0006303;GO:0005654;GO:0044877;GO:0005524;GO:0048660;GO:0045892;GO:0032508;GO:0005829;GO:0075713;GO:0070419;GO:0006351;GO:0032481;GO:0006310;GO:0000723;GO:0060218;GO:0003684;GO:0005886;GO:0000783;GO:0044822;GO:0071480;GO:0031625;GO:0051575;GO:0071481;GO:0016021;GO:0050769
RTRG.48821.5	GO:0008283;GO:1904430;GO:0008022;GO:0044212;GO:0003691;GO:0043564;GO:0005730;GO:0004003;GO:0006303;GO:0005654;GO:0044877;GO:0005524;GO:0048660;GO:0045892;GO:0032508;GO:0005829;GO:0075713;GO:0070419;GO:0006351;GO:0032481;GO:0006310;GO:0000723;GO:0060218;GO:0003684;GO:0005886;GO:0000783;GO:0044822;GO:0071480;GO:0031625;GO:0051575;GO:0071481;GO:0050769
RTRG.48821.6	GO:0008283;GO:1904430;GO:0008022;GO:0044212;GO:0003691;GO:0043564;GO:0005730;GO:0004003;GO:0006303;GO:0005654;GO:0044877;GO:0005524;GO:0048660;GO:0045892;GO:0032508;GO:0005829;GO:0075713;GO:0070419;GO:0006351;GO:0032481;GO:0006310;GO:0000723;GO:0060218;GO:0003684;GO:0005886;GO:0000783;GO:0044822;GO:0071480;GO:0031625;GO:0051575;GO:0071481;GO:0050769
RTRG.37240.30	GO:0090557;GO:0016525;GO:0007157;GO:0048679;GO:0008201;GO:0043025;GO:0007156;GO:0043005;GO:0021510;GO:0005887;GO:0000165;GO:0070062;GO:0045296;GO:0097105;GO:0032403;GO:0010596;GO:0016477;GO:0035335;GO:0050775;GO:0030027;GO:0042802;GO:0031290;GO:0021549;GO:0035373;GO:0007185;GO:1900121;GO:0005088;GO:0007268;GO:0043235;GO:0021766;GO:0005001;GO:0021987;GO:0005102;GO:0046627;GO:0022038;GO:0005634;GO:…
RTRG.40982.1	GO:0005615;GO:0004867;GO:0070062;GO:0010951;GO:0005496;GO:0008211;GO:0006810
RTRG.50941.2	GO:0005789;GO:0005515;GO:0009893;GO:0000506;GO:0016021;GO:0017176;GO:0016254
RTRG.38336.13	GO:0035088;GO:0060487;GO:0016925;GO:0003151;GO:0042473;GO:0042474;GO:0097190;GO:0045664;GO:0045944;GO:0045747;GO:0005654;GO:0006302;GO:0000287;GO:0007605;GO:0005667;GO:0003723;GO:0048665;GO:0016576;GO:0035335;GO:0050679;GO:0010212;GO:0045739;GO:2001240;GO:0006351;GO:0090103;GO:0007389;GO:0007601;GO:0060037;GO:0048704;GO:0007501;GO:0000132;GO:0005813;GO:0035909;GO:0005515;GO:0001656;GO:0005737;GO:…
RTRG.4752.2	GO:0016605;GO:0016925;GO:0006366;GO:0045765;GO:0008542;GO:0005576;GO:0005730;GO:0051091;GO:0000122;GO:0006978;GO:0005667;GO:0003700;GO:0032526;GO:0043392;GO:0048384;GO:0001843;GO:0045893;GO:0070087;GO:0033599;GO:0010596;GO:0019900;GO:0007281;GO:0046826;GO:0042803;GO:0060333;GO:1902041;GO:1902044;GO:0000723;GO:0043433;GO:0008134;GO:0048706;GO:0000784;GO:0001662;GO:0060337;GO:0005635;GO:0003677;GO:…
RTRG.46084.2	GO:0051301;GO:0007062;GO:0005515;GO:0007093;GO:1990423;GO:0005829;GO:0000777;GO:0007067
RTRG.39700.3	GO:0016525;GO:0005198;GO:0051492;GO:0000139;GO:0032091;GO:0030866;GO:0005829;GO:0030027;GO:2000114;GO:0045616;GO:0031032;GO:0003383;GO:0007266;GO:0005886;GO:0005634;GO:0006921;GO:0048010;GO:0005911;GO:0051894;GO:0051451;GO:0051056;GO:0051298;GO:0010628;GO:0035509;GO:0010825;GO:0048013;GO:1903140;GO:0000910;GO:1903347;GO:0006468;GO:0042752;GO:0043524;GO:0000287;GO:0071394;GO:0005524;GO:0070062;GO:…
RTRG.39700.2	GO:0016525;GO:0005198;GO:0051492;GO:0005794;GO:0032091;GO:0030866;GO:0005829;GO:0030027;GO:2000114;GO:0045616;GO:0031032;GO:0007266;GO:0005886;GO:0005634;GO:0006921;GO:0048010;GO:0005911;GO:0051894;GO:0051451;GO:0051056;GO:0051298;GO:0010628;GO:0035509;GO:0010825;GO:0048013;GO:1903140;GO:0000910;GO:1903347;GO:0006468;GO:0042752;GO:0000287;GO:0071394;GO:0005524;GO:0070062;GO:0006939;GO:0001726;GO:…
RTRG.39700.1	GO:0016525;GO:0005198;GO:0051492;GO:0005794;GO:0032091;GO:0030866;GO:0005829;GO:0030027;GO:2000114;GO:0045616;GO:0031032;GO:0007266;GO:0005886;GO:0005634;GO:0006921;GO:0048010;GO:0005911;GO:0051894;GO:0051451;GO:0051056;GO:0051298;GO:0010628;GO:0035509;GO:0010825;GO:0048013;GO:1903140;GO:0032154;GO:0007275;GO:0000910;GO:1903347;GO:0006468;GO:0042752;GO:0000287;GO:0071394;GO:0005524;GO:0070062;GO:…
RTRG.4997.1	GO:0005634;GO:0070062;GO:0005739;GO:0016020;GO:0012505;GO:0008543;GO:0017134;GO:0070527
RTRG.26555.20	GO:0016505;GO:0016605;GO:0030183;GO:0006351;GO:0032184;GO:0005123;GO:0008625;GO:0003677;GO:0071260;GO:0045892;GO:0003714;GO:0005739;GO:0006919;GO:0051726;GO:0036337
RTRG.35800.3	GO:0035264;GO:0015125;GO:0042168;GO:0008206;GO:0042632;GO:0005887;GO:0042493;GO:0006805;GO:0043252;GO:0098779;GO:0070328;GO:0016323;GO:0015349;GO:0015347;GO:0015721;GO:0035634;GO:0070327
RTRG.5853.1	GO:0042866;GO:0019470;GO:0070062;GO:0042803;GO:0033609;GO:0005739;GO:0008700;GO:0009436
RTRG.35800.6	GO:0035264;GO:0015125;GO:0042168;GO:0008206;GO:0042632;GO:0005887;GO:0042493;GO:0006805;GO:0043252;GO:0098779;GO:0070328;GO:0016323;GO:0015349;GO:0015347;GO:0015721;GO:0035634;GO:0070327
RTRG.35800.5	GO:0035264;GO:0015125;GO:0042168;GO:0008206;GO:0042632;GO:0005887;GO:0042493;GO:0006805;GO:0043252;GO:0098779;GO:0070328;GO:0016323;GO:0015349;GO:0015347;GO:0015721;GO:0035634;GO:0070327
RTRG.35800.7	GO:0035264;GO:0015125;GO:0042168;GO:0008206;GO:0042632;GO:0005887;GO:0042493;GO:0006805;GO:0043252;GO:0098779;GO:0070328;GO:0016323;GO:0015349;GO:0015347;GO:0015721;GO:0035634;GO:0070327
RTRG.35800.4	GO:0035264;GO:0015125;GO:0042168;GO:0008206;GO:0042632;GO:0005887;GO:0042493;GO:0006805;GO:0043252;GO:0098779;GO:0070328;GO:0016323;GO:0015349;GO:0015347;GO:0015721;GO:0035634;GO:0070327
RTRG.35302.3	GO:0034394;GO:0018108;GO:0014068;GO:0005070;GO:0048839;GO:0007173;GO:0007179;GO:0008543;GO:0005158;GO:0046934;GO:0002244;GO:0060325;GO:0001784;GO:0045294;GO:0045295;GO:0045892;GO:0045296;GO:0006915;GO:0030220;GO:0005829;GO:0048041;GO:0070527;GO:0019901;GO:0048806;GO:0007186;GO:0021549;GO:0045577;GO:0005001;GO:0042267;GO:0046627;GO:0042105;GO:0005911;GO:0048015;GO:0097458;GO:0042592;GO:0002924;GO:…
RTRG.35302.2	GO:0034394;GO:0018108;GO:0014068;GO:0005070;GO:0048839;GO:0007173;GO:0007179;GO:0008543;GO:0005158;GO:0046934;GO:0002244;GO:0060325;GO:0001784;GO:0045294;GO:0045295;GO:0045892;GO:0045296;GO:0006915;GO:0030220;GO:0005829;GO:0048041;GO:0070527;GO:0019901;GO:0048806;GO:0007186;GO:0021549;GO:0045577;GO:0005001;GO:0042267;GO:0046627;GO:0042105;GO:0005911;GO:0048015;GO:0097458;GO:0042592;GO:0002924;GO:…
RTRG.35302.7	GO:0034394;GO:0018108;GO:0014068;GO:0005070;GO:0048839;GO:0007173;GO:0007179;GO:0008543;GO:0005158;GO:0046934;GO:0002244;GO:0060325;GO:0001784;GO:0045294;GO:0045295;GO:0045892;GO:0045296;GO:0006915;GO:0030220;GO:0005829;GO:0048041;GO:0070527;GO:0019901;GO:0048806;GO:0007186;GO:0021549;GO:0045577;GO:0005001;GO:0042267;GO:0042105;GO:0005911;GO:0048015;GO:0097458;GO:0042592;GO:0002924;GO:0048013;GO:…
RTRG.50941.4	GO:0005789;GO:0005515;GO:0009893;GO:0000506;GO:0016021;GO:0017176;GO:0016254
RTRG.11340.2	GO:0019901;GO:0045737;GO:0008284;GO:0006974;GO:0006378;GO:0008315;GO:0005634;GO:0000187;GO:0001556;GO:0000082;GO:0030332;GO:0051446
RTRG.27059.8	GO:0003677;GO:0003700;GO:0005801;GO:0006351;GO:0006355;GO:0005783;GO:0005730
RTRG.52298.1	GO:0022625;GO:0005730;GO:0006413;GO:0042788;GO:0044822;GO:0019083;GO:0070062;GO:0005515;GO:0006614;GO:0005925;GO:0003735;GO:0000184;GO:0000470;GO:0016020
RTRG.15510.3	GO:0015026;GO:0090004;GO:0086103;GO:0022607;GO:0008565;GO:0048514;GO:0043235;GO:0008277;GO:0006886;GO:0005764;GO:0009986;GO:0005887;GO:0071392;GO:0005515;GO:0045892;GO:0001921;GO:0006816;GO:0031623;GO:0072659
RTRG.8194.4	GO:0042802;GO:0005730;GO:0006369;GO:0005654;GO:0004004;GO:0044822;GO:0000398;GO:0006406;GO:0005524;GO:0071013;GO:0005737;GO:0016020;GO:0031124
RTRG.8194.3	GO:0042802;GO:0005730;GO:0006369;GO:0005654;GO:0004004;GO:0044822;GO:0000398;GO:0006406;GO:0005524;GO:0071013;GO:0005737;GO:0016020;GO:0031124
RTRG.29482.1	GO:0016604;GO:0042803;GO:0042826;GO:0006351;GO:0008285;GO:1902231;GO:0000978;GO:0008284;GO:0051260;GO:1900477;GO:0010608;GO:0001078;GO:0034629;GO:0000790;GO:0001076;GO:0004407;GO:0016581;GO:0016575
RTRG.50906.1	GO:0008144;GO:0007252;GO:0034154;GO:0000139;GO:0051090;GO:0005789;GO:0005887;GO:0032009;GO:0002237;GO:0006954;GO:0002755;GO:0045078;GO:0071310;GO:0003725;GO:0003727;GO:0051607;GO:0032722;GO:0034162;GO:0036020;GO:0034122;GO:0044707;GO:0035197;GO:0050729;GO:0098590;GO:0043235;GO:0014070;GO:0045356;GO:1901698;GO:0045416;GO:0042346;GO:0042742;GO:0045359;GO:0003677;GO:0001774;GO:0071260;GO:0004888;GO:…
RTRG.15453.3	GO:0036498;GO:0014065;GO:0015031;GO:0000977;GO:0006366;GO:0045600;GO:1901985;GO:1903489;GO:1902236;GO:1900413;GO:0006955;GO:0071332;GO:0046982;GO:0071333;GO:0006914;GO:0005829;GO:0071499;GO:2000353;GO:0035356;GO:0032008;GO:0019901;GO:0042826;GO:0031670;GO:0035470;GO:1900100;GO:1900102;GO:1900103;GO:0001158;GO:0042149;GO:0000981;GO:0010508;GO:0048010;GO:0031625;GO:0001085;GO:0045582;GO:0030176;GO:…
RTRG.15453.1	GO:0036498;GO:0014065;GO:0015031;GO:0000977;GO:0006366;GO:0045600;GO:1901985;GO:1903489;GO:1902236;GO:1900413;GO:0006955;GO:0071332;GO:0046982;GO:0071333;GO:0006914;GO:0005829;GO:0071499;GO:2000353;GO:0035356;GO:0032008;GO:0019901;GO:0042826;GO:0031670;GO:0035470;GO:1900100;GO:1900102;GO:1900103;GO:0001158;GO:0042149;GO:0000981;GO:0010508;GO:0048010;GO:0031625;GO:0001085;GO:0045582;GO:0030176;GO:…
RTRG.7028.2	GO:0005730;GO:0005773;GO:0051092;GO:1902679;GO:1903901;GO:0048583;GO:0048522;GO:0051241;GO:0016874;GO:0032501;GO:0065008;GO:0008270;GO:0044763;GO:0006810;GO:0010629;GO:0005515;GO:0045087;GO:0016020;GO:0016043;GO:0012505;GO:0032991;GO:0001817;GO:0016740;GO:0031400;GO:0016567
RTRG.7028.1	GO:1903321;GO:0045861;GO:0046598;GO:0005730;GO:0006469;GO:0051092;GO:0005654;GO:0000122;GO:0005768;GO:0030904;GO:0051704;GO:0072643;GO:0016874;GO:0032720;GO:0070206;GO:0008270;GO:0045814;GO:1900041;GO:0034341;GO:1902187;GO:0009967;GO:0042147;GO:0090281;GO:0003676;GO:0004842;GO:0031965;GO:0002820;GO:0005515;GO:0046597;GO:0034314;GO:0070534;GO:0032897
RTRG.816.10	GO:0036092;GO:0007612;GO:0046855;GO:0005874;GO:0046856;GO:0000166;GO:0005769;GO:0004438;GO:0016191;GO:0003723;GO:0043195;GO:0004439;GO:0005929;GO:0005829;GO:0052658;GO:0052659;GO:0043813;GO:1904980;GO:0043812;GO:0097060;GO:0098791;GO:0005515;GO:0016082;GO:0012506;GO:0045121;GO:0043087;GO:0030132;GO:0052629;GO:0016023
RTRG.3165.3	GO:0016799;GO:0006517;GO:0008270;GO:0070062;GO:0006491;GO:0016021;GO:0006013;GO:0000139;GO:0048513;GO:0004572;GO:0030246
RTRG.29448.1	GO:0001972;GO:0070062;GO:0006955;GO:0030449;GO:0072562;GO:0044238;GO:0071704
RTRG.48555.3	GO:1903169;GO:0033043;GO:0015031;GO:0043266;GO:0000139;GO:0005654;GO:0005829;GO:0032844;GO:0086065;GO:0060255;GO:0086001;GO:1904064;GO:0007165;GO:0007267;GO:0098590;GO:0044304;GO:0044765;GO:0044449;GO:0048208;GO:0005856;GO:0048731;GO:0051130;GO:0030054;GO:0010646;GO:0033365;GO:0008092;GO:0032414;GO:0055117;GO:0072659;GO:0030016;GO:0019899
RTRG.47772.3	GO:0005525;GO:0005634;GO:0061597;GO:0046872;GO:0005829;GO:0051539;GO:0006777;GO:0032324;GO:0019008
RTRG.23933.6	GO:0060341;GO:0006461;GO:0006464;GO:0007179;GO:0044456;GO:0043025;GO:0005547;GO:0005546;GO:0005923;GO:0022011;GO:0043231;GO:0007409;GO:0016791;GO:0005829;GO:0032266;GO:0016311;GO:0019903;GO:0098590;GO:0008356;GO:0090162;GO:0043234;GO:0007205;GO:0005102;GO:0006612;GO:0009966;GO:0007049;GO:0005856;GO:0031988;GO:0044295;GO:0010801;GO:0005938;GO:0033269;GO:0070830;GO:0012505;GO:0031643
RTRG.5234.1	GO:0005515
RTRG.5234.2	GO:0005515
RTRG.34267.2	GO:0016779;GO:0042803;GO:0032197;GO:0007165;GO:0004364;GO:1901687;GO:0006259;GO:0000287;GO:0004667;GO:0019371;GO:0007626;GO:0004519;GO:0005509;GO:0005829;GO:2000255
RTRG.11694.7	GO:0018108;GO:0006261;GO:0007399;GO:0097194;GO:0008623;GO:0006302;GO:0005524;GO:0003007;GO:0004715;GO:0045892;GO:0016590;GO:0016572;GO:0008270;GO:0035173;GO:0006351;GO:2000273;GO:0043596;GO:0006333;GO:0003682;GO:0005721;GO:0006357;GO:0000793;GO:0004402;GO:0001164;GO:0005737;GO:0044451;GO:0070577;GO:0071884;GO:0048096
RTRG.21345.4	GO:0016328;GO:0050839;GO:0032570;GO:0007156;GO:0009898;GO:0045295;GO:0070062;GO:0005509;GO:0002934;GO:0005829;GO:0098911;GO:0015643;GO:0016339;GO:0060135;GO:0007043;GO:0003165;GO:0009986;GO:0016021;GO:0014704;GO:0030057;GO:0086091;GO:0050821;GO:0016324;GO:0086073
RTRG.43166.3	GO:0005515;GO:0005737;GO:0015693;GO:0043231;GO:0016021;GO:0015095;GO:1903830
RTRG.43166.1	GO:0005515;GO:0005737;GO:0015693;GO:0043231;GO:0016021;GO:0015095;GO:1903830
RTRG.48921.1	GO:0030206;GO:0050510;GO:0005515;GO:0005759;GO:0046872;GO:0032580;GO:0016021;GO:0005829;GO:0047238
RTRG.41902.2	GO:0060761;GO:0001106;GO:0043124;GO:0005730;GO:0032091;GO:1904837;GO:0005654;GO:0000122;GO:0001501;GO:0005925;GO:2000811;GO:0003705;GO:0005829;GO:0016055;GO:2000210;GO:0001707;GO:0042802;GO:0006351;GO:0003682;GO:0040008;GO:0009887;GO:0090090;GO:0005615;GO:0031668;GO:0070491;GO:0017053;GO:0010628;GO:0070555
RTRG.27834.2	GO:0009615;GO:0005654
RTRG.27834.6	GO:0009615;GO:0005654
RTRG.41286.5	GO:0065008;GO:0048471;GO:0032879;GO:0003779;GO:0005819;GO:0090140;GO:0017048;GO:0030036
RTRG.2248.7	GO:0042981;GO:0044763;GO:0048523;GO:0045944;GO:0042127;GO:0005654;GO:0051247;GO:0003700;GO:0070062;GO:0005515;GO:0032879;GO:0045111;GO:0005737;GO:0043393;GO:0051716;GO:0051726
RTRG.2248.9	GO:0042981;GO:0044763;GO:0048523;GO:0045944;GO:0042127;GO:0005654;GO:0051247;GO:0003700;GO:0070062;GO:0005515;GO:0032879;GO:0045111;GO:0005737;GO:0043393;GO:0051716;GO:0051726
RTRG.2248.4	GO:0070062;GO:0005515;GO:0042981;GO:0005654
RTRG.2248.5	GO:0042981;GO:0044763;GO:0048523;GO:0045944;GO:0042127;GO:0005654;GO:0051247;GO:0003700;GO:0070062;GO:0005515;GO:0032879;GO:0045111;GO:0005737;GO:0043393;GO:0051716;GO:0051726
RTRG.2248.3	GO:0042981;GO:0044763;GO:0048523;GO:0045944;GO:0042127;GO:0005654;GO:0051247;GO:0003700;GO:0070062;GO:0005515;GO:0032879;GO:0045111;GO:0005737;GO:0043393;GO:0051716;GO:0051726
RTRG.2248.6	GO:0042981;GO:0044763;GO:0048523;GO:0045944;GO:0042127;GO:0005654;GO:0051247;GO:0003700;GO:0070062;GO:0005515;GO:0032879;GO:0045111;GO:0005737;GO:0043393;GO:0051716;GO:0051726
RTRG.2248.1	GO:0070062;GO:0005515;GO:0042981;GO:0005654
RTRG.2248.2	GO:0042981;GO:0044763;GO:0048523;GO:0045944;GO:0042127;GO:0005654;GO:0051247;GO:0003700;GO:0070062;GO:0005515;GO:0032879;GO:0045111;GO:0005737;GO:0043393;GO:0051716;GO:0051726
RTRG.2248.8	GO:0042981;GO:0044763;GO:0048523;GO:0045944;GO:0042127;GO:0005654;GO:0051247;GO:0003700;GO:0070062;GO:0005515;GO:0032879;GO:0045111;GO:0005737;GO:0043393;GO:0051716;GO:0051726
RTRG.36632.3	GO:0003690;GO:0004386;GO:0009597;GO:0042993;GO:0045944;GO:0051091;GO:0044877;GO:0005524;GO:0032727;GO:0005923;GO:0016070;GO:0032725;GO:0003725;GO:0032728;GO:0043330;GO:0003727;GO:0004518;GO:0015629;GO:0005829;GO:0032587;GO:0034344;GO:0016458;GO:0039533;GO:0032480;GO:0039532;GO:0008270;GO:0042802;GO:0039535;GO:0002230;GO:0040029;GO:0005634;GO:0032757;GO:0045087;GO:0039529;GO:0030334;GO:0032755
RTRG.36632.1	GO:0016925;GO:0035087;GO:0003690;GO:0004386;GO:0035280;GO:0009597;GO:0051091;GO:0032727;GO:0032725;GO:0051960;GO:0002833;GO:0003725;GO:0032728;GO:0003727;GO:0015629;GO:0005829;GO:0070883;GO:0034344;GO:0030423;GO:0090502;GO:0032480;GO:0008270;GO:0019904;GO:0035197;GO:0048524;GO:0005634;GO:0032757;GO:0033168;GO:0016442;GO:0030334;GO:0032755;GO:0042993;GO:0048699;GO:1902533;GO:0045944;GO:0045824;GO:…
RTRG.44070.3	GO:0019825;GO:0008392;GO:0042737;GO:0008144;GO:0008395;GO:0033076;GO:0008202;GO:0090350;GO:0031090;GO:0009822;GO:0020037;GO:0005789;GO:0009804;GO:0005506;GO:0051100;GO:0005739;GO:0070330;GO:0006805;GO:0016021;GO:0016098;GO:0019369;GO:0070989
RTRG.22939.1	GO:0031647;GO:0005737;GO:0016020;GO:0005096;GO:0051607;GO:0043234;GO:0043547;GO:1903955;GO:0005654;GO:0050688
RTRG.22939.3	GO:0031647;GO:0005737;GO:0016020;GO:0005096;GO:0051607;GO:0043234;GO:0043547;GO:1903955;GO:0005654;GO:0050688
RTRG.22939.4	GO:0031647;GO:0005737;GO:0016020;GO:0005096;GO:0051607;GO:0043234;GO:0043547;GO:1903955;GO:0005654;GO:0050688
RTRG.40783.6	GO:0050839;GO:0007411;GO:0097091;GO:0043025;GO:0051490;GO:0007612;GO:2000311;GO:2000310;GO:0051968;GO:0051965;GO:0021707;GO:0033130;GO:0043234;GO:0005246;GO:0007269;GO:0045184;GO:0030139;GO:0044295;GO:0046872;GO:0030054;GO:0030534;GO:0050885;GO:0007157;GO:0007158;GO:0005576;GO:0099056;GO:0001525;GO:0023041;GO:0097105;GO:0097109;GO:0035176;GO:0090129;GO:0016339;GO:0060134;GO:0090126;GO:0090004;GO:…
RTRG.27715.4	GO:0030170;GO:0042803;GO:0009067;GO:0047315;GO:0006575;GO:0008652;GO:0047804;GO:0097052;GO:0047945;GO:0006103;GO:0005654;GO:0044822;GO:0006569;GO:0006559;GO:0047312;GO:0005618;GO:0005739;GO:0005829;GO:0016212
RTRG.27715.2	GO:0030170;GO:0042803;GO:0009067;GO:0047315;GO:0006575;GO:0008652;GO:0047804;GO:0097052;GO:0047945;GO:0006103;GO:0005654;GO:0044822;GO:0006569;GO:0006559;GO:0047312;GO:0005618;GO:0005739;GO:0005829;GO:0016212
RTRG.27715.1	GO:0019439;GO:0030170;GO:1901361;GO:0042803;GO:0009072;GO:0047315;GO:0008652;GO:0047804;GO:0097052;GO:0047945;GO:0006103;GO:0005654;GO:0044822;GO:1901606;GO:0006558;GO:0047312;GO:0005739;GO:0016212
RTRG.16417.1	GO:0009790;GO:0007030;GO:0015031;GO:0005770;GO:0005791;GO:0008543;GO:0000139;GO:0005795;GO:0045921;GO:0005789;GO:0005525;GO:0005802;GO:0070062;GO:0003924;GO:0045176;GO:0019003;GO:0005829;GO:0001948;GO:0097208;GO:0033116;GO:0061024;GO:0007264;GO:0032880;GO:0030140;GO:0090387;GO:0045335;GO:0042742;GO:0005765;GO:0006895;GO:0007589;GO:0031901;GO:0005634;GO:0030659;GO:0006888;GO:0048471;GO:0042470;GO:…
RTRG.33739.1	GO:0000166;GO:0016020;GO:0004672;GO:0016310;GO:0071704
RTRG.7715.1	GO:0015057;GO:0031362;GO:0007597;GO:0048856;GO:0007155;GO:0042730;GO:0004860;GO:0006469;GO:0046426;GO:0048869;GO:0005887;GO:0070062;GO:0005515;GO:0005737;GO:0019221;GO:0016043;GO:0030168
RTRG.9630.2	GO:0007176;GO:0005790;GO:0008021;GO:1990090;GO:0005791;GO:0008344;GO:0008542;GO:1990761;GO:0051563;GO:0006878;GO:0030900;GO:0051124;GO:0045177;GO:0043195;GO:0043393;GO:0005905;GO:0043198;GO:0043197;GO:0097449;GO:0005829;GO:0031594;GO:0035235;GO:0050830;GO:0051402;GO:0010971;GO:0007186;GO:0033130;GO:0030818;GO:0043235;GO:0006897;GO:0005641;GO:0006378;GO:0007617;GO:0004867;GO:0005911;GO:0007219;GO:…
RTRG.36738.7	GO:0007160;GO:0005783;GO:0040008;GO:0005765;GO:0005886;GO:0007346;GO:0009986;GO:0005634;GO:0070062;GO:0005515;GO:0005739;GO:0016021
RTRG.50941.6	GO:0005789;GO:0005515;GO:0009893;GO:0000506;GO:0016021;GO:0017176;GO:0016254
RTRG.1551.3	GO:0008360;GO:0044319;GO:0035024;GO:0021955;GO:0005096;GO:0008064;GO:0000977;GO:0007411;GO:0007155;GO:0001227;GO:0045724;GO:0042478;GO:0043547;GO:0005654;GO:0007413;GO:0005525;GO:0000122;GO:0030900;GO:0001843;GO:0050770;GO:0003924;GO:0043010;GO:0015629;GO:0005829;GO:0010976;GO:0017124;GO:0036064;GO:0006351;GO:0005783;GO:0007266;GO:0005543;GO:0042169;GO:0043116;GO:0006898;GO:0030879;GO:0031668;GO:…
RTRG.1551.2	GO:0008360;GO:0044319;GO:0035024;GO:0021955;GO:0005096;GO:0008064;GO:0000977;GO:0007411;GO:0007155;GO:0001227;GO:0045724;GO:0042478;GO:0043547;GO:0005654;GO:0007413;GO:0005525;GO:0000122;GO:0030900;GO:0001843;GO:0050770;GO:0003924;GO:0043010;GO:0015629;GO:0005829;GO:0010976;GO:0017124;GO:0036064;GO:0006351;GO:0005783;GO:0007266;GO:0005543;GO:0042169;GO:0043116;GO:0006898;GO:0030879;GO:0031668;GO:…
RTRG.1551.1	GO:0008360;GO:0044319;GO:0035024;GO:0021955;GO:0005096;GO:0008064;GO:0000977;GO:0007411;GO:0007155;GO:0001227;GO:0045724;GO:0042478;GO:0043547;GO:0005654;GO:0007413;GO:0005525;GO:0000122;GO:0030900;GO:0001843;GO:0050770;GO:0003924;GO:0043010;GO:0015629;GO:0005829;GO:0010976;GO:0017124;GO:0036064;GO:0006351;GO:0005783;GO:0007266;GO:0005543;GO:0042169;GO:0043116;GO:0006898;GO:0030879;GO:0031668;GO:…
RTRG.48856.52	GO:0008104;GO:0048513;GO:0007610;GO:0044087;GO:0010977;GO:0031398;GO:0035556;GO:0010256;GO:0044802;GO:0019904;GO:0010033;GO:0050808;GO:0007267;GO:0098590;GO:0044444;GO:0044093;GO:0007417;GO:0032879;GO:0003779;GO:0050804;GO:2000045;GO:0052866;GO:0043647;GO:0008285;GO:0045786;GO:0009653;GO:1902532;GO:0042995;GO:0005654;GO:0000079;GO:0016192;GO:0005925;GO:0019900;GO:0007044;GO:0006470;GO:0007166;GO:…
RTRG.38398.1	GO:0008270;GO:0042803;GO:0010043;GO:0030073;GO:0008021;GO:0005770;GO:0005794;GO:0060627;GO:0043005;GO:0009636;GO:0005765;GO:0005887;GO:0030667;GO:0009749;GO:0032119;GO:0030658;GO:0042593;GO:0010008;GO:0032024;GO:0071577;GO:0061090;GO:0015633
RTRG.30399.3	GO:0008283;GO:0008286;GO:0042750;GO:0045124;GO:0004740;GO:0006006;GO:0005654;GO:0006885;GO:0005524;GO:0005967;GO:0071398;GO:2000811;GO:0071333;GO:0046320;GO:2000377;GO:0098779;GO:0035357;GO:0010510;GO:0042803;GO:0031670;GO:0008631;GO:0002230;GO:0006111;GO:0009267;GO:0004674;GO:0098792;GO:0005743;GO:0042304;GO:0072593;GO:0097411;GO:0072332;GO:0018105;GO:0034614
RTRG.30399.1	GO:0008283;GO:0008286;GO:0042750;GO:0045124;GO:0004740;GO:0006006;GO:0005654;GO:0006885;GO:0005524;GO:0005967;GO:0071398;GO:2000811;GO:0071333;GO:0046320;GO:2000377;GO:0098779;GO:0035357;GO:0010510;GO:0042803;GO:0031670;GO:0008631;GO:0002230;GO:0006111;GO:0009267;GO:0004674;GO:0098792;GO:0005743;GO:0042304;GO:0072593;GO:0097411;GO:0072332;GO:0018105;GO:0034614
RTRG.7767.1	GO:0005634;GO:0070062;GO:0005515;GO:0002080;GO:0030030;GO:0036126;GO:0005874
RTRG.12731.2	GO:1905012;GO:0008270;GO:1904984;GO:1905004;GO:0046874;GO:0001760;GO:0006569;GO:0070062;GO:0005515;GO:0005829;GO:0051259;GO:0016787
RTRG.39485.5	GO:0035023;GO:0005070;GO:1903861;GO:0045202;GO:0043005;GO:0043547;GO:0043524;GO:0032947;GO:0070064;GO:0070062;GO:0048488;GO:0005905;GO:0005509;GO:0005829;GO:0030027;GO:0019209;GO:0042327;GO:0007264;GO:0005089;GO:0005886;GO:0030139;GO:0005813;GO:0043065;GO:0048013;GO:0030054;GO:0051897;GO:0019899
RTRG.51515.13	GO:0003677;GO:0008270;GO:0031624;GO:0016605;GO:0007010;GO:0022604;GO:0005737;GO:0007275;GO:0000981;GO:0006357
RTRG.19057.5	GO:0007030;GO:0000139;GO:0005783;GO:0005793;GO:0090141;GO:0006886;GO:0044822;GO:0006654;GO:0048208;GO:0005515;GO:0005815;GO:0046872;GO:0016042;GO:0005829;GO:0030134;GO:0016787
RTRG.19057.4	GO:0007030;GO:0005794;GO:0005793;GO:0090141;GO:0006886;GO:0044822;GO:0006654;GO:0048208;GO:0005515;GO:0005815;GO:0046872;GO:0016020;GO:0016042;GO:0005829;GO:0030134;GO:0016787
RTRG.19057.7	GO:0007030;GO:0005794;GO:0005793;GO:0090141;GO:0006886;GO:0044822;GO:0006654;GO:0048208;GO:0005515;GO:0005815;GO:0046872;GO:0016020;GO:0016042;GO:0005829;GO:0030134;GO:0016787
RTRG.19057.6	GO:0007030;GO:0005794;GO:0005793;GO:0090141;GO:0006886;GO:0044822;GO:0006654;GO:0048208;GO:0005515;GO:0005815;GO:0046872;GO:0016020;GO:0016042;GO:0005829;GO:0030134;GO:0016787
RTRG.19057.2	GO:0007030;GO:0005794;GO:0005793;GO:0090141;GO:0006886;GO:0044822;GO:0006654;GO:0048208;GO:0005515;GO:0005815;GO:0046872;GO:0098588;GO:0016042;GO:0005829;GO:0030134;GO:0016787
RTRG.19057.3	GO:0007030;GO:0005794;GO:0005793;GO:0090141;GO:0006886;GO:0044822;GO:0006654;GO:0048208;GO:0005515;GO:0005815;GO:0046872;GO:0098588;GO:0016042;GO:0005829;GO:0030134;GO:0016787
RTRG.19057.1	GO:0007030;GO:0005794;GO:0005793;GO:0090141;GO:0006886;GO:0044822;GO:0006654;GO:0048208;GO:0005515;GO:0005815;GO:0046872;GO:0098588;GO:0016042;GO:0005829;GO:0030134;GO:0016787
RTRG.21765.3	GO:1904530;GO:0051491;GO:0007411;GO:0048678;GO:0043025;GO:0005874;GO:0021510;GO:0030426;GO:0030425;GO:0051764;GO:0051289;GO:0048489;GO:0043195;GO:0010977;GO:0005829;GO:0010976;GO:0030027;GO:0019901;GO:0008270;GO:0042220;GO:0006212;GO:0000226;GO:0006210;GO:0004157;GO:0006897;GO:0031941;GO:0030336;GO:0051017;GO:0070997;GO:0043209;GO:0002061;GO:0021772;GO:0070382;GO:0070062;GO:0017124;GO:0035374;GO:…
RTRG.7184.2	GO:0060042;GO:0048812;GO:0007155;GO:0051270;GO:0048584;GO:0006935;GO:0050772;GO:0005509;GO:0003407;GO:0016055;GO:0016477;GO:0030141;GO:0061000;GO:0044421;GO:0048646;GO:0048403;GO:0048667;GO:0009888;GO:0031549;GO:0048671;GO:0016020;GO:0030054;GO:0072359;GO:0031325;GO:0050920;GO:0071944
RTRG.39485.6	GO:0035023;GO:0005070;GO:1903861;GO:0005089;GO:0009967;GO:0005886;GO:0043547;GO:0032947;GO:0070064;GO:0005813;GO:0070062;GO:0043195;GO:0048488;GO:0005905;GO:0043231;GO:0005509;GO:0043065;GO:0048013;GO:0016043;GO:0005829;GO:0035556;GO:0019899
RTRG.42109.1	GO:0003091;GO:0003095;GO:0055078;GO:0042376;GO:0007596;GO:0042377;GO:0000038;GO:0005789;GO:0052872;GO:0006954;GO:0097267;GO:0005506;GO:0052871;GO:0042360;GO:0042361;GO:0017144;GO:0032304;GO:0032305;GO:0019825;GO:0008392;GO:0036101;GO:0006691;GO:0050051;GO:0006693;GO:0031090;GO:0020037;GO:0005515;GO:0097258;GO:0019373;GO:0070330;GO:0097259;GO:0016021;GO:0052869;GO:0055114;GO:0018685;GO:0016324
RTRG.48873.10	GO:0004843;GO:0051301;GO:0005634;GO:0019901;GO:0035871;GO:0000082;GO:0004197;GO:0007067;GO:0006511;GO:0071108
RTRG.48873.1	GO:0004843;GO:0051301;GO:0005634;GO:0019901;GO:0035871;GO:0000082;GO:0004197;GO:0007067;GO:0006511;GO:0071108
RTRG.4165.1	GO:0005515
RTRG.4165.2	GO:0005515
RTRG.4165.3	GO:0005515
RTRG.4165.6	GO:0005515
RTRG.4165.5	GO:0005515
RTRG.29580.1	GO:0019902;GO:0010923;GO:0005654
RTRG.29580.4	GO:0019902;GO:0010923;GO:0005654
RTRG.29580.3	GO:0019902;GO:0010923;GO:0005654
RTRG.49202.12	GO:0070848;GO:0016925;GO:1901223;GO:0051091;GO:0090050;GO:0090051;GO:0005874;GO:0001025;GO:0005901;GO:0006954;GO:0071374;GO:0070842;GO:0031594;GO:0034983;GO:0070840;GO:0070845;GO:0070846;GO:0005080;GO:0042826;GO:0031593;GO:0032041;GO:0009967;GO:0030018;GO:0031625;GO:0017053;GO:0043242;GO:0070555;GO:0071889;GO:0008285;GO:0090035;GO:0045820;GO:0045944;GO:1900436;GO:0043525;GO:0045668;GO:1903428;GO:…
RTRG.49202.10	GO:0070848;GO:0016925;GO:1901223;GO:0051091;GO:0090050;GO:0090051;GO:0005874;GO:0001025;GO:0005901;GO:0006954;GO:0071374;GO:0070842;GO:0031594;GO:0034983;GO:0070840;GO:0070845;GO:0070846;GO:0005080;GO:0042826;GO:0031593;GO:0032041;GO:0009967;GO:0030018;GO:0031625;GO:0017053;GO:0043242;GO:0070555;GO:0071889;GO:0008285;GO:0090035;GO:0045820;GO:0045944;GO:1900436;GO:0043525;GO:0045668;GO:1903428;GO:…
RTRG.49202.14	GO:0070848;GO:0016925;GO:1901223;GO:0051091;GO:0090050;GO:0090051;GO:0005874;GO:0001025;GO:0005901;GO:0006954;GO:0071374;GO:0070842;GO:0031594;GO:0034983;GO:0070840;GO:0070845;GO:0070846;GO:0005080;GO:0042826;GO:0031593;GO:0032041;GO:0009967;GO:0030018;GO:0031625;GO:0017053;GO:0043242;GO:0070555;GO:0071889;GO:0008285;GO:0090035;GO:0045820;GO:0045944;GO:1900436;GO:0043525;GO:0045668;GO:1903428;GO:…
RTRG.49202.15	GO:0070848;GO:0016925;GO:1901223;GO:0051091;GO:0090050;GO:0090051;GO:0005874;GO:0001025;GO:0005901;GO:0006954;GO:0071374;GO:0070842;GO:0031594;GO:0034983;GO:0070840;GO:0070845;GO:0070846;GO:0005080;GO:0042826;GO:0031593;GO:0032041;GO:0009967;GO:0030018;GO:0031625;GO:0017053;GO:0043242;GO:0070555;GO:0071889;GO:0008285;GO:0090035;GO:0045820;GO:0045944;GO:1900436;GO:0043525;GO:0045668;GO:1903428;GO:…
RTRG.22051.2	GO:0022604;GO:0006461;GO:0007015;GO:0045944;GO:1901701;GO:0048584;GO:0045595;GO:0043231;GO:0001725;GO:0010810;GO:0051129;GO:0071417;GO:0030027;GO:0065008;GO:0008270;GO:0060491;GO:0006351;GO:0044444;GO:0007167;GO:0007601;GO:0005102;GO:0009966;GO:0005886;GO:1903955;GO:0009887;GO:0032956;GO:0003779;GO:0030154;GO:0030032
RTRG.22051.1	GO:0022604;GO:0006461;GO:0007015;GO:0044238;GO:1901701;GO:0048584;GO:0044260;GO:0045595;GO:0045893;GO:0043231;GO:0001725;GO:0010810;GO:0051129;GO:0071417;GO:0030027;GO:0065008;GO:0060491;GO:0007162;GO:0044444;GO:0007167;GO:0007601;GO:0005102;GO:0009966;GO:0005886;GO:1903955;GO:0009887;GO:0032956;GO:0003779;GO:0046872;GO:0030154;GO:0030032
RTRG.22050.2	GO:0019904;GO:0009967;GO:0005886;GO:0002102;GO:0005634;GO:0005925;GO:0010604;GO:0005737;GO:0001817;GO:0031325;GO:0080090;GO:0071437
RTRG.1529.1	GO:0002181;GO:0022625;GO:0006364;GO:0005730;GO:0006413;GO:0044822;GO:0019083;GO:0005515;GO:0006614;GO:0005925;GO:0003735;GO:0000184;GO:0016020;GO:0019843
RTRG.5833.2	GO:0043549;GO:0034162;GO:0042802;GO:0014068;GO:0036312;GO:0034123;GO:0034134;GO:0034122;GO:0034154;GO:0034142;GO:0031929;GO:0005886;GO:0032869;GO:0005829;GO:0050727
RTRG.19637.2	GO:0005623;GO:0016021;GO:0045454
RTRG.39956.4	GO:0005634;GO:0007518;GO:0048671;GO:0061629;GO:0005737;GO:0030517;GO:0014706;GO:0045944;GO:0051091;GO:0005886;GO:0043403
RTRG.1814.3	GO:0008283;GO:0008385;GO:0007256;GO:0007257;GO:0046777;GO:0051092;GO:0005874;GO:0043425;GO:0007017;GO:0071570;GO:0005524;GO:0045892;GO:0048365;GO:0006915;GO:0098779;GO:0031435;GO:0042803;GO:0007224;GO:0043433;GO:0048793;GO:0005813;GO:0031624;GO:0003714;GO:0004706;GO:0016020;GO:0043065;GO:0018105;GO:0018107
RTRG.45789.6	GO:0014069;GO:0015630;GO:0016328;GO:0043507;GO:0035282;GO:0032053;GO:1902474;GO:0006366;GO:0009950;GO:0021799;GO:0051091;GO:0032091;GO:0030426;GO:0009948;GO:0005109;GO:0046982;GO:0001702;GO:0007409;GO:0043197;GO:0048365;GO:0005829;GO:0034504;GO:0050877;GO:0019901;GO:0019904;GO:0021869;GO:0051260;GO:0090263;GO:0045334;GO:0060997;GO:0007416;GO:0000790;GO:0032956;GO:0003779;GO:0048013;GO:0032436;GO:…
RTRG.5383.1	GO:0070062;GO:0008615;GO:0004648;GO:0005829;GO:0006564
RTRG.51118.1	GO:0036155;GO:0090305;GO:0010891;GO:0042572;GO:0006641;GO:0009036;GO:0044425;GO:0005811;GO:0003964;GO:0005515;GO:0050253;GO:0016042;GO:0005829;GO:0004806;GO:0032199;GO:0010898;GO:0016411
RTRG.51118.3	GO:0036155;GO:0090305;GO:0010891;GO:0042572;GO:0006641;GO:0009036;GO:0044425;GO:0005811;GO:0003964;GO:0005515;GO:0050253;GO:0016042;GO:0005829;GO:0004806;GO:0032199;GO:0010898;GO:0016411
RTRG.51118.4	GO:0036155;GO:0010891;GO:0042572;GO:0006641;GO:0044425;GO:0005811;GO:0005515;GO:0050253;GO:0016042;GO:0005829;GO:0004806;GO:0010898;GO:0016411
RTRG.35352.1	GO:0035023;GO:0032154;GO:0005096;GO:0043123;GO:0043542;GO:0043547;GO:0060326;GO:0005902;GO:0043231;GO:0005829;GO:0033554;GO:0035556;GO:0065008;GO:0031252;GO:0000922;GO:0005089;GO:0006897;GO:0004871;GO:0031988;GO:0005515;GO:0016020;GO:0002429;GO:0043065;GO:0016043;GO:0012505;GO:0030054
RTRG.34852.2	GO:0048856;GO:0005783;GO:0005794;GO:0044763;GO:0044767;GO:0004842;GO:0050794;GO:0016020;GO:0005819;GO:0031463;GO:0016567;GO:0032501
RTRG.8730.3	GO:0006094;GO:0051156;GO:0015760;GO:0044262;GO:0030176;GO:0048878;GO:0015758;GO:0044763;GO:0016311;GO:0050789;GO:0004346
RTRG.31684.1	GO:1904251;GO:0007286;GO:0004594;GO:0030118;GO:0005634;GO:0005524;GO:0005758;GO:0070584;GO:0051881;GO:0015939;GO:0015937;GO:0005829;GO:0055037;GO:0016310;GO:0009060;GO:0090207;GO:0071944;GO:0019217
RTRG.31684.4	GO:1904251;GO:0007286;GO:0004594;GO:0030118;GO:0005634;GO:0005524;GO:0005758;GO:0070584;GO:0051881;GO:0015939;GO:0015937;GO:0005829;GO:0055037;GO:0016310;GO:0009060;GO:0090207;GO:0071944;GO:0019217
RTRG.31684.2	GO:1904251;GO:0007286;GO:0004594;GO:0030118;GO:0005634;GO:0005524;GO:0005758;GO:0070584;GO:0051881;GO:0015939;GO:0015937;GO:0005829;GO:0055037;GO:0016310;GO:0009060;GO:0090207;GO:0071944;GO:0019217
RTRG.31684.5	GO:1904251;GO:0007286;GO:0004594;GO:0030118;GO:0005634;GO:0005524;GO:0005758;GO:0070584;GO:0051881;GO:0015939;GO:0015937;GO:0005829;GO:0055037;GO:0016310;GO:0009060;GO:0090207;GO:0071944;GO:0019217
RTRG.31684.3	GO:1904251;GO:0048856;GO:0004594;GO:0048869;GO:0000166;GO:0005758;GO:0015939;GO:0015937;GO:0005829;GO:0016310;GO:0090207;GO:0019217
RTRG.36414.2	GO:0002028;GO:0016021;GO:0005886
RTRG.36414.1	GO:0002028;GO:0016021;GO:0005886;GO:0051117
RTRG.18275.2	GO:0008140;GO:0006094;GO:0006351;GO:1900273;GO:0043025;GO:0045202;GO:0045944;GO:0007613;GO:1900006;GO:0005886;GO:0042116;GO:0005654;GO:0030425;GO:0070062;GO:0051289;GO:0048511;GO:0005737;GO:0042593;GO:0043153;GO:0016032;GO:0097009;GO:0060081;GO:0032793
RTRG.18275.1	GO:0008140;GO:0006094;GO:0006351;GO:1900273;GO:0043025;GO:0045202;GO:0045944;GO:0007613;GO:1900006;GO:0005886;GO:0042116;GO:0005654;GO:0030425;GO:0070062;GO:0051289;GO:0048511;GO:0005737;GO:0042593;GO:0043153;GO:0016032;GO:0097009;GO:0060081;GO:0032793
RTRG.38999.6	GO:0089700;GO:0045806;GO:0038033;GO:0046777;GO:0051092;GO:0045766;GO:0006955;GO:0008219;GO:0030949;GO:0005829;GO:0010976;GO:0098779;GO:0030148;GO:0033138;GO:0007265;GO:0032757;GO:0046872;GO:0032793;GO:0018105;GO:0008283;GO:0007030;GO:0061154;GO:0043123;GO:0045743;GO:0060548;GO:0045785;GO:0045669;GO:0045944;GO:0005654;GO:0005887;GO:0005524;GO:0005802;GO:0007229;GO:0051222;GO:0010837;GO:2000573;GO:…
RTRG.38999.5	GO:0089700;GO:0045806;GO:0038033;GO:0046777;GO:0051092;GO:0045766;GO:0006955;GO:0008219;GO:0030949;GO:0005829;GO:0010976;GO:0098779;GO:0030148;GO:0033138;GO:0007265;GO:0032757;GO:0046872;GO:0032793;GO:0018105;GO:0008283;GO:0007030;GO:0061154;GO:0043123;GO:0045743;GO:0060548;GO:0045785;GO:0045669;GO:0045944;GO:0005654;GO:0005887;GO:0005524;GO:0005802;GO:0007229;GO:0051222;GO:0010837;GO:2000573;GO:…
RTRG.38999.3	GO:0089700;GO:0045806;GO:0016605;GO:0038033;GO:0042176;GO:0046777;GO:0001302;GO:0051092;GO:0045766;GO:0000781;GO:0006954;GO:0030949;GO:0005829;GO:0010976;GO:0098779;GO:0072428;GO:0030148;GO:0033138;GO:0019901;GO:0002250;GO:0007265;GO:0008630;GO:0006975;GO:0032757;GO:0005911;GO:0031625;GO:0046872;GO:0032793;GO:0018105;GO:0050766;GO:0090307;GO:0008283;GO:0060267;GO:0007030;GO:0061154;GO:0043123;GO:…
RTRG.38999.1	GO:0089700;GO:0045806;GO:0016605;GO:0038033;GO:0042176;GO:0046777;GO:0001302;GO:0051092;GO:0045766;GO:0000781;GO:0006954;GO:0030949;GO:0005829;GO:0010976;GO:0098779;GO:0072428;GO:0030148;GO:0033138;GO:0019901;GO:0002250;GO:0007265;GO:0008630;GO:0006975;GO:0032757;GO:0005911;GO:0031625;GO:0046872;GO:0032793;GO:0018105;GO:0050766;GO:0090307;GO:0008283;GO:0060267;GO:0007030;GO:0061154;GO:0043123;GO:…
RTRG.38999.2	GO:0089700;GO:0045806;GO:0016605;GO:0038033;GO:0042176;GO:0046777;GO:0001302;GO:0051092;GO:0045766;GO:0000781;GO:0006954;GO:0030949;GO:0005829;GO:0010976;GO:0098779;GO:0072428;GO:0030148;GO:0033138;GO:0019901;GO:0002250;GO:0007265;GO:0008630;GO:0006975;GO:0032757;GO:0005911;GO:0031625;GO:0046872;GO:0032793;GO:0018105;GO:0050766;GO:0090307;GO:0008283;GO:0060267;GO:0007030;GO:0061154;GO:0043123;GO:…
RTRG.26223.3	GO:0005789;GO:0004722;GO:0000165;GO:0070062;GO:0046872;GO:0006470;GO:0016021;GO:0007178;GO:0030148
RTRG.18122.3	GO:0070062;GO:0016209;GO:0016491;GO:0045670;GO:0005739;GO:0098869;GO:0055114;GO:0006631
RTRG.26223.1	GO:0005789;GO:0004722;GO:0000165;GO:0070062;GO:0046872;GO:0006470;GO:0016021;GO:0007178;GO:0030148
RTRG.5696.3	GO:1904251;GO:0007286;GO:0004594;GO:0030118;GO:0005634;GO:0005524;GO:0005758;GO:0070584;GO:0051881;GO:0015939;GO:0015937;GO:0005829;GO:0055037;GO:0016310;GO:0009060;GO:0090207;GO:0071944;GO:0019217
RTRG.5696.2	GO:0000166;GO:0005758;GO:1904251;GO:0015939;GO:0015937;GO:0005829;GO:0004594;GO:0016310;GO:0090207;GO:0019217
RTRG.5696.4	GO:1904251;GO:0007286;GO:0004594;GO:0030118;GO:0005634;GO:0005524;GO:0005758;GO:0070584;GO:0051881;GO:0015939;GO:0015937;GO:0005829;GO:0055037;GO:0016310;GO:0009060;GO:0090207;GO:0071944;GO:0019217
RTRG.17270.2	GO:0003676;GO:0070064;GO:0008270;GO:0045292;GO:0016607;GO:0005681;GO:0005886
RTRG.1728.4	GO:0019725;GO:0006351;GO:0007283;GO:0030262;GO:0042177;GO:0006396;GO:0046697;GO:0005730;GO:0008625;GO:0005654;GO:1901837;GO:0003677;GO:0005737;GO:0016075;GO:2001238;GO:0035556;GO:0030159
RTRG.40631.6	GO:0000166;GO:0008380;GO:0005515;GO:0005737;GO:0000381;GO:0016607;GO:0005681;GO:0003729;GO:0042981;GO:0006397
[truncated: 32,232 more rows]

## Sheet: Table S7
Chromosome	Start site	End site	Strand
6	14242315	14450091	-
[truncated: 13,380 more rows]

[truncated: 8 more sheets: Table S8, Table S9, Table S10, Table S11, Table S12, Table S13, Table S14, Table S15]
